# Supplementary material for: Genome Survey Sequencing of the Mole Cricket Gryllotalpa orientalis
Source: Genes (Basel). 2023 Jan 18;14(2):255. doi: 10.3390/genes14020255 (PMC9957284; doi:10.3390/genes14020255)
Supplement: Supplementary file 1 [file genes-14-00255-s001.zip]

Archive with 5 entries (5 files):
- Fig S1.pdf
- Fig S2.png
- Supplementary Materials File S1.pdf
- Table_S1.xlsx
- TableS2.xlsx
