# Supplementary material for: Genome Survey Sequencing of the Mole Cricket Gryllotalpa orientalis
Source: Genes (Basel). 2023 Jan 18;14(2):255. doi: 10.3390/genes14020255 (PMC9957284; doi:10.3390/genes14020255)
Supplement: Supplementary file 1 [file genes-14-00255-s001.zip › Table_S1.xlsx]

## Sheet: Sheet1
k-mer size	k-mer numbers/
	genome size (bp)
21	1874213199
31	2428964105
41	2788208331
51	3074316034
61	3314968324
71	3473687079
81	3606417866
91	3710891278
97	3740125479
99	3759072904
101	3758840236
103	3760797908
105	3762929303
107	3768566818
111	3753814044
121	3594282037

## Sheet: Sheet2
21	1874213199	4
31	2428964105	3
41	2788208331	2
51	3074316034	2
61	3314968324	1
71	3473687079	1
81	3606417866	1
91	3710891278	1
97	3740125479	1
99	3759072904	1
101	3758840236	1
103	3760797908	1
105	3762929303	1
107	3768566818	1
111	3753814044	1
121	3594282037	2
