# Supplementary material for: Genome Survey Sequencing of the Mole Cricket Gryllotalpa orientalis
Source: Genes (Basel). 2023 Jan 18;14(2):255. doi: 10.3390/genes14020255 (PMC9957284; doi:10.3390/genes14020255)
Supplement: Supplementary file 1 [file genes-14-00255-s001.zip › TableS2.xlsx]

## Sheet: Sheet1
readPairID	Forward Primer	F Primer Position in Assembled Read	Reverse Primer	R Primer Position in Assembled Read	Motifs(bases)	Assembled Read ID	Assembled Read Sequence	Raw Forward Read ID	Raw Forward Read Sequence	Raw Reverse Read ID	Raw Reverse Read Sequence
E00495:125:HKLHCALXX:5:1103:4371:29279	ACGAAAACGAAGACGAACGC	44	ATTTGATCGTTCGGGGAGG	242	AAGACG(48)	>E00495:125:HKLHCALXX:5:1103:4371:29279	TGGAGGCAAAAAAAGAGACAAAGACGAAAACGAAGACGAACGCGAAGAGGAACGCGAAGAGGAACGCGAAGAGGAACGCGAAGAGGAACGCGAAGAGGAACGCGAAGAGGAACGCGAAGAGGAACGCGAAGAGGAACGCGAAGACGAACAAGAACACGAAACCAAGGCGAAGACGAAGACGAAGACGAAGACGAAGACGAAGACGAAGACGAAGACGAGCTTTTGATGGCGCGTGCCGCTTCCTCCCCGAACGATCAAATC	>E00495:125:HKLHCALXX:5:1103:4371:29279	TGGAGGCAAAAAAAGAGACAAAGACGAAAACGAAGACGAACGCGAAGAGGAACGCGAAGAGGAACGCGAAGAGGAACGCGAAGAGGAACGCGAAGAGGAACGCGAAGAGGAACGCGAAGAGGAACGCGAAGAGGAACGCGAAGACGAACA	>E00495:125:HKLHCALXX:5:1103:4371:29279	GATTTGATCGTTCGGGGAGGAAGCGGCACGCGCCATCAAAAGCTCGTCTTCGTCTTCGTCTTCGTCTTCGTCTTCGTCTTCGTCTTCGTCTTCGCCTTGGTTTCGTGTTCTTGTTCGTCTTCGCGTTCCTCTTCGCGTTCCTCTTCGCGT
E00495:125:HKLHCALXX:5:1102:28493:16744	AACGTTTCACCCCATTTTCG	22	ATTAGCACATTCACCGCAGC	192	TGTGCG(42)	>E00495:125:HKLHCALXX:5:1102:28493:16744	TAACGTTTCACCCCATTTTCGGCGCGTGCGTCCTTTTCCCGCGTGCTGTCCGCACGTGGGACGTGGCGCCTGCGACGATCCCACTGCTCCCACTGTTTTCATTCGCCCACTCCTGTGTTCGGAGGCGCCCAAACGGTGAGTGCGAGCGTGTGCGTGTGCGTGTGCGTGTGCGTGTGCGTGTGCGTGTAATCGCTGCGGTGAATGTGCTAATAGTTGTCATTGATGCCCCGGACCGTGCGGGGTTAACCTCTGTCTCGTTCTCCGCC	>E00495:125:HKLHCALXX:5:1102:28493:16744	TAACGTTTCACCCCATTTTCGGCGCGTGCGTCCTTTTCCCGCGTGCTGTCCGCACGTGGGACGTGGCGCCTGCGACGATCCCACTGCTCCCACTGTTTTCATTCGCCCACTCCTGTGTTCGGAGGCGCCCAAACGGTGAGTGCGAGCGTG	>E00495:125:HKLHCALXX:5:1102:28493:16744	GGCGGAGAACGAGACAGAGGTTAACCCCGCACGGTCCGGGGCATCAATGACAACTATTAGCACATTCACCGCAGCGATTACACGCACACGCACACGCACACGCACACGCACACGCACACGCTCGCACTCACCGTGTGGGCGCCTCCGAAC
E00495:125:HKLHCALXX:5:1101:14489:32672	CTGGCTGATTCCTTGCTCC	34	AAGATGAATTTACGAGCTACCGC	219	TTGCTC(42)	>E00495:125:HKLHCALXX:5:1101:14489:32672	GGTCCCTGTTTCGCCTGGCTGATTCCTTGCTCCATTGCTCTTGCTCTTGCTCTTGCTCTTGCTCTTGCTCTTGCTCTTGGAGGCCGAACCACGGAGAAAGGTTCGCAAACGCTTCAACGGAAACACGTGTAAACAAAAATTTATAGACCGTTACGACCCTCAAACTAGGAAATGTCAAGAAATATCGTAAATTGTCTCTTTATAAAAACATACAGAACGCGGTAGCTCGTAAATTCATCTTCTTTATAACCGAACGCGGTAGCTC	>E00495:125:HKLHCALXX:5:1101:14489:32672	GGTCCCTGTTTCGCCTGGCTGATTCCTTGCTCCATTGCTCTTGCTCTTGCTCTTGCTCTTGCTCTTGCTCTTGCTCTTGGAGGCCGAACCACGGAGAAAGGTTCGCAAACGCTTCAACGGAAACACGTGTAAACAAAAATTTATAGACCG	>E00495:125:HKLHCALXX:5:1101:14489:32672	GAGCTACCGCGTTCGGTTATAAAGAAGATGAATTTACGAGCTACCGCGTTCTGTATGTTTTTATAAAGAGACAATTTACGATATTTCTTGACATTTCCTAGTTTGAGGGTCGTAACGGTCTATAAATTTTTGTTTACACGTGTTTCCGTT
E00495:125:HKLHCALXX:5:1106:17147:10908	ACCAACTCGCGATACACAGC	25	GATTGAGTGCGGAGGCTAGG	192	AAGGG(30)	>E00495:125:HKLHCALXX:5:1106:17147:10908	GATAACCAACTCGCGATACACAGCTGGCCCGGTCCCTCAACTTGGGTCCGGAGTTTTAAAGGAGCCGCTTGCGCCGGCATCTCAGATGTCAAAAGTCTTAAGCGTTGTCACCACACCCAGCCCGACTCCTTCCCTTCCCTTCCCTTCCCTTCCCTTCCCCTCCCCAGGCCCGCTCCCCTTCCCCTCCCTCCCCTAGCCTCCGCACTCAATCATCTATTTGCTCCCGACGCTTCTCAAACATGGCTCCTACCTCATCTTCATTATTTA	>E00495:125:HKLHCALXX:5:1106:17147:10908	GATAACCAACTCGCGATACACAGCTGGCCCGGTCCCTCAACTTGGGTCCGGAGTTTTAAAGGAGCCGCTTGCGCCGGCATCTCAGATGTCAAAAGTCTTAAGCGTTGTCACCACACCCAGCCCGACTCCTTCCCTTCCCTTCCCTTCCCT	>E00495:125:HKLHCALXX:5:1106:17147:10908	TAAATAATGAAGATGAGGTAGGAGCCATGTTTGAGAAGCGTCGGGAGCAAATAGATGATTGAGTGCGGAGGCTAGGGGAGGGAGGGGAAGGGGAGCGGGCCTGGGGAGGGGAAGGGAAGGGAAGGGAAGGGAAGGGAAGGAGTCGGGCTG
E00495:125:HKLHCALXX:5:1106:15392:17360	AAGATTAAAGGGAACCGAGCC	35	CGTTCATTGAATCACGTTGC	200	TCTGC(30)	>E00495:125:HKLHCALXX:5:1106:15392:17360	TTCTGTCTAATACAAGATTAAAGGGAACCGAGCCAAGCACGTCAACGTTACGTAAAAAGTGAGCACAGCTCTGCTCTGCTCTGCTCTGCTCTGCTCTACTCTGCTCTGCTCTGCCTCTCAAATGAATCCGTGGAAGTGGCTAAAACAAGTTACAGGCGCTCTTTAACACAAATTCCCAGTACTAGTTTCAGTTAGTATTGCAACGTGATTCAATGAACGTATTTGAACGATGAGTGTTTAGTTACCCAGATAAATTAAAACGAAGTTCCATAC	>E00495:125:HKLHCALXX:5:1106:15392:17360	TTCTGTCTAATACAAGATTAAAGGGAACCGAGCCAAGCACGTCAACGTTACGTAAAAAGTGAGCACAGCTCTGCTCTGCTCTGCTCTGCTCTGCTCTACTCTGCTCTGCTCTGCCTCTCAAATGAATCCGTGGAAGTGGCTAAAACAAGT	>E00495:125:HKLHCALXX:5:1106:15392:17360	GTATGGAACTTCGTTTTAATTTATCTGGGTAACTAAACACTCATCGTTCAAATACGTTCATTGAATCACGTTGCAATACTAACTGAAACTAGTACTGGGAATTTGTGTTAAAGAGCGCCTGTAACTTGTTTTAGCCACTTCCACGGATTC
E00495:125:HKLHCALXX:5:1105:5172:26273	TCAGTTTCCTAGGCTCTGGACC	33	CGGAATATCAAAGGAAATGACG	238	ACTAG(30)	>E00495:125:HKLHCALXX:5:1105:5172:26273	TATCCAAGATTCAGTTTCCTAGGCTCTGGACCTGTTTTATGAAACGGGTCTCGTTTCAATATTATCTATACGCAAAACACTACATCAAGACTAGACTTAGACTAGACTAGACTAGACTAGACTAGACAAGTCCTAAGAGAAGGTGATTTTTATGTTGAATTAATCTTCTTTTTGCTCGTTACCATTATTGTTGAGGAGACTTGATTATATGGTAGAATTATAAAAACATATATTTTTCGTCATTTCCTTTGATATTCCGCTAGTC	>E00495:125:HKLHCALXX:5:1105:5172:26273	TATCCAAGATTCAGTTTCCTAGGCTCTGGACCTGTTTTATGAAACGGGTCTCGTTTCAATATTATCTATACGCAAAACACTACATCAAGACTAGACTTAGACTAGACTAGACTAGACTAGACTAGACAAGTCCTAAGAGAAGGTGATTTT	>E00495:125:HKLHCALXX:5:1105:5172:26273	GACTAGCGGAATATCAAAGGAAATGACGAAAAATATATGTTTTTATAATTCTACCATATAATCAAGTCTCCTCAACAATAATGGTAACGAGCAAAAAGAAGATTAATTCAACATAAAAATCACCTTCTCTTAGGACTTGTCTAGTCTAGT
E00495:125:HKLHCALXX:5:1105:30431:10503	TGTGTATCTCAAATGCTATTGGTGC	28	AATATTCAATTTCTGCGTTTTGTCC	162	ACAGT(30)	>E00495:125:HKLHCALXX:5:1105:30431:10503	CATGTGTATCTCAAATGCTATTGGTGCTACATACAAGTGTCTGTACTGTACTATACTGTACTGTACTGTACTGTACTGTACTGTAATGTACTGTAATGTACTGTAATGTACTGTACTGTACTGTACGTAAACGTCCATGGTTCACTTCCTTATACAACAACGGACAAAACGCAGAAATTGAATATTTTTCTCTTTAATAGCAAATGATTAATTTTCTCGTAATATGTGGTAAATCAGCAGAATACGTTTCAGCAATATACTGATACAA	>E00495:125:HKLHCALXX:5:1105:30431:10503	CATGTGTATCTCAAATGCTATTGGTGCTACATACAAGTGTCTGTACTGTACTATACTGTACTGTACTGTACTGTACTGTACTGTAATGTACTGTAATGTACTGTAATGTACTGTACTGTACTGTACGTAAACGTCCATGGTTCACTTCCT	>E00495:125:HKLHCALXX:5:1105:30431:10503	TTGTATCAGTATATTGCTGAAACGTATTCTGCTGATTTACCACATATTACGAGAAAATTAATCATTTGCTATTAAAGAGAAAAATATTCAATTTCTGCGTTTTGTCCGTTGTTGTATAAGGAAGTGAACCATGGACGTTTACGTACAGTA
E00495:125:HKLHCALXX:5:1105:27904:2047	CTTCTCCGCCAGGTAGGG	22	TTTGCATACGAGTGCATCCC	210	ATGGG(35)	>E00495:125:HKLHCALXX:5:1105:27904:2047	ACCCTTCTCCGCCAGGTAGGGTGCAACCGCCTCCCATCCCATCCCATCCCATCCCATCCCATCCCATCCCCTCCCATCCCAATTCGCCTCTCCGGCGACACAAGTCTAGGAACTTGAGTTTACAGCCAGCAACGCGCTTAGATCAGATCAGATCAGATCAGATCGCAGTCAGGCCCCGTGCTAAGTAGTCCGCTGTCTGATACTACAGTGGGATGCACTCGTATGCAAATTTCAACTTACGACTCTTAGTACCGGATGACGCAGCT	>E00495:125:HKLHCALXX:5:1105:27904:2047	ACCCTTCTCCGCCAGGTAGGGTGCAACCGCCTCCCATCCCATCCCATCCCATCCCATCCCATCCCATCCCCTCCCATCCCAATTCGCCTCTCCGGCGACACAAGTCTAGGAACTTGAGTTTACAGCCAGCAACGCGCTTAGATCAGATCA	>E00495:125:HKLHCALXX:5:1105:27904:2047	AGCTGCGTCATCCGGTACTAAGAGTCGTAAGTTGAAATTTGCATACGAGTGCATCCCACTGTAGTATCAGACAGCGGACTACTTAGCACGGGGCCTGACTGCGATCTGATCTGATCTGATCTGATCTAAGCGCGTTGCTGGCTGTAAACT
E00495:125:HKLHCALXX:5:1105:27539:53592	GCGTGAGTTATGAAGCAGCG	73	GACCATCCGCACTTCCTCC	246	ATGCG(40)	>E00495:125:HKLHCALXX:5:1105:27539:53592	CGCCAATGGCGATATATTTGTGTTTTCTTCCGACGCCTGTCGCCGCGACCGCGCGTGAGTTATGAAGCAGCGCGCGCTTCGTTCGTTCGTTCGTTATCCCTCGCTCCAGTCGCGCCAGTCGCGCGTTTGCGTCGGCGAATTAGCGATTTATAATTGGCGATGCGTGGCGAGGCGATGCGATGCGATGCGATGCGATGCGATGCGATGCGATGCGCCGCCTTGCCGTGCCTTGCCTTGCCTTGAACGGAGGAAGTGCGGATGGTCAGCGAC	>E00495:125:HKLHCALXX:5:1105:27539:53592	CGCCAATGGCGATATATTTGTGTTTTCTTCCGACGCCTGTCGCCGCGACCGCGCGTGAGTTATGAAGCAGCGCGCGCTTCGTTCGTTCGTTCGTTATCCCTCGCTCCAGTCGCGCCAGTCGCGCGTTTGCGTCGGCGAATTAGCGATTTA	>E00495:125:HKLHCALXX:5:1105:27539:53592	GTCGCTGACCATCCGCACTTCCTCCGTTCAAGGCAAGGCAAGGCACGGCAAGGCGGCGCATCGCATCGCATCGCATCGCATCGCATCGCATCGCATCGCCTCGCCACGCATCGCCAATTATAAATCGCTAATTCGCCGACGCAAACGCGC
E00495:125:HKLHCALXX:5:1105:23013:37594	GTTGCGTGATTGACAGGAGG	34	TGGAGACTGGACTGGACTGG	156	ATGGG(30)	>E00495:125:HKLHCALXX:5:1105:23013:37594	AGAGGGCGCGGCAGTTGCGTGATTGACAGGAGGATAATAAACCGGGTGGCACGCAGCAGGCGGCGGTGGCGGCGACTGGAACCCGCCAAAGACGGCGCCGCTCAGACACGGAGGAGCATCCCATCCCATCCCATCCCATCCCATCCCATCCTATCCCAGTCCAGTCCAGTCTCCACCACCAACGCCGCCTCGTTAGCGGCCTCCCAGAACAGGCCTCGCTCACGGCCCTCATTTGCCCTCTTGCACGCACCGACCACACTCCACAGCC	>E00495:125:HKLHCALXX:5:1105:23013:37594	AGAGGGCGCGGCAGTTGCGTGATTGACAGGAGGATAATAAACCGGGTGGCACGCAGCAGGCGGCGGTGGCGGCGACTGGAACCCGCCAAAGACGGCGCCGCTCAGACACGGAGGAGCATCCCATCCCATCCCATCCCATCCCATCCCATC	>E00495:125:HKLHCALXX:5:1105:23013:37594	GGCTGTGGAGTGTGGTCGGTGCGTGCAAGAGGGCAAATGAGGGCCGTGAGCGAGGCCTGTTCTGGGAGGCCGCTAACGAGGCGGCGTTGGTGGTGGAGACTGGACTGGACTGGGATAGGATGGGATGGGGTGGGATGGGATGGGAGGGGA
E00495:125:HKLHCALXX:5:1105:16234:25183	TATGAGTTGCGAAGTCTAGGCG	89	GAAGGGGAACTGGATAGAGAGG	240	AGAGG(35)	>E00495:125:HKLHCALXX:5:1105:16234:25183	GAATTTTTTAGTCAAAGATTTCTGAGACACCAATTGCAGTATTCCTATTTTAATTCCTTAATGGAATATGAGTTGCGAAGTCTAGGCGGAATATCGTAGGTAGGTCAAGAACCCTGATGGAACTGACATTGAACTAAGTTCAGTATTAAAGGACTGTTACGGCGAATTTCAGCGAAGCCCGGTGCACTCAGCTAAGTCAATACTCCTCTCCTCTCCTCTCCTCTCCTCTCCTCTCCTCACCTCTCTATCCAGTTCCCCTTCGTAATG	>E00495:125:HKLHCALXX:5:1105:16234:25183	GAATTTTTTAGTCAAAGATTTCTGAGACACCAATTGCAGTATTCCTATTTTAATTCCTTAATGGAATATGAGTTGCGAAGTCTAGGCGGAATATCGTAGGTAGGTCAAGAACCCTGATGGAACTGACATTGAACTAAGTTCAGTATTAAA	>E00495:125:HKLHCALXX:5:1105:16234:25183	CATTACGAAGGGGAACTGGATAGAGAGGTGAGGAGAGGAGAGGAGAGGAGAGGAGAGGAGAGGAGTATTGACTTAGCTGAGTGCACCGGGCTTCGCTGAAATTCGCCGTAACAGTCCTTTAATACTGAACTTAGTTCAATGTCAGTTCCA
E00495:125:HKLHCALXX:5:1105:15290:72983	GTTCTCTGGTTGGAATGGGG	72	ATTAGCGCTTGTCCTGCACC	244	TCTCG(30)	>E00495:125:HKLHCALXX:5:1105:15290:72983	AAAAAGTTAAAAGGGAACTCACAATAATAAAAAAAAACTCTTCGGCCAGACGTTCTCTGGTTGGAATGGGGCAGCGGTGAGGAGGGGGGAAGAAGAGGGGAGGCTTTGTGGGGCGGGTCGTTCCATGTGAGGAAACGATCCGAGACACTTCTGGGGCGACGAGACACGACGAGACGAGACGAGACGAGACGAGACGAGACGCGTGCCGGCATTCTCCTTCTTCCTTTTGTCCTCTTGTGAGCGGGTGCAGGACAAGCGCTAATTT	>E00495:125:HKLHCALXX:5:1105:15290:72983	AAAAAGTTAAAAGGGAACTCACAATAATAAAAAAAAACTCTTCGGCCAGACGTTCTCTGGTTGGAATGGGGCAGCGGTGAGGAGGGGGGAAGAAGAGGGGAGGCTTTGTGGGGCGGGTCGTTCCATGTGAGGAAACGATCCGAGACACTT	>E00495:125:HKLHCALXX:5:1105:15290:72983	AAATTAGCGCTTGTCCTGCACCCGCTCACAAGAGGACAAAAGGAAGAAGGAGAATGCCGGCACGCGTCTCGTCTCGTCTCGTCTCGTCTCGTCTCGTCGTGTCTCGTCGCCCCAGAAGTGTCTCGGATCGTTTCCTCACATGGAACGACC
E00495:125:HKLHCALXX:5:1104:9628:17254	ACTTATCGCTCTCGCAACGC	34	CAGTGCAGCAGCGAAGTACG	191	AAATG(30)	>E00495:125:HKLHCALXX:5:1104:9628:17254	TTTACCAAACACAACTTATCGCTCTCGCAACGCGAACAAACGTTGCCATACGGGACCAGCGCTCTTACTATCTCATTTCATTTCATTTCATTTCATTTCATTTGCGAAGCTACGTCGTACCTACGTCGTACCTCCAGTGAGAGCTCCCGGAGCTGGCATCGTCATACTACTCCGCGTATCTGATGAATCACGTACTTCGCTGCTGCACTGCTGCACACTGTCCCAGGGGCGCCTTCTTTATACTGCCATTTCTGGCGTTCTATTTGGT	>E00495:125:HKLHCALXX:5:1104:9628:17254	TTTACCAAACACAACTTATCGCTCTCGCAACGCGAACAAACGTTGCCATACGGGACCAGCGCTCTTACTATCTCATTTCATTTCATTTCATTTCATTTCATTTGCGAAGCTACGTCGTACCTACGTCGTACCTCCAGTGAGAGCTCCCGG	>E00495:125:HKLHCALXX:5:1104:9628:17254	ACCAAATAGAACGCCAGAAATGGCAGTATAAAGAAGGCGCCCCTGGGACAGTGTGCAGCAGTGCAGCAGCGAAGTACGTGATTCATCAGATACGCGGAGTAGTATGACGATGCCAGCTCCGGGAGCTCTCACTGGAGGTACGACGTAGGT
E00495:125:HKLHCALXX:5:1104:8400:9220	TTTGCGACAGCTTTCACTGC	45	CCTCTGTCCTGCCAGAAAGG	239	TGTGC(35)	>E00495:125:HKLHCALXX:5:1104:8400:9220	TGCTTTATTTTCCTGTCAGGCGCATTTGCGACAGCTTTCACTGCCATAACTCAAAATCGTACGGCGAGAGAGTGATTCACGGCGATGACGAAATTGTGCGATTTACTGTGCATCCGCCAGTTCCAGCGACTGACTGGCGAAGGGGACGGGACAGAGGACAGAGCTGTGCTGTGCTGTGCTGTGCTGTGCTGTGCTGTAACGTGCTCAGAATGAAGACGAACGCACTCCTATGACGCGTCCTTTCTGGCAGGACAGAGGGCCAAGTCTGTTT	>E00495:125:HKLHCALXX:5:1104:8400:9220	TGCTTTATTTTCCTGTCAGGCGCATTTGCGACAGCTTTCACTGCCATAACTCAAAATCGTACGGCGAGAGAGTGATTCACGGCGATGACGAAATTGTGCGATTTACTGTGCATCCGCCAGTTCCAGCGACTGACTGGCGAAGGGGACGGG	>E00495:125:HKLHCALXX:5:1104:8400:9220	AAACAGACTTGGCCCTCTGTCCTGCCAGAAAGGACGCGTCATAGGAGTGCGTTCGTCTTCATTCTGAGCACGTTACAGCACAGCACAGCACAGCACAGCACAGCACAGCTCTGTCCTCTGTCCCGTCCCCTTCGCCAGTCAGTCGCTGGA
E00495:125:HKLHCALXX:5:1104:4168:9800	AGAAAGGGTTAATTGCGCCC	86	GAAACCGCAAGTGCATAACG	219	AGGTC(35)	>E00495:125:HKLHCALXX:5:1104:4168:9800	CTCTCCCGCCCGCTCGAAAGTTGCCCCTCTGGGCGAGAGCGTAGGAATTATTTTAGGGAAGGGGGAGAAAGGGTTAATTGCGCCCAGTCGTAGATCCGGCTGCTCAAACCGCGACGAGGGTCCTGGGCTTTCTTTGAGGTCGAAGTTTTCAGGACTGACCTGACCTGACCTGACCTGACCTGACCTGACCTGTCCGGATCTGACGTGACCTGGTTTTACGTTATGCACTTGCGGTTTCTGGCGGAGAAACTAAATGTTTAATATCTG	>E00495:125:HKLHCALXX:5:1104:4168:9800	CTCTCCCGCCCGCTCGAAAGTTGCCCCTCTGGGCGAGAGCGTAGGAATTATTTTAGGGAAGGGGGAGAAAGGGTTAATTGCGCCCAGTCGTAGATCCGGCTGCTCAAACCGCGACGAGGGTCCTGGGCTTTCTTTGAGGTCGAAGTTTTC	>E00495:125:HKLHCALXX:5:1104:4168:9800	CAGATATTAAACATTTAGTTTCTCCGCCAGAAACCGCAAGTGCATAACGTAAAACCAGGTCACGTCAGATCCGGACAGGTCAGGTCAGGTCAGGTCAGGTCAGGTCAGGTCAGTCCTGAAAACTTCGACCTCAAAGAAAGCCCAGGACCC
E00495:125:HKLHCALXX:5:1104:21501:72842	TTGTGCGTGTGTGTGAATCC	80	AGAAGAGACCTGCTTTGGCG	231	ACTCC(40)	>E00495:125:HKLHCALXX:5:1104:21501:72842	TCTCTATAGGTTTTTCACAATATCTTTGTCGCCTCTCACAATTAACTTGTGTTTTCATCTTGTGCGTGTGTGTGAATCCTCTCCAGAAGAGTGGAATAGAGCGTACTGGAGTAGAGCACGCTGCAGTGGAGTGTAGTGTAGTGTAGTGTAGTGGAGTGTAGTGTAGTGGAGTGTAGTGTAGTGGAGTGGAGTGGAGTGGAGTGGAGTGGAGTGGAGTGGAGAGGGACGCACGCCAAAGCAGGTCTCTTCTGACTCACCCTTGACCCTGACC	>E00495:125:HKLHCALXX:5:1104:21501:72842	TCTCTATAGGTTTTTCACAATATCTTTGTCGCCTCTCACAATTAACTTGTGTTTTCATCTTGTGCGTGTGTGTGAATCCTCTCCAGAAGAGTGGAATAGAGCGTACTGGAGTAGAGCACGCTGCAGTGGAGTGTAGTGTAGTGTAGTGTA	>E00495:125:HKLHCALXX:5:1104:21501:72842	GGTCAGGGTCAAGGGTGAGTCAGAAGAGACCTGCTTTGGCGTGCGTCCCTCTCCACTCCACTCCACTCCACTCCACTCCACTCCACTCCACTACACTACACTCCACTACACTACACTCCACTACACTACACTACACTACACTCCACTGCA
E00495:125:HKLHCALXX:5:1104:15331:50691	TAGCACCGGGGACAACTAGC	35	GATTCAAGCTCCCTGTTCCG	229	CCGGG(40)	>E00495:125:HKLHCALXX:5:1104:15331:50691	TGACTAAGTCCTCTTAGCACCGGGGACAACTAGCAAGCGTCCGGCCCGGCCCGGCCCGGCCCGGCCCGGCCCGGCCCGGCCCGAGCCCTCGTAGAGGGGGAACAGCGCTTATCGGTAACTCCCTCCGAGATCACTTTTGCGCCATGCTGGAATGTTGTTCTGACACTCCAAGACTGGGCCGCGGGCCTACTGCACATGAGAAAGGGAGAATCTGGAAAGGGTATTGCTCGGAACAGGGAGCTTGAATCTGGTATTGCT	>E00495:125:HKLHCALXX:5:1104:15331:50691	TGACTAAGTCCTCTTAGCACCGGGGACAACTAGCAAGCGTCCGGCCCGGCCCGGCCCGGCCCGGCCCGGCCCGGCCCGGCCCGAGCCCTCGTAGAGGGGGAACAGCGCTTATCGGTAACTCCCTCCGAGATCACTTTTGCGCCATGCTGG	>E00495:125:HKLHCALXX:5:1104:15331:50691	AGCAATACCAGATTCAAGCTCCCTGTTCCGAGCAATACCCTTTCCAGATTCTCCCTTTCTCATGTGCAGTAGGCCCGCGGCCCAGTCTTGGAGTGTCAGAACAACATTCCAGCATGGCGCAAAAGTGATCTCGGAGGGAGTTACCGATAA
E00495:125:HKLHCALXX:5:1103:9567:64615	CAGTTGCTAATCCCGACGC	71	TTGCATTTGAACCGTTTTCG	221	ACACC(30)	>E00495:125:HKLHCALXX:5:1103:9567:64615	ACAAATATTGATATCTGGGCTCTGAATAAAAATCGTGTTAACAAAACAATCCAGTTGCTAATCCCGACGCCCACACATGATGTACTCCTAAATTGCTGCTCTCACGGCCGACACTGCAATTGACGCAGCGCGTGTGGTGTGGTGTGGTGTGGTGTGGTGTGGTGCGGTCATGCAGACAGTGCAAACCCTCAGCTGTATGTAACTACTTCATCGCCGAGCACGAAAACGGTTCAAATGCAAAAATATTTGAAACGCTGACATTTAACATTTT	>E00495:125:HKLHCALXX:5:1103:9567:64615	ACAAATATTGATATCTGGGCTCTGAATAAAAATCGTGTTAACAAAACAATCCAGTTGCTAATCCCGACGCCCACACATGATGTACTCCTAAATTGCTGCTCTCACGGCCGACACTGCAATTGACGCAGCGCGTGTGGTGTGGTGTGGTGT	>E00495:125:HKLHCALXX:5:1103:9567:64615	AAAATGTTAAATGTCAGCGTTTCAAATATTTTTGCATTTGAACCGTTTTCGTGCTCGGCGATGAAGTAGTTACATACAGCTGAGGGTTTGCACTGTCTGCATGACCGCACCACACCACACCACACCACACCACACCACACGCGCTGCGTC
E00495:125:HKLHCALXX:5:1103:5467:56352	TCTTGGTGAGAAGAAGCCGC	51	ATCCGTCTCTTTGGGTTTGG	193	TCTGG(40)	>E00495:125:HKLHCALXX:5:1103:5467:56352	GCTGGTTAACATCTGCAACCAATATGAGTTTCTTGGTGAGAAGAAGCCGCGGGGGAAAAAGAGTTGACGAAGTGAAGAAATGGGGAAATACTATATAACAGTATAGTACGGTAAGGTCATGTCCAGACAAGACCAGACCGCACCAGACTAGACCAGACCAGACCAGACCAGACCAGACCAGACCAGACCAAACCAAACCCAAAGAGACGGATTCGCCCTGCAACACGCAAGCCATGGGATACATTTGGTGAGGATTGCAACACTCACTGA	>E00495:125:HKLHCALXX:5:1103:5467:56352	GCTGGTTAACATCTGCAACCAATATGAGTTTCTTGGTGAGAAGAAGCCGCGGGGGAAAAAGAGTTGACGAAGTGAAGAAATGGGGAAATACTATATAACAGTATAGTACGGTAAGGTCATGTCCAGACAAGACCAGACCGCACCAGACTA	>E00495:125:HKLHCALXX:5:1103:5467:56352	TCAGTGAGTGTTGCAATCCTCACCAAATGTATCCCATGGCTTGCGTGTTGCAGGGCGAATCCGTCTCTTTGGGTTTGGTTTGGTCTGGTCTGGTCTGGTCTGGTCTGGTCTGGTCTGGTCTAGTCTGGTGCGGTCTGGTCTTGTCTGGAC
E00495:125:HKLHCALXX:5:1103:4076:35098	CTGTATGTAGGCCGCGAACC	44	CAATGTTCATTTATGGCCGC	204	ATGAC(35)	>E00495:125:HKLHCALXX:5:1103:4076:35098	GTTCATGCGCGGAATCCATGACGCTGTATGTAGGCCGCGAACCAAATAAATGTCATGTCATGTCATGTCATGTCATGTCATGTCACGTCATGCCATGTGTTGAACATATTAAGCGGAATTTCTGGAGAGTCAACAACCACAGTTTTGGCGGGACAAGGTGTCAGTTGAAAGAAGAAAATATGGACAAAGATAAGAATCAAATGGCGGCCATAAATGAACATTGATGGTATCTATGGTTGTATAAATGTGTATGTCGTAAGAATGTACTGGG	>E00495:125:HKLHCALXX:5:1103:4076:35098	GTTCATGCGCGGAATCCATGACGCTGTATGTAGGCCGCGAACCAAATAAATGTCATGTCATGTCATGTCATGTCATGTCATGTCACGTCATGCCATGTGTTGAACATATTAAGCGGAATTTCTGGAGAGTCAACAACCACAGTTTTGGCG	>E00495:125:HKLHCALXX:5:1103:4076:35098	CCCAGTACATTCTTACGACATACACATTTATACAACCATAGATACCATCAATGTTCATTTATGGCCGCCATTTGATTCTTATCTTTGTCCATATTTTCTTCTTTCAACTGACACCTTGTCCCGCCAAAACTGTGGTTGTTGACTCTCCAG
E00495:125:HKLHCALXX:5:1103:21572:54506	GAGACTCCGTAATGGACGCC	32	TAGTGAGATCGGTTGCGTGG	229	TCGTG(35)	>E00495:125:HKLHCALXX:5:1103:21572:54506	ATAAGCGCTCGGAGACTCCGTAATGGACGCCGCGTCCGCCGCCCAATTACAAAGCTCGCGCTGCTCCGAAGATAAGCGATAGCGCGACCCGCCTTAACCGGCGATATGGCCCGTTTTCCCGTTTGGGCCCGACACCAAACCAAACCACACCACACCCCACCACGACACGACACGACACGACACGACACGACACGACACCACAACACGGCGAAGGCGACGGAACTCGACCCACGCAACCGATCTCACTAACTCGAGAGACGATCCACGGCTCGTT	>E00495:125:HKLHCALXX:5:1103:21572:54506	ATAAGCGCTCGGAGACTCCGTAATGGACGCCGCGTCCGCCGCCCAATTACAAAGCTCGCGCTGCTCCGAAGATAAGCGATAGCGCGACCCGCCTTAACCGGCGATATGGCCCGTTTTCCCGTTTGGGCCCGACACCAAACCAAACCACAC	>E00495:125:HKLHCALXX:5:1103:21572:54506	AACGAGCCGTGGATCGTCTCTCGAGTTAGTGAGATCGGTTGCGTGGGTCGAGTTCCGTCGCCTTCGCCGTGTTGTGGTGTCGTGTCGTGTCGTGTCGTGTCGTGTCGTGTCGTGGTGGGGTGTGGTGTGGTTTGGTTTGGTGTCGGGCCC
E00495:125:HKLHCALXX:5:1102:8278:14916	TATGCGACGAGAATCGAAGC	25	TCCCGACAAACTACCAGACG	191	AAGGG(40)	>E00495:125:HKLHCALXX:5:1102:8278:14916	CAACTATGCGACGAGAATCGAAGCCGCGTCCCTTCCCTTCCCTTCCCTTCCCTTCCCTTCCCTTCCCTTCCATTTGCTCTCAAGTACCGCGCGCCATCCAGTTCAACGTCGCTTCCCCGTTCGCCAGTGCACATATCCCCGTGTAATGGACCGAACTTGGGATGTTCTACGCTCTTTTCTTTAATGAGGTCGTCTGGTAGTTTGTCGGGAATAGTTGAATGCTCTCAGTCTAATGAGATCCTTTACTGCTCAAC	>E00495:125:HKLHCALXX:5:1102:8278:14916	CAACTATGCGACGAGAATCGAAGCCGCGTCCCTTCCCTTCCCTTCCCTTCCCTTCCCTTCCCTTCCCTTCCATTTGCTCTCAAGTACCGCGCGCCATCCAGTTCAACGTCGCTTCCCCGTTCGCCAGTGCACATATCCCCGTGTAATGGA	>E00495:125:HKLHCALXX:5:1102:8278:14916	GTTGAGCAGTAAAGGATCTCATTAGACTGAGAGCATTCAACTATTCCCGACAAACTACCAGACGACCTCATTAAAGAAAAGAGCGTAGAACATCCCAAGTTCGGTCCATTACACGGGGATATGTGCACTGGCGAACGGGGAAGCGACGTT
E00495:125:HKLHCALXX:5:1102:19969:4473	TGTTTGGAGAGACTCGTTGC	21	CGGTGCAATATAGGAACCTCC	229	TCTGG(40)	>E00495:125:HKLHCALXX:5:1102:19969:4473	TGTTTGGAGAGACTCGTTGCTCTTGGTCTGGTCTGGTCTGGTCTGGTCTGGTCTGGTCTGGTCTTGGTCTCCTTGTGTTTACGATATGTTATAATTTTACTTTCTTTCACCACTCTGAGATGACTCCTCGCCCCACCATGTGCCTGCGGTTCTCTTTCTTTTGCGCCGCTCTTTACAAGCGCCTTTACTCTTATTTTTCATATTGTTTTTGGGATTCGGTCGTGTGTTGGAGGTTCCTATATTGCACCGGAGTTTCCGGCGTCATTT	>E00495:125:HKLHCALXX:5:1102:19969:4473	TGTTTGGAGAGACTCGTTGCTCTTGGTCTGGTCTGGTCTGGTCTGGTCTGGTCTGGTCTGGTCTTGGTCTCCTTGTGTTTACGATATGTTATAATTTTACTTTCTTTCACCACTCTGAGATGACTCCTCGCCCCACCATGTGCCTGCGGT	>E00495:125:HKLHCALXX:5:1102:19969:4473	AAATGACGCCGGAAACTCCGGTGCAATATAGGAACCTCCAACACACGACCGAATCCCAAAAACAATATGAAAAATAAGAGTAAAGGCGCTTGTAAAGAGCGGCGCAAAAGAAAGAGAACCGCAGGCACATGGTGGGGCGAGGAGTCATCT
E00495:125:HKLHCALXX:5:1102:12763:39528	GAGCAGTCACGACTTGTGCG	52	AGAGGTAGCGAAGTGCGAGC	225	ATCCG(30)	>E00495:125:HKLHCALXX:5:1102:12763:39528	AGTGGCGGCCAATCTATCGATCGCCAGACTAGAGCAGTCACGACTTGTGCGCTGGAATCCACATCCCCCACCCCACCCCACACGCAGCATCCGATCCGATCCGATCCGATCCGATCCGACCTTCGGCATACCCAGACTTACACCTAGCGCGCGCTCACGACGCGGTATTAAAAAGGCACGTCCCGTGTGGCGGAAGCCCCGGGCTCGAGTCTTCTAGGCACGATGCTCGCACTTCGCTACCTCTTCGGAGTTTTTTTGTGATTATTTCATATAA	>E00495:125:HKLHCALXX:5:1102:12763:39528	AGTGGCGGCCAATCTATCGATCGCCAGACTAGAGCAGTCACGACTTGTGCGCTGGAATCCACATCCCCCACCCCACCCCACACGCAGCATCCGATCCGATCCGATCCGATCCGATCCGACCTTCGGCATACCCAGACTTACACCTAGCGC	>E00495:125:HKLHCALXX:5:1102:12763:39528	TTATATGAAATAATCACAAAAAAACTCCGAAGAGGTAGCGAAGTGCGAGCATCGTGCCTAGAAGACTCGAGCCCGGGGCTTCCGCCACACGGGACGTGCCTTTTTAATACCGCGTCGTGAGCGCGCGCTAGGTGTAAGTCTGGGTATGCC
E00495:125:HKLHCALXX:5:1101:29102:46630	AGAGGTGAGGGGACGAGG	57	TCCCTATCCTTCTTTTCCCTCC	205	AGAGG(35)	>E00495:125:HKLHCALXX:5:1101:29102:46630	AGGAGATGAGACAAGAGGAGAGGTGAGGGGGCGAGAGGAGAGGTGAGGGGACGAGGGGAGAGGAGAGGAGAGGAGAGGAGAGGAGAGGAGAAAAAGGGTAAAGATATGAGAGAACAGGAAAGAAGAGGAGAGGAGAAGAAAATAAATAAAAGAAGAGAGTAAATGAGAGGAGAGAGGAAAAGAGGAGAGGAGGAATTAAGAGGGGGAGGGAAAAGAAGGATAGGGAAGAGAAGATGAGGGATAGAAGAGGGAGACAAG	>E00495:125:HKLHCALXX:5:1101:29102:46630	AGGAGATGAGACAAGAGGAGAGGTGAGGGGGCGAGAGGAGAGGTGAGGGGACGAGGGGAGAGGAGAGGAGAGGAGAGGAGAGGAGAGGAGAAAAAGGGTAAAGATATGAGAGAACAGGAAAGAAGAGGAGAGGAGAAGAAAATAAATAAA	>E00495:125:HKLHCALXX:5:1101:29102:46630	CTTGTCTCCCTCTTCTATCCCTCATCTTCTCTTCCCTATCCTTCTTTTCCCTCCCCCTCTTAATTCCTCCTCTCCTCTTTTCCTCTCTCCTCTCATTTACTCTCTTCTTTTATTTATTTTCTTCTCCTCTCCTCTTCTTTCCTGTTCTCT
E00495:125:HKLHCALXX:5:1101:22881:6073	GGGGTATTGCAAGCTGCTCC	24	TGAGGATGAAGCTGATCCATTAGG	169	AGAGG(35)	>E00495:125:HKLHCALXX:5:1101:22881:6073	AATGGGGTATTGCAAGCTGCTCCATTGCCAGCCTCCACCTTCTTTCCTCTCCTCTCCTCTCCTCTCCTCTCCTCTCCTCTCGCCGGTTGGTTTCCATCCTGACACATTTTGTCACGAATTCCTAAAGGAATGCGGAATGTTAGTGGAATATTCGAGCTCTGTAGCTTACCTAATGGATCAGCTTCATCCTCACAGGATAATCTGTTTTGAAGATTTACATAGTTTACTTCGAATCATGGTAGGTTATTGAAATCGGCTAGTATTTACGG	>E00495:125:HKLHCALXX:5:1101:22881:6073	AATGGGGTATTGCAAGCTGCTCCATTGCCAGCCTCCACCTTCTTTCCTCTCCTCTCCTCTCCTCTCCTCTCCTCTCCTCTCGCCGGTTGGTTTCCATCCTGACACATTTTGTCACGAATTCCTAAAGGAATGCGGAATGTTAGTGGAATA	>E00495:125:HKLHCALXX:5:1101:22881:6073	CCGTAAATACTAGCCGATTTCAATAACCTACCATGATTCGAAGTAAACTATGTAAATCTTCAAAACAGATTATCCTGTGAGGATGAAGCTGATCCATTAGGTAAGCTACAGAGCTCGAATATTCCACTAACATTCCGCATTCCTTTAGGA
E00495:125:HKLHCALXX:5:1101:10866:14301	CGAAGAGTGATTCGCATTGG	39	CCAGATCGATTCTCGCCG	249	AAACG(35)	>E00495:125:HKLHCALXX:5:1101:10866:14301	AAATAAAGACTCAAAGGTCGAAGAGTGATTCGCATTGGGGGACAGATACGAATCGAACACGAGGCCACAGATTTCGTTGGTCGGGATACCCCCAAGGAGGCAGAGAAGAGGCCGAGTGACACTAGAAATGAAAGAAAGAAGAACGAAGGGAGAAGAAAATATAATGTTGGTGCGGTAAAGCGGAAGGGAAGAGCATTCCGTTCCGTTTCGTTTCGTTTCGTTTCGTTTCGTTTCGTTTCGTTCGACCCCGGCGAGAATCGATCTGGAG	>E00495:125:HKLHCALXX:5:1101:10866:14301	AAATAAAGACTCAAAGGTCGAAGAGTGATTCGCATTGGGGGACAGATACGAATCGAACACGAGGCCACAGATTTCGTTGGTCGGGATACCCCCAAGGAGGCAGAGAAGAGGCCGAGTGACACTAGAAATGAAAGAAAGAAGAACGAAGGG	>E00495:125:HKLHCALXX:5:1101:10866:14301	CTCCAGATCGATTCTCGCCGGGGTCGAACGAAACGAAACGAAACGAAACGAAACGAAACGAAACGGAACGGAATGCTCTTCCCTTCCGCTTTACCGCACCAACATTATATTTTCTTCTCCCTTCGTTCTTCTTTCTTTCATTTCTAGTGT
E00495:125:HKLHCALXX:5:1106:8095:17869	AACTCTTTGCAATAGAATACCGACC	56	ACCCTCCGGGCTAAAATACG	207	AATG(24)	>E00495:125:HKLHCALXX:5:1106:8095:17869	TTCTTCAATATTAGTTCCACCTAATATTGAAACTCTTTGCAATAGAATACCGACCTAAACAATTTATGACGTATTATGCAACTTGTTGATACTTCTGGAACAGAAGAATATGTTACATAATTCATTCATTCATTCATTCATTCATACTTATCTGTCCTTGAATAGGCCTTTCCCAACGGAATCTCTTTTTTTATTGAATTAGAAAGCGTATTTTAGCCCGGAGGGTTTTAAAATATATGTTGAGAAGTGGAACTGTCGTCGACTAGGTGACGCG	>E00495:125:HKLHCALXX:5:1106:8095:17869	TTCTTCAATATTAGTTCCACCTAATATTGAAACTCTTTGCAATAGAATACCGACCTAAACAATTTATGACGTATTATGCAACTTGTTGATACTTCTGGAACAGAAGAATATGTTACATAATTCATTCATTCATTCATTCATTCATACTTA	>E00495:125:HKLHCALXX:5:1106:8095:17869	CGCGTCACCTAGTCGACGACAGTTCCACTTCTCAACATATATTTTAAAACCCTCCGGGCTAAAATACGCTTTCTAATTCAATAAAAAAAGAGATTCCGTTGGGAAAGGCCTATTCAAGGACAGATAAGTATGAATGAATGAATGAATGAA
E00495:125:HKLHCALXX:5:1106:3072:14265	TTATGCCTTTCTTTGAGTTCGG	60	CTGTGGTCTTTCGAGATGCG	243	AATG(32)	>E00495:125:HKLHCALXX:5:1106:3072:14265	TGGAGGAAGCATTCACAAGATTGCAATATACATATCATTATGCCTTTCTTTGAGTTCGGATACATATTTCAATTTGCATACGTACATACCTACATATATTCATTCATTCATTCATTCATTCATTCATTCAATGTTTCCTGCCTTTTGGCAGGACTTTCACTACAGAGATTCCCCAGCAGTTTTTTATTGGGAAGTCTTAAATGCGGTGGTTTCTCGTTTCTTTCCGCATTACCACTCTCTTCCGCATCTCGAAAGACCACAGGGGC	>E00495:125:HKLHCALXX:5:1106:3072:14265	TGGAGGAAGCATTCACAAGATTGCAATATACATATCATTATGCCTTTCTTTGAGTTCGGATACATATTTCAATTTGCATACGTACATACCTACATATATTCATTCATTCATTCATTCATTCATTCATTCAATGTTTCCTGCCTTTTGGCA	>E00495:125:HKLHCALXX:5:1106:3072:14265	GCCCCTGTGGTCTTTCGAGATGCGGAAGAGAGTGGTAATGCGGAAAGAAACGAGAAACCACCGCATTTAAGACTTCCCAATAAAAAACTGCTGGGGAATCTCTGTAGTGAAAGTCCTGCCAAAAGGCAGGAAACATTGAATGAATGAATG
E00495:125:HKLHCALXX:5:1106:25966:4632	TTTACATAGATACTCTCATTCATTTCTTCC	77	GGTACATGGGAATCATTCGG	193	AATG(28)	>E00495:125:HKLHCALXX:5:1106:25966:4632	TTTGAAAGAATTGATTAAATTCGTAGACCAAGATAAATCTATCTTATTTACATAGATACTCTCATTCATTTCTTCCTTCGTTTATTTCATTCATTCATTCATTCATTCATTCATTTACAGTTTTCTCCTTTGGGCAGGTCTTTTCTCTAGTCAGCTCTAAACTCCACCCTAGTTTCCGTTCGCTTTTTGTCACCGAATGATTCCCATGTACCTTACTATCATTTATAAGTTGAAATCTCCCCCCTTACTTTCTT	>E00495:125:HKLHCALXX:5:1106:25966:4632	TTTGAAAGAATTGATTAAATTCGTAGACCAAGATAAATCTATCTTATTTACATAGATACTCTCATTCATTTCTTCCTTCGTTTATTTCATTCATTCATTCATTCATTCATTCATTTACAGTTTTCTCCTTTGGGCAGGTCTTTTCTCTAG	>E00495:125:HKLHCALXX:5:1106:25966:4632	AAGAAAGTAAGGGGGGAGATTTCAACTTATAAATGATAGTAAGGTACATGGGAATCATTCGGTGACAAAAAGCGAACGGAAACTAGGGTGGAGTTTAGAGCTGACTAGAGAAAAGACCTGCCCAAAGGAGAAAACTGTAAATGAATGAAT
E00495:125:HKLHCALXX:5:1106:24383:15813	CATCTAAAATTAAAACCCGACACG	61	GAACTTAGGAGACAAAGAGGAGGG	184	AATG(28)	>E00495:125:HKLHCALXX:5:1106:24383:15813	TTTTAAAACATTGAAAACAAACGTTAATTTGCTCTACATCTAAAATTAAAACCCGACACGATATGTAATTCGTTCATTCATTATTCATTCATTCACTCATTCATTCATTCATTCATTCATTCATTCAGGTCCTGGTCTTAGTCAAATCCTTAACCTCAACATTAGATACACTTCTTATTTCTTCCCTCCTCTTTGTCTCCTAAGTTCCATTCATCCATATAATGTATCAGCTGGAACCTTCTCTCTTACATTTTTCTCTTCTCCCTT	>E00495:125:HKLHCALXX:5:1106:24383:15813	TTTTAAAACATTGAAAACAAACGTTAATTTGCTCTACATCTAAAATTAAAACCCGACACGATATGTAATTCGTTCATTCATTATTCATTCATTCACTCATTCATTCATTCATTCATTCATTCATTCAGGTCCTGGTCTTAGTCAAATCCT	>E00495:125:HKLHCALXX:5:1106:24383:15813	AAGGGAGAAGAGAAAAATGTAAGAGAGAAGGTTCCAGCTGATACATTATATGGATGAATGGAACTTAGGAGACAAAGAGGAGGGAAGAAATAAGAAGTGTATCTAATGTTGAGGTTAAGGATTTGACTAAGACCAGGACCTGAATGAATG
E00495:125:HKLHCALXX:5:1106:24373:18573	CACACGCTTTAAGTGAGCTGC	38	AAGGACCTGAGGATCATGTAGAGG	224	ATAC(24)	>E00495:125:HKLHCALXX:5:1106:24373:18573	TTAATGATATTTTCAACACACGCTTTAAGTGAGCTGCATCTTTTTTAACTGCATATGTACGTACGTATGTATGTATGTATGTATGTATGTTTGTACATATGAACGTACACCTCACGCCCGCGCAACCTTTGACGGGGTAGAATTCCTTGTTCATGTGTGTATGTGTGCAAGTTGCTTTTGGATGTATGTACGTTTTTTTCGTATTATACGCGTTTTCGATATCCCTCTACATGATCCTCAGGTCCTTTTCAAACTAAAAC	>E00495:125:HKLHCALXX:5:1106:24373:18573	TTAATGATATTTTCAACACACGCTTTAAGTGAGCTGCATCTTTTTTAACTGCATATGTACGTACGTATGTATGTATGTATGTATGTATGTTTGTACATATGAACGTACACCTCACGCCCGCGCAACCTTTGACGGGGTAGAATTCCTTGT	>E00495:125:HKLHCALXX:5:1106:24373:18573	GTTTTAGTTTGAAAAGGACCTGAGGATCATGTAGAGGGATATCGAAAACGCGTATAATACGAAAAAAACGTACATACATCCAAAAGCAACTTGCACACATACACACATGAACAAGGAATTCTACCCCGTCAAAGGTTGCGCGGGCGTGAG
E00495:125:HKLHCALXX:5:1106:22201:5704	GTTACGGCATCAAGGACTGC	65	TTTACACCCAAACATCATTCCC	230	AATG(40)	>E00495:125:HKLHCALXX:5:1106:22201:5704	ACCGAAAATCTTTAACCAAATAAGTCGATATCACTCTTGAAAATGTTACGGCATCAAGGACTGCAGAGAGTGTATTTATACGCCATAATTCATTCATTCATTCATTCATTCATTCATTCATTCATTCATTAAGTTCTCTGCCCTTGAGTAAGTTCTTCACAACAGAATCTCGGTTGCCCTTTTTTAGGGAAAGAATAAAATGTGGTTGTTTCCAGTTACCTTTCTCATTGGGAATGATGTTTGGGTGTAAAGAATGAAGAGTACTGA	>E00495:125:HKLHCALXX:5:1106:22201:5704	ACCGAAAATCTTTAACCAAATAAGTCGATATCACTCTTGAAAATGTTACGGCATCAAGGACTGCAGAGAGTGTATTTATACGCCATAATTCATTCATTCATTCATTCATTCATTCATTCATTCATTCATTAAGTTCTCTGCCCTTGAGTA	>E00495:125:HKLHCALXX:5:1106:22201:5704	TCAGTACTCTTCATTCTTTACACCCAAACATCATTCCCAATGAGAAAGGTAACTGGAAACAACCACATTTTATTCTTTCCCTAAAAAAGGGCAACCGAGATTCTGTTGTGAAGAACTTACTCAAGGGCAGAGAACTTAATGAATGAATGA
E00495:125:HKLHCALXX:5:1106:18193:15074	GATTGTTGACCTGGGATTCG	22	AAATATGTGGTCAAATGTGGCG	160	AATG(32)	>E00495:125:HKLHCALXX:5:1106:18193:15074	GGATTGTTGACCTGGGATTCGAATCCCAGCCTCCCGAATACGAAGTAAGCAAGCTAGACACGAGCTATCGCGTTCGGTAAGCAGATATAAATGAATGAATGAATGAATGAATGAATGAATGTTATAATTTTAAGCATAAGAAAAACTTAAAATTAATTACGCCACATTTGACCACATATTTGAAAAGGAAGAGATGAGTTGGTCAAATAAACAGTAATTTTATGTAATACTTTTTCAAATTTACTTCTATTTATGTCTCCTGATG	>E00495:125:HKLHCALXX:5:1106:18193:15074	GGATTGTTGACCTGGGATTCGAATCCCAGCCTCCCGAATACGAAGTAAGCAAGCTAGACACGAGCTATCGCGTTCGGTAAGCAGATATAAATGAATGAATGAATGAATGAATGAATGAATGTTATAATTTTAAGCATAAGAAAAACTTAA	>E00495:125:HKLHCALXX:5:1106:18193:15074	CATCAGGAGACATAAATAGAAGTAAATTTGAAAAAGTATTACATAAAATTACTGTTTATTTGACCAACTCATCTCTTCCTTTTCAAATATGTGGTCAAATGTGGCGTAATTAATTTTAAGTTTTTCTTATGCTTAAAATTATAACATTCA
E00495:125:HKLHCALXX:5:1106:13707:14301	TTTAAAACCAACGCAAAGTACG	106	AATGAAGTCGACGTTCTGGC	244	ATAC(24)	>E00495:125:HKLHCALXX:5:1106:13707:14301	GTTTATTTAATTTTTGTACATGTATATTAATTTTTTCTTTTTTTTTGGAATCCGATAATTAAATAGAACTACATACTATACGCTTTAAAACCAACGCAAAGTACGTGTCATGACTGAAAAATAGGCCTGGAATTACAATGTTGCCTAGGGCCCGCTTTAGCCTTGGTCCGCCTCTGTATGTATGTATGTATGTATGTATATCTTCTTCCAAAACTTGAACTTTAACCCAAGACATGATGGTAAGCCAGAACGTCGACTTCATTGCGGCC	>E00495:125:HKLHCALXX:5:1106:13707:14301	GTTTATTTAATTTTTGTACATGTATATTAATTTTTTCTTTTTTTTTGGAATCCGATAATTAAATAGAACTACATACTATACGCTTTAAAACCAACGCAAAGTACGTGTCATGACTGAAAAATAGGCCTGGAATTACAATGTTGCCTAGGG	>E00495:125:HKLHCALXX:5:1106:13707:14301	GGCCGCAATGAAGTCGACGTTCTGGCTTACCATCATGTCTTGGGTTAAAGTTCAAGTTTTGGAAGAAGATATACATACATACATACATACATACAGAGGCGGACCAAGGCTAAAGCGGGCCCTAGGCAACATTGTAATTCCAGGCCTATT
E00495:125:HKLHCALXX:5:1105:9699:73035	CCTTACTGGTCTCCACTCCCC	39	GGCAACTATACACAAATTGACGG	225	ATTT(28)	>E00495:125:HKLHCALXX:5:1105:9699:73035	TGGTGTTATCAAATTATCCTTACTGGTCTCCACTCCCCAAATTAGTATGTCTACAGTGAAATGATTTGAACTGTATAATTTGTCAATTTTGAGCTAATTTAAAGTTTAATTTATATAATAATTTATTTAAATATTTATTTATTTATTTATTTATTTATTTATGTGTTTCAAAGTCATAATCTCTGTAATACTCTCATACATATGGATTGTAACAATTTTTTTTTCCGTCAATTTGTGTATAGTTGCCTGATTTTCAAACAATAAT	>E00495:125:HKLHCALXX:5:1105:9699:73035	TGGTGTTATCAAATTATCCTTACTGGTCTCCACTCCCCAAATTAGTATGTCTACAGTGAAATGATTTGAACTGTATAATTTGTCAATTTTGAGCTAATTTAAAGTTTAATTTATATAATAATTTATTTAAATATTTATTTATTTATTTAT	>E00495:125:HKLHCALXX:5:1105:9699:73035	ATTATTGTTTGAAAATCAGGCAACTATACACAAATTGACGGAAAAAAAAATTGTTACAATCCATATGTATGAGAGTATTACAGAGATTATGACTTTGAAACACATAAATAAATAAATAAATAAATAAATAAATATTTAAATAAATTATTA
E00495:125:HKLHCALXX:5:1105:8674:64158	CGATCAATCGAAAACAAGCG	41	TAGACCAGGACGAAACTGCG	216	AGGC(28)	>E00495:125:HKLHCALXX:5:1105:8674:64158	CTAAACGTCAGCGTATTAATCGATCAATCGAAAACAAGCGTTTTCAGTCGAGAACTGCGAAAAACACGAACGTCGCGAGATTCCATTCTGGCATATGCAGCGTTCCGACCTTGACTTGCAACCCAGTCGTAGCGTCGGCTGTGCGGCTCGGCACTGGGTCAATAGAGCTATGGAGGAGGCTGGCTGCCTGCCTGCCTGCCTGCCTGCCTGCCGGCCGCAGTTTCGTCCTGGTCTAGCTACTCTACCGCAATGCCGCCGTCCCGCCTGTTG	>E00495:125:HKLHCALXX:5:1105:8674:64158	CTAAACGTCAGCGTATTAATCGATCAATCGAAAACAAGCGTTTTCAGTCGAGAACTGCGAAAAACACGAACGTCGCGAGATTCCATTCTGGCATATGCAGCGTTCCGACCTTGACTTGCAACCCAGTCGTAGCGTCGGCTGTGCGGCTCG	>E00495:125:HKLHCALXX:5:1105:8674:64158	CAACAGGCGGGACGGCGGCATTGCGGTAGAGTAGCTAGACCAGGACGAAACTGCGGCCGGCAGGCAGGCAGGCAGGCAGGCAGGCAGCCAGCCTCCTCCATAGCTCTATTGACCCAGTGCCGAGCCGCACAGCCGACGCTACGACTGGGT
E00495:125:HKLHCALXX:5:1105:7781:58321	CCAACCTCCATACCCAATGC	62	TGTAGTTGAACCGTCGGGC	235	AATG(24)	>E00495:125:HKLHCALXX:5:1105:7781:58321	TAAGACAAATAAATCATCCTTTGAAAAAAAATACCATTCATCCAACCTCCATACCCAATGCGGAAGGAAACGAGAAATCACCGTATTCAATCCTGTTCCTATAAAAGCAACAGAGATACAGTTGAGAAAGACCTGACTAAGGGCAGATAATCATGAATGAATGAATGAATGAATGAATAAGACTTATAATGGACAAACGACTCTTATTAGACGAACATTCAGATTTCAGTATTTGCCCGACGGTTCAACTACAATCTTC	>E00495:125:HKLHCALXX:5:1105:7781:58321	TAAGACAAATAAATCATCCTTTGAAAAAAAATACCATTCATCCAACCTCCATACCCAATGCGGAAGGAAACGAGAAATCACCGTATTCAATCCTGTTCCTATAAAAGCAACAGAGATACAGTTGAGAAAGACCTGACTAAGGGCAGATAA	>E00495:125:HKLHCALXX:5:1105:7781:58321	GAAGATTGTAGTTGAACCGTCGGGCAAATACTGAAATCTGAATGTTCGTCTAATAAGAGTCGTTTGTCCATTATAAGTCTTATTCATTCATTCATTCATTCATTCATGATTATCTGCCCTTAGTCAGGTCTTTCTCAACTGTATCTCTGT
E00495:125:HKLHCALXX:5:1105:7070:21473	GTCAAAACAATTCGGCCAGG	33	GGTCTACCCTGTGCGATTCC	218	AATG(32)	>E00495:125:HKLHCALXX:5:1105:7070:21473	GGGACAACACCTGTCAAAACAATTCGGCCAGGGTCCTTCAACCTTTCTGATCCTTACTCTTCATACCTTACACCCAACCAACATCCCCGTGAACAGTACGGAACGAAAACTACCGCATTCAATAGTTTCCTAAGAAAAGCTATAGTGATTCCGTTGTGATTGACCTGTGGAAGAGAAAATAACCATGAATGAATGAATGAATGAATGAATGAATGAAGGAATCGCACAGGGTAGACCAAAATAGAGAACCATTGGCCA	>E00495:125:HKLHCALXX:5:1105:7070:21473	GGGACAACACCTGTCAAAACAATTCGGCCAGGGTCCTTCAACCTTTCTGATCCTTACTCTTCATACCTTACACCCAACCAACATCCCCGTGAACAGTACGGAACGAAAACTACCGCATTCAATAGTTTCCTAAGAAAAGCTATAGTGATT	>E00495:125:HKLHCALXX:5:1105:7070:21473	TGGCCAATGGTTCTCTATTTTGGTCTACCCTGTGCGATTCCTTCATTCATTCATTCATTCATTCATTCATTCATGGTTATTTTCTCTTCCACAGGTCAATCACAACGGAATCACTATAGCTTTTCTTAGGAAACTATTGAATGCGGTAGT
E00495:125:HKLHCALXX:5:1105:5568:16551	TCGACGACCACAAACAAACG	49	AACGGCGTTATTGATTGAAGC	190	AACG(28)	>E00495:125:HKLHCALXX:5:1105:5568:16551	CATTGTCTCGTAATTTGGGCGCGCACTATCGACGACCACAAACAAACGCCGGTGCACTACAAGAAATCGATGGCGCCTCGGGACACGGGGTGGATGGAGGTGGTCTGCGGAAGACAGGGCGGCTCGGTTCGGGCAAATGAACGAACGAACGAACGAACGAACGAACTAGCGAGTGAGCAACTAAGCTTTGCTTCAATCAATAACGCCGTTGCCGCGCGCCCCAGCTTCCGCTTCGGCTCCCGTGCGCGTCCACGTGACGTTTCATAATTCACGCG	>E00495:125:HKLHCALXX:5:1105:5568:16551	CATTGTCTCGTAATTTGGGCGCGCACTATCGACGACCACAAACAAACGCCGGTGCACTACAAGAAATCGATGGCGCCTCGGGACACGGGGTGGATGGAGGTGGTCTGCGGAAGACAGGGCGGCTCGGTTCGGGCAAATGAACGAACGAAC	>E00495:125:HKLHCALXX:5:1105:5568:16551	CGCGTGAATTATGAAACGTCACGTGGACGCGCACGGGAGCCGAAGCGGAAGCTGGGGCGCGCGGCAACGGCGTTATTGATTGAAGCAAAGCTTAGTTGCTCACTCGCTAGTTCGTTCGTTCGTTCGTTCGTTCGTTCATTTGCCCGAACC
E00495:125:HKLHCALXX:5:1105:5467:49109	TCTGATTTTCGGAAAGGACC	50	CATTTGGAATGCAAGAGTCC	190	AATG(28)	>E00495:125:HKLHCALXX:5:1105:5467:49109	AGGCAGGTGGAAAAAAAGGAGGGAGAATATCTGATTTTCGGAAAGGACCTACCCCATGGTTTTACCATGAATGAATGAATGAATGAATGAATGAAAGCAGGAAATAAATATTGATCGTCTATATAAAAATTTAAATATACGATATTGTTCGAATTATTTTCCTTCCAAGGGCCGTACATATATATTTATGGACTCTTGCATTCCAAATGTATAAAAAGGATTCCCGTTGTTGGAAGATTATATATATTATTTCATATTGACCTTGA	>E00495:125:HKLHCALXX:5:1105:5467:49109	AGGCAGGTGGAAAAAAAGGAGGGAGAATATCTGATTTTCGGAAAGGACCTACCCCATGGTTTTACCATGAATGAATGAATGAATGAATGAATGAAAGCAGGAAATAAATATTGATCGTCTATATAAAAATTTAAATATACGATATTGTTC	>E00495:125:HKLHCALXX:5:1105:5467:49109	TCAAGGTCAATATGAAATAATATATATAATCTTCCAACAACGGGAATCCTTTTTATACATTTGGAATGCAAGAGTCCATAAATATATATGTACGGCCCTTGGAAGGAAAATAATTCGAACAATATCGTATATTTAAATTTTTATATAGAC
E00495:125:HKLHCALXX:5:1105:3599:23759	TTGTTGTGAAAGAAGTACCCAAGG	27	TGTGATTGCCGTACATAGCG	165	AATG(24)	>E00495:125:HKLHCALXX:5:1105:3599:23759	TTTTGTTGTGAAAGAAGTACCCAAGGACAGATAATTGTGAGTATATGAATGAATGAAATAATGAGTGAATGAATGAATGAATGAATGAATGAGTGAATGTATGAATGAATGAATAAAACCTATTCTTTTTATACCTATTTGATTTATTTCTTTATTTTCGTTTCCGCTATGTACGGCAATCACACTTCTATAATTTTCTAGTATTCTCCTCTTTTTTTACGTATTTAGTTCTTAATTTCACACATTTTCTTACTTATC	>E00495:125:HKLHCALXX:5:1105:3599:23759	TTTTGTTGTGAAAGAAGTACCCAAGGACAGATAATTGTGAGTATATGAATGAATGAAATAATGAGTGAATGAATGAATGAATGAATGAATGAGTGAATGTATGAATGAATGAATAAAACCTATTCTTTTTATACCTATTTGATTTATTTC	>E00495:125:HKLHCALXX:5:1105:3599:23759	GATAAGTAAGAAAATGTGTGAAATTAAGAACTAAATACGTAAAAAAAGAGGAGAATACTAGAAAATTATAGAAGTGTGATTGCCGTACATAGCGGAAACGAAAATAAAGAAATAAATCAAATAGGTATAAAAAGAATAGGTTTTATTCAT
E00495:125:HKLHCALXX:5:1105:31913:31353	GTAAATTGGCGAAAGGTGTCC	80	TTTTGAGGCATTACTCCGGG	213	ACTC(24)	>E00495:125:HKLHCALXX:5:1105:31913:31353	CGTAACCAAGCGGTTCGGGCTGATGTTAATTAGTCAACGTACCCTTCGTAGGTCCTCTGTAAATTGGCGAAAGGTGTCCTTGATAAAAGGACTAGGTGTGGCATTATGCCTTAGACATAACAGCAAATGTAATTTGTGTTACCGATCGATCACTCGATTGCTTGATTGAGTGAGTGAGTGAGTGAGTGAGTGTGTACTTGATAATATCTGCACCCGGAGTAATGCCTCAAAACGAGGAACGGAAGTTTGAACTTCTTAGCTCCTCTTTCACA	>E00495:125:HKLHCALXX:5:1105:31913:31353	CGTAACCAAGCGGTTCGGGCTGATGTTAATTAGTCAACGTACCCTTCGTAGGTCCTCTGTAAATTGGCGAAAGGTGTCCTTGATAAAAGGACTAGGTGTGGCATTATGCCTTAGACATAACAGCAAATGTAATTTGTGTTACCGATCGAT	>E00495:125:HKLHCALXX:5:1105:31913:31353	TGTGAAAGAGGAGCTAAGAAGTTCAAACTTCCGTTCCTCGTTTTGAGGCATTACTCCGGGTGCAGATATTATCAAGTACACACTCACTCACTCACTCACTCACTCAATCAAGCAATCGAGTGATCGATCGGTAACACAAATTACATGTGC
E00495:125:HKLHCALXX:5:1105:30147:28189	TCACGGCCTTTCATCCTACC	52	CGTACTATGCAACGAAGATACACG	233	AATG(24)	>E00495:125:HKLHCALXX:5:1105:30147:28189	TAAAAAGATTCGTACCTATTGGAAAATTTGTTCACGGCCTTTCATCCTACCCGATCCTTACTCTTTTTTGCCGTACCACCAAGCAGCATCCCTTTTCCCAATGCGGGGGGAAACGGAAAACCACCGTATTCAATTCATTGCCAATAAAATAACAGAGACTGTTGTGAAGAACCTGCTCAAGGGCATGTAATTATAATTGAATGAATGAATGAATGAATGAATATACAAAGTTCGTGTATCTTCGTTGCATAGTACGTATTAATAACGTGTTTAC	>E00495:125:HKLHCALXX:5:1105:30147:28189	TAAAAAGATTCGTACCTATTGGAAAATTTGTTCACGGCCTTTCATCCTACCCGATCCTTACTCTTTTTTGCCGTACCACCAAGCAGCATCCCTTTTCCCAATGCGGGGGGAAACGGAAAACCACCGTATTCAATTCATTGCCAATAAAAT	>E00495:125:HKLHCALXX:5:1105:30147:28189	GTAAACACGTTATTAATACGTACTATGCAACGAAGATACACGAACTTTGTATATTCATTCATTCATTCATTCATTCAATTATAATTACATGCCCTTGAGCAGGTTCTTCACAACAGTCTCTGTTATTTTATTGGCAATGAATTGAATACG
E00495:125:HKLHCALXX:5:1105:29528:15725	AACAACAGCATTCGGGTACG	28	AAGAAGGGTGGGAATGAAGG	253	AGGG(24)	>E00495:125:HKLHCALXX:5:1105:29528:15725	TATTTAAAACAACAGCATTCGGGTACGATCAGTAGTTTTTGAGATTGATTCAATCATATATCAACAAAGAAACTATTCTATTTATAACAAAATATTATCTCAAGTCTTGTTCGTGCGTTTGTTCGTTCGCTCCTTCCTTCGTTCCTACCTTTCTTCCTCCTTCCCTCCCTCCCTCCCTCCCTCCCCTCCTTCCCCTCCTTCCTTCCTCCCTTCCTTCTTCCCTTCTTTCATTCCTTTCCCCTTTCCTATTTTCCTTCATTCCCACCCTTCTTCCA	>E00495:125:HKLHCALXX:5:1105:29528:15725	TATTTAAAACAACAGCATTCGGGTACGATCAGTAGTTTTTGAGATTGATTCAATCATATATCAACAAAGAAACTATTCTATTTATAACAAAATATTATCTCAAGTCTTGTTCGTGCGTTTGTTCGTTCGCTCCTTCCTTCGTTCCTACCT	>E00495:125:HKLHCALXX:5:1105:29528:15725	TGGAAGAAGGGTGGGAATGAAGGAAAATAGGAAAGGGGAAAGGAATGAAAGAAGGGAAGAAGGAAGGGAGGAAGGAAGGAGGGGAAGGAGGGGAGGGAGGGAGGGAGGGAGGGAAGGAGGAAGAAAGGTAGGAACGAAGGAAGGAGCGAA
E00495:125:HKLHCALXX:5:1105:2950:15848	TGTCATATGAAGTATTAGTGAACTGGC	50	TCATTATTTTGCGCATCTTAAACC	220	AATG(36)	>E00495:125:HKLHCALXX:5:1105:2950:15848	TCACTGGGGATAATGCATCTAATGTCATATGAAGTATTAGTGAACTGGCATCATTCATTCATTCATTCATTCATTCATTCATTCATTAATTCAGTTTTCTGATCTTGGGCAGGTCTTTCACAACAGAATACGTGCTGCTGTTCTTTAGAAAGAATTGAATCTGGTAGTTTCCTATATCCTTCCACATTAATGAGTGAAATGAGTACTGAGAAGTTTTTAGGTTTAAGATGCGCAAAATAATGATCAGGAAT	>E00495:125:HKLHCALXX:5:1105:2950:15848	TCACTGGGGATAATGCATCTAATGTCATATGAAGTATTAGTGAACTGGCATCATTCATTCATTCATTCATTCATTCATTCATTCATTAATTCAGTTTTCTGATCTTGGGCAGGTCTTTCACAACAGAATACGTGCTGCTGTTCTTT	>E00495:125:HKLHCALXX:5:1105:2950:15848	ATTCCTGATCATTATTTTGCGCATCTTAAACCTAAAAACTTCTCAGTACTCATTTCACTCATTAATGTGGAAGGATATAGGAAACTACCAGATTCAATTCTTTCTAAAGAACAGCAGCACGTATTCTGTTGTGAAAGACCTGCCCA
E00495:125:HKLHCALXX:5:1105:27478:13791	AAAAGGGGATGGATTGTGGG	78	CGTAGATGGGACCTATCGGG	199	AATG(24)	>E00495:125:HKLHCALXX:5:1105:27478:13791	GACTTCGAGACTACCGTACTTGTACACAGACAGGCGTGGAGACTGTCAGATGTGTCTAAAAGGGGATGGATTGTGGGAGGATATACGGCTATTCATTCATTCATTCATTCATTCAAGGTTCTCTGCCCTTCGGCAGGTCCTTCACTACAGAGTCTGACATTCTCCACTCATTCCTATTCTCTGCCCGTCTCTTTGTAGCCCGATAGGTCCCATCTACGACTATGGCCGATTTAATTATGTACTATCTCAGCAT	>E00495:125:HKLHCALXX:5:1105:27478:13791	GACTTCGAGACTACCGTACTTGTACACAGACAGGCGTGGAGACTGTCAGATGTGTCTAAAAGGGGATGGATTGTGGGAGGATATACGGCTATTCATTCATTCATTCATTCATTCAAGGTTCTCTGCCCTTCGGCAGGTCCTTCACTACAG	>E00495:125:HKLHCALXX:5:1105:27478:13791	ATGCTGAGATAGTACATAATTAAATCGGCCATAGTCGTAGATGGGACCTATCGGGCTACAAAGAGACGGGCAGAGAATAGGAATGAGTGGAGAATGTCAGACTCTGTAGTGAAGGACCTGCCGAAGGGCAGAGAACCTTGAATGAATGAA
E00495:125:HKLHCALXX:5:1105:25915:63437	GCCGCCAAAGTTTACTTCTACC	25	TTGCGTAACCTCGAACATGC	168	ACTC(24)	>E00495:125:HKLHCALXX:5:1105:25915:63437	CTGCCGCCAAAGTTTACTTCTACCTTCTCTAAATACATTGTTGCACATACCAACAAATATGTCGTCACTCACTCACTCACTCACTCACTTATCCACTCACTCACTCACTCAGTCATGAACCAATATATTGAATCCTTAGAATACTCTGTGGTGGCTGGAGTGGGATTGCATGTTCGAGGTTACGCAATAATTAATATTATTATCCATTCAGGTCCACATATACTTATTTTGTTTATTTAAGAACACTATATAAAATAATAAGAGT	>E00495:125:HKLHCALXX:5:1105:25915:63437	CTGCCGCCAAAGTTTACTTCTACCTTCTCTAAATACATTGTTGCACATACCAACAAATATGTCGTCACTCACTCACTCACTCACTCACTTATCCACTCACTCACTCACTCAGTCATGAACCAATATATTGAATCCTTAGAATACTCTGTG	>E00495:125:HKLHCALXX:5:1105:25915:63437	ACTCTTATTATTTTATATAGTGTTCTTAAATAAACAAAATAAGTATATGTGGACCTGAATGGATAATAATATTAATTATTGCGTAACCTCGAACATGCAATCCCACTCCAGCCACCACAGAGTATTCTAAGGATTCAATATATTGGTTCA
E00495:125:HKLHCALXX:5:1105:25763:51887	CACTATGCATGAGGTAAGGTTCG	93	AAGAAAGGACGGGAAGACGG	204	AGTC(24)	>E00495:125:HKLHCALXX:5:1105:25763:51887	TCAAACCAATATAGCCAGCTATTATCAATGTAAACTGATAACTGCTAGCCAGACTTCCATGTATATATTCACTATGCATGAGGTAAGGTTCGATAGTTCGTCCCTACTTATGTTCCGTCAGTCAGTCAGTCAGTCAGTCACTCCTTTACGTTCTTCTATACTTCCTTCCTTCGTTCTTTTCTTCATTCCTTTATTCCTTCCTCCCGTCTTCCCGTCCTTTCTTCCTTCCTTCCTTCCGTCGTCCTTCCTTTCTTCCTTCCTTCCTTCC	>E00495:125:HKLHCALXX:5:1105:25763:51887	TCAAACCAATATAGCCAGCTATTATCAATGTAAACTGATAACTGCTAGCCAGACTTCCATGTATATATTCACTATGCATGAGGTAAGGTTCGATAGTTCGTCCCTACTTATGTTCCGTCAGTCAGTCAGTCAGTCAGTCACTCCTTTACG	>E00495:125:HKLHCALXX:5:1105:25763:51887	GGAAGGAAGGAAGGAAGAAAGGAAGGACGACGGAAGGAAGGAAGGAAGAAAGGACGGGAAGACGGGAGGAAGGAATAAAGGAATGAAGAAAAGAACGAAGGAAGGAAGTATAGAAGAACGTAAAGGAGTGACTGACTGACTGACTGACTG
E00495:125:HKLHCALXX:5:1105:24535:29789	TCTCACAATGTGTGCGAACG	28	ATGACGAAGGTTCACTGGGC	243	AAGC(24)	>E00495:125:HKLHCALXX:5:1105:24535:29789	ATGCAACTCTCACAATGTGTGCGAACGAGGCTCGATCGCTGGCAGTCGCAAAACGAGACCCAGAGGCGGAGGAGGGAGAGAGGGACAAAGGGAGAGGGGGTGAGGATGGGGGAGGGGCCCTTACGAAATGCGCGGCGAACTTTCTCCGCAAAGCGACGCAGTAAGCCAAGCCGAACCGAACCGAACCGCTCGCTGGCCAGGCCACGAGCAGAGGCTGCTTGCTTGCTTGCTTGCTTGCTAGAGCCCAGTGAACCTTCGTCATTTCATCATCACC	>E00495:125:HKLHCALXX:5:1105:24535:29789	ATGCAACTCTCACAATGTGTGCGAACGAGGCTCGATCGCTGGCAGTCGCAAAACGAGACCCAGAGGCGGAGGAGGGAGAGAGGGACAAAGGGAGAGGGGGTGAGGATGGGGGAGGGGCCCTTACGAAATGCGCGGCGAACTTTCTCCGCA	>E00495:125:HKLHCALXX:5:1105:24535:29789	GGTGATGATGAAATGACGAAGGTTCACTGGGCTCTAGCAAGCAAGCAAGCAAGCAAGCAGCCTCTGCTCGTGGCCTGGCCAGCGAGCGGTTCGGTTCGGTTCGGCTTGGCTTACTGCGTCGCTTTGCGGAGAAAGTTCGCCGCGCATTTC
E00495:125:HKLHCALXX:5:1105:24322:73299	TCCATGTTTTGCCTCTGGG	20	TGCATCGTGCTGTACACTGG	196	AATG(24)	>E00495:125:HKLHCALXX:5:1105:24322:73299	TCCATGTTTTGCCTCTGGGATATTTCATGATTTAAAAGAGACAGTGGTATTGCGGAAGGAAACGAAAAACCACCGCATTTAGTTGTTTTTTTACGGAAAGCAGTAGAAAGATTCTTTGGAATACCTAGCCAATCGTAGAAAACAATGAATGAATGAATGAATGAATGAAATAATATAAAAACATGTTAGCCATTACCAGTGTACAGCACGATGCAAAACGGTGTCTTCAGCACACTTAAAAATTGTACAGC	>E00495:125:HKLHCALXX:5:1105:24322:73299	TCCATGTTTTGCCTCTGGGATATTTCATGATTTAAAAGAGACAGTGGTATTGCGGAAGGAAACGAAAAACCACCGCATTTAGTTGTTTTTTTACGGAAAGCAGTAGAAAGATTCTTTGGAATACCTAGCCAATCGTAGAAAACAATGAAT	>E00495:125:HKLHCALXX:5:1105:24322:73299	GCTGTACAATTTTTAAGTGTGCTGAAGACACCGTTTTGCATCGTGCTGTACACTGGTAATGGCTAACATGTTTTTATATTATTTCATTCATTCATTCATTCATTCATTGTTTTCTACGATTGGCTAGGTATTCCAAAGAATCTTTCTACT
E00495:125:HKLHCALXX:5:1105:23764:44486	GAAAGAAGGCCACGGAAACC	93	CTGCCGCTCCATTAGTTCG	220	TTGC(24)	>E00495:125:HKLHCALXX:5:1105:23764:44486	CAATATTGAAACAAGCCATCAATATTAAGTACCGAATTGAAAGGCGCAGGGCCATGGCCTGAGGCAGCACAGGAAAGAAGGCCACGGAAACCCGAGCTGGCACAGAGGTTTGTTCGCTCGCCCGCCTGCTTCCGTGCTTGTTTGCTTGCTTGCTTGCTTGCTTGCTTGGTCGTTCGCCCACTCGCACGGCCCCGCATACTGCGGATTTAGAATTAATCCCGAACTAATGGAGCGGCAGCGGTCTTGGGGTGGCGGGGGAG	>E00495:125:HKLHCALXX:5:1105:23764:44486	CAATATTGAAACAAGCCATCAATATTAAGTACCGAATTGAAAGGCGCAGGGCCATGGCCTGAGGCAGCACAGGAAAGAAGGCCACGGAAACCCGAGCTGGCACAGAGGTTTGTTCGCTCGCCCGCCTGCTTCCGTGCTTGTTTGCTTGCT	>E00495:125:HKLHCALXX:5:1105:23764:44486	CTCCCCCGCCACCCCAAGACCGCTGCCGCTCCATTAGTTCGGGATTAATTCTAAATCCGCAGTATGCGGGGCCGTGCGAGTGGGCGAACGACCAAGCAAGCAAGCAAGCAAGCAAGCAAACAAGCACGGAAGCAGGCGGGCGAGCGAACA
E00495:125:HKLHCALXX:5:1105:23115:66355	CCAAAATCGGGAATACGACC	41	GCATGCTTGCTTCTTTACTTGC	204	AATC(28)	>E00495:125:HKLHCALXX:5:1105:23115:66355	TAGACGAAACGTATAGATTACCAAAATCGGGAATACGACCACAATCGTGGAAAAAGTTAAGTTACAATCTAGCATATCTCTCAAAATACCACTTAAACATGATAAAAAATGGATGCCAAAGGCGCAGTGAGTCGACCAATCGATCGATAGATTGATCAATTTGTCGATCAATCAATCAATCAATCAATCAATCAAGCAAGCAAGCAAGTAAAGAAGCAAGCATGCAAACAAGCAAACAAGCTAGCAAATAAATTTTATAATA	>E00495:125:HKLHCALXX:5:1105:23115:66355	TAGACGAAACGTATAGATTACCAAAATCGGGAATACGACCACAATCGTGGAAAAAGTTAAGTTACAATCTAGCATATCTCTCAAAATACCACTTAAACATGATAAAAAATGGATGCCAAAGGCGCAGTGAGTCGACCAATCGATCGATAG	>E00495:125:HKLHCALXX:5:1105:23115:66355	TATTATAAAATTTATTTGCTAGCTTGTTTGCTTGTTTGCATGCTTGCTTCTTTACTTGCTTGCTTGCTTGATTGATTGATTGATTGATTGATTGATCGACAAATTGATCAATCTATCGATCGATTGGTCGACTCACTGCGCCTTTGGCAT
E00495:125:HKLHCALXX:5:1105:22993:20858	ACACGTTCAACTGGTATGTCTCG	60	AGGTGCATAGAACTTGCTGGG	182	AATG(24)	>E00495:125:HKLHCALXX:5:1105:22993:20858	TTCCGTGTCTACTGCCTTTGATCTTTACGCATAAAAACACGTTCAACTGGTATGTCTCGTGTATTTATTTATTTATGTATTCATTCATTCATTCATTCATTCTTAGTCTCTGTGAGGAGGTTCTTCCTAATAGAATCAGTCATCCCCCTTTCCACCGTGTTTTCCACCTGCCTCTTTGTTGCCCAGCAAGTTCTATGCACCTTGATACCCATACCTTGATACCCGTACCTTGATACCCGTACCTTGATACCCGTACCTTGAT	>E00495:125:HKLHCALXX:5:1105:22993:20858	TTCCGTGTCTACTGCCTTTGATCTTTACGCATAAAAACACGTTCAACTGGTATGTCTCGTGTATTTATTTATTTATGTATTCATTCATTCATTCATTCATTCTTAGTCTCTGTGAGGAGGTTCTTCCTAATAGAATCAGTCATCCCCCTT	>E00495:125:HKLHCALXX:5:1105:22993:20858	ATCAAGGTACGGGTATCAAGGTACGGGTATCAAGGTACGGGTATCAAGGTATGGGTATCAAGGTGCATAGAACTTGCTGGGCAACAAAGAGGCAGGTGGAAAACACGGTGGAAAGGGGGATGACTGATTCTATTAGGAAGAACCTCCTCA
E00495:125:HKLHCALXX:5:1105:22455:3401	CGAACAATATGGGAATAGACGC	29	TCAAGATGCTTCCAGTTTCG	137	ATAC(24)	>E00495:125:HKLHCALXX:5:1105:22455:3401	AACAGACGAACAATATGGGAATAGACGCTACTGAGGATATTTATATATACACACCTATCACTAACGTCTGATTGTATGATTATGTGTATCTATATTCATACATACATACATACATACATACTCATACCAAGATAATCGAAACTGGAAGCATCTTGATAACACTTTTTGTGAAACAACTAATGCGTTTTTTGTAATTTGTTCGTGATATCTCCTTGGTCGTTTACAGCTATCTTCTTTATGTGCCGTCTCCTCT	>E00495:125:HKLHCALXX:5:1105:22455:3401	AACAGACGAACAATATGGGAATAGACGCTACTGAGGATATTTATATATACACACCTATCACTAACGTCTGATTGTATGATTATGTGTATCTATATTCATACATACATACATACATACATACTCATACCAAGATAATCGAAACTGGAAGCA	>E00495:125:HKLHCALXX:5:1105:22455:3401	AGAGGAGACGGCACATAAAGAAGATAGCTGTAAACGACCAAGGAGATATCACGAACAAATTACAAAAAACGCATTAGTTGTTTCACAAAAAGTGTTATCAAGATGCTTCCAGTTTCGATTATCTTGGTATGAGTATGTATGTATGTATGT
E00495:125:HKLHCALXX:5:1105:20577:4895	CTGTTAGAAGTAGCGGCGGG	31	TTGCGAGATACCTCTCGTGG	239	AATG(36)	>E00495:125:HKLHCALXX:5:1105:20577:4895	TAACAGCGCCCTGTTAGAAGTAGCGGCGGGCGGAAGAACCTCGACAGGCGACCCCACCCCCGCTCTATTCGTAGTTCACACGCGAATGAATGAATGAATGAATGAATGAATGAATGAATTGGCGTGTAGAGAAGGCATAGGGAAGAAACGGGGTGATCAAAGAGATTTCGAAGGGTGACTTGGTCACTTCAACATTCTTCTCAAGTCTTTCAGTCCTGGTTGTTCTCGATAGAACGATCCACGAGAGGTATCTCGCAAC	>E00495:125:HKLHCALXX:5:1105:20577:4895	TAACAGCGCCCTGTTAGAAGTAGCGGCGGGCGGAAGAACCTCGACAGGCGACCCCACCCCCGCTCTATTCGTAGTTCACACGCGAATGAATGAATGAATGAATGAATGAATGAATGAATTGGCGTGTAGAGAAGGCATAGGGAAGAAACG	>E00495:125:HKLHCALXX:5:1105:20577:4895	GTTGCGAGATACCTCTCGTGGATCGTTCTATCGAGAACAACCAGGACTGAAAGACTTGAGAAGAATGTTGAAGTGACCAAGTCACCCTTCGAAATCTCTTTGATCACCCCGTTTCTTCCCTATGCCTTCTCTACACGCCAATTCATTCAT
E00495:125:HKLHCALXX:5:1105:20486:17360	CTCGGGAACTTCCTATTCGG	53	TCTTTTGTGAATGACCTGCCC	185	AATG(28)	>E00495:125:HKLHCALXX:5:1105:20486:17360	AGGGGTGTGATTTCTATTTGTTTTATGAAGATCTCGGGAACTTCCTATTCGGGTGAAAATTCTGTGAGAACTTTTGAGTTCTATATTTGAAATATTTATGAAAATTCTTTGGATTGTCAACCCTCTTTGAGAACTTCTTTAATCATTCATTCATTCATTCATTCATTCATAGATATCTGCCTTTGGGCAGGTCATTCACAAAAGAATCACTGATGCTTTTCTTTGGAACAGACCGACTGTCTCCACGTCGGGCAATCTCTC	>E00495:125:HKLHCALXX:5:1105:20486:17360	AGGGGTGTGATTTCTATTTGTTTTATGAAGATCTCGGGAACTTCCTATTCGGGTGAAAATTCTGTGAGAACTTTTGAGTTCTATATTTGAAATATTTATGAAAATTCTTTGGATTGTCAACCCTCTTTGAGAACTTCTTTAATCATTCAT	>E00495:125:HKLHCALXX:5:1105:20486:17360	GAGAGATTGCCCGACGTGGAGACAGTCGGTCTGTTCCAAAGAAAAGCATCAGTGATTCTTTTGTGAATGACCTGCCCAAAGGCAGATATCTATGAATGAATGAATGAATGAATGAATGATTAAAGAAGTTCTCAAAGAGGGTTGACAATC
E00495:125:HKLHCALXX:5:1105:19664:25816	CCTGAATACCACTGGCGAGC	76	GGATGTCGCGTTTCTCTGC	223	ACCG(24)	>E00495:125:HKLHCALXX:5:1105:19664:25816	CCCTTCTCGAATTGCCAACAGCGGAACAGCATGGGATATAGGGGGCAAAAGTCCACCTGAATACCACTGGCGAGCGGCGCTCTGGCTCCATTCCCGACCGACCGACCGACCGACCGACTAGGCGCGCCGCGGACGCTGGACGTCGGGTTGCGTTGCGTTGCGGGGGCGTCGCGCCACTGCGGCGAGGCTCCACTGACGCTCGGGCACGTGGCGAGGCTTGCCGCAGAGAAACGCGACATCCGAGAGGGAGGGAGGGAGGGAG	>E00495:125:HKLHCALXX:5:1105:19664:25816	CCCTTCTCGAATTGCCAACAGCGGAACAGCATGGGATATAGGGGGCAAAAGTCCACCTGAATACCACTGGCGAGCGGCGCTCTGGCTCCATTCCCGACCGACCGACCGACCGACCGACTAGGCGCGCCGCGGACGCTGGACGTCGGGTTG	>E00495:125:HKLHCALXX:5:1105:19664:25816	CTCCCTCCCTCCCTCCCTCTCGGATGTCGCGTTTCTCTGCGGCAAGCCTCGCCACGTGCCCGAGCGTCAGTGGAGCCTCGCCGCAGTGGCGCGACGCCCCCGCAACGCAACGCAACCCGACGTCCAGCGTCCGCGGCGCGCCTAGTCGGT
E00495:125:HKLHCALXX:5:1105:18355:11734	GTGACAAAGAGGCGGGTAGG	105	CAATGCTTTTGATCTGATCGC	235	AATG(24)	>E00495:125:HKLHCALXX:5:1105:18355:11734	GAAGGCATGGTCGAAGAAAAGAGAGTAAGGGCATAGAAAAACTTTCCGCCGATAAGTGATATCGAAGGCAATAGAAATTACGGGGTGACAAAGAGGCGGGTAGGAAGTAGGGTAAAAGGAGAATGTCCGACTCCGTAGTCAAGTACCCGCCAAAGCGCAGAAAACTATGAATGAATGAATGAATGAATGAATATTAGTACCTTGAAAGTGAAAGCTAGTAGGATATTAGTGGTCGCGATCAGATCAAAAGCATTGATTC	>E00495:125:HKLHCALXX:5:1105:18355:11734	GAAGGCATGGTCGAAGAAAAGAGAGTAAGGGCATAGAAAAACTTTCCGCCGATAAGTGATATCGAAGGCAATAGAAATTACGGGGTGACAAAGAGGCGGGTAGGAAGTAGGGTAAAAGGAGAATGTCCGACTCCGTAGTCAAGTACCCGC	>E00495:125:HKLHCALXX:5:1105:18355:11734	GAATCAATGCTTTTGATCTGATCGCGACCACTAATATCCTACTAGCTTTCACTTTCAAGGTACTAATATTCATTCATTCATTCATTCATTCATAGTTTTCTGCGCTTTGGCGGGTACTTGACTACGGAGTCGGACATTCTCCTTTTACCC
E00495:125:HKLHCALXX:5:1105:17147:25464	ATTAGTAGGTAAATCATTCGAACCC	39	TCCGAGTAAATCAAACACTTTCC	211	ATGT(24)	>E00495:125:HKLHCALXX:5:1105:17147:25464	AATCAACAATATTATTAGTAGGTAAATCATTCGAACCCTATTTCTGTAAAATCTGTAGTTGCATGTGTATGTATGTATGTATGTATGTATTTATTTGTGTATGTATGTGTATATATAATGACATCTTAAGACACTGTAGAGTGTGTATATTAAAGTACATCCAGCATATTTATAAGATACATTTGTACATTTAGCATTGAAAGTAAATCAGGAAAGTGTTTGATTTACTCGGACTTATGACTTAAACTAACAATATTTAAGGGTAATT	>E00495:125:HKLHCALXX:5:1105:17147:25464	AATCAACAATATTATTAGTAGGTAAATCATTCGAACCCTATTTCTGTAAAATCTGTAGTTGCATGTGTATGTATGTATGTATGTATGTATTTATTTGTGTATGTATGTGTATATATAATGACATCTTAAGACACTGTAGAGTGTGTATAT	>E00495:125:HKLHCALXX:5:1105:17147:25464	AATTACCCTTAAATATTGTTAGTTTAAGTCATAAGTCCGAGTAAATCAAACACTTTCCTGATTTACTTTCAATGCTAAATGTACAAATGTATCTTATAAATATGCTGGATGTACTTTAATATACACACTCTACAGTGTCTTAAGATGTCA
E00495:125:HKLHCALXX:5:1105:1712:38737	TTGTGCGACAAAGAGGAAGG	72	AATTTTCGTCGTTCACAGAAAGG	190	AATG(32)	>E00495:125:HKLHCALXX:5:1105:1712:38737	GAATTATAGAAGTTTTCTACTGATACGGGATATCAAAGTACATGGGACTTATTGTGCGACAAAGAGGAAGGCAGAAAAGAGTGATGAGTGAAGAATGTCGGACTCTGTAGTCAAAGACTTGCCCAAAGGTAGAAAACTATGAATGAATGAATGAATGAATGAATGAATGAATGCATTATCAAAAAAATTCCTTTCTGTGAACGACGAAAATTTATTGTGAGAGAAAACACCTTGTATTGAAACAAGTTCCAATCTATTGCGATGA	>E00495:125:HKLHCALXX:5:1105:1712:38737	GAATTATAGAAGTTTTCTACTGATACGGGATATCAAAGTACATGGGACTTATTGTGCGACAAAGAGGAAGGCAGAAAAGAGTGATGAGTGAAGAATGTCGGACTCTGTAGTCAAAGACTTGCCCAAAGGTAGAAAACTATGAATGAATGA	>E00495:125:HKLHCALXX:5:1105:1712:38737	TCATCGCAATAGATTGGAACTTGTTTCAATACAAGGTGTTTTCTCTCACAATAAATTTTCGTCGTTCACAGAAAGGAATTTTTTTGATAATGCATTCATTCATTCATTCATTCATTCATTCATTCATAGTTTTCTACCTTTGGGCAAGTC
E00495:125:HKLHCALXX:5:1105:16630:4807	CAGAGATACTCTTGTGAAAGAACTGTCC	63	GAGAGAGAGCAAATAAAACCAGGG	176	AATG(24)	>E00495:125:HKLHCALXX:5:1105:16630:4807	AAACCACCGCATTCAATCCTTTCAAAGAAAACAACAGAGATACTCTTGTGAAAGAACTGTCCTAGGGCAAATAACTATGAATGAATGAATGAATGAATGAATTTCTTATAATTCGCTCTATTCCTTCTGTCACTTCATGTTTATCTGTTTATCTTTGCAGTTGCACTATTCGCTTCCCTGGTTTTATTTGCTCTCTCTCCTCACACTTTCTCTCCCTCTCTCTGTCTCTCTTTAATCATCTCTAGATTTCTCATTTCTCT	>E00495:125:HKLHCALXX:5:1105:16630:4807	AAACCACCGCATTCAATCCTTTCAAAGAAAACAACAGAGATACTCTTGTGAAAGAACTGTCCTAGGGCAAATAACTATGAATGAATGAATGAATGAATGAATTTCTTATAATTCGCTCTATTCCTTCTGTCACTTCATGTTTATCTGTTT	>E00495:125:HKLHCALXX:5:1105:16630:4807	AGAGAAATGAGAAATCTAGAGATGATTAAAGAGAGACAGAGAGAGGGAGAGAAAGTGTGAGGAGAGAGAGCAAATAAAACCAGGGAAGCGAATAGTGCAACTGCAAAGATAAACAGATAAACATGAAGTGACAGAAGGAATAGAGCGAAT
E00495:125:HKLHCALXX:5:1105:15595:53469	GCTCTTTCCTTCAAATCGCC	73	GAGTTAAAAGAGCGGACGGC	221	ACGG(44)	>E00495:125:HKLHCALXX:5:1105:15595:53469	CCATTCGATCCTTGCAAATTTGCGTGCTTCTGTGTTTCGACTCTATTCTCCAGCTCTTTCCTTCAAATCGCCCGCTTTTCGATAGTTTTATCCTGTGTCCGTCCGTCCGTCCGTCCGTCCGTCCGTCCGTCCGTCCGTCCGTTTGTTAGTTCTTCCGTCGTTCATTTTTCATTCCATTTGTTCATGTATCTATCCATTCTTCCATCCATATTTCAACTTGGCCGTCCGCTCTTTTAACTCAATCATCGCCTGTCAATCCGACTGCCCTTACGT	>E00495:125:HKLHCALXX:5:1105:15595:53469	CCATTCGATCCTTGCAAATTTGCGTGCTTCTGTGTTTCGACTCTATTCTCCAGCTCTTTCCTTCAAATCGCCCGCTTTTCGATAGTTTTATCCTGTGTCCGTCCGTCCGTCCGTCCGTCCGTCCGTCCGTCCGTCCGTCCGTTTGTTAGT	>E00495:125:HKLHCALXX:5:1105:15595:53469	ACGTAAGGGCAGTCGGATTGACAGGCGATGATTGAGTTAAAAGAGCGGACGGCCAAGTTGAAATATGGATGGAAGAATGGATAGATACATGAACAAATGGAATGAAAAATGAACGACGGAAGAACTAACAAACGGACGGACGGACGGACG
E00495:125:HKLHCALXX:5:1105:13656:18080	ATGGTCAATGGACCTCACGC	63	CTTGCTCAAAGGCACACACG	201	ACGC(28)	>E00495:125:HKLHCALXX:5:1105:13656:18080	CACGGACTCGTCAAGCGTGCTGGAAAATCGCGCCTGGAGGGTATGGTCAATGGACCTCACGCCCAGCGCTCTCTTTGACCTGATTCCACCTGCGATTCGAGACCTCAGTCCCTTCCAGCCCCTGAGTGGCCCTTGAAGTACTCGCCCCCTAAAGACGCACGCACGCACGCACGCACGCACGCATCACTCACGCGGTACTCCGTGTGTGCCTTTGAGCAAGCATATGCATATGAGCTCCTATCAGACGCCT	>E00495:125:HKLHCALXX:5:1105:13656:18080	CACGGACTCGTCAAGCGTGCTGGAAAATCGCGCCTGGAGGGTATGGTCAATGGACCTCACGCCCAGCGCTCTCTTTGACCTGATTCCACCTGCGATTCGAGACCTCAGTCCCTTCCAGCCCCTGAGTGGCCCTTGAAGTACTCGCCCCCT	>E00495:125:HKLHCALXX:5:1105:13656:18080	AGGCGTCTGATAGGAGCTCATATGCATATGCTTGCTCAAAGGCACACACGGAGTACCGCGTGAGTGATGCGTGCGTGCGTGCGTGCGTGCGTGCGTCTTTAGGGGGCGAGTACTTCAAGGGCCACTCAGGGGCTGGAAGGGACTGAGGTC
E00495:125:HKLHCALXX:5:1105:13636:43923	CGCGAGTGCACTAATTCAGC	78	ACGACTCTCCTCCGACTTGG	224	ACGC(24)	>E00495:125:HKLHCALXX:5:1105:13636:43923	GCCAGCCCGCCGTCCGGCTTATGAAGGTGACACTTTGCCGAGGCACGGAGGAGATCTCGCGAGTGCACTAATTCAGCAGGCGTGCCGAACCGTCTGCCGCCGCCGCCGCCACCGCCGCCTCCACCGCCGCGACCGTCCGCAGGTTCCGCCTAGCCCGCCCGGGCTGGGACGCACGCACGCACGCACGCACGCCGGGCGGAGGGTGAGGCGAGGAGAAGAGGGGCCAAGTCGGAGGAGAGTCGTGCCGTTGGCTT	>E00495:125:HKLHCALXX:5:1105:13636:43923	GCCAGCCCGCCGTCCGGCTTATGAAGGTGACACTTTGCCGAGGCACGGAGGAGATCTCGCGAGTGCACTAATTCAGCAGGCGTGCCGAACCGTCTGCCGCCGCCGCCGCCACCGCCGCCTCCACCGCCGCGACCGTCCGCAGGTTCCGCC	>E00495:125:HKLHCALXX:5:1105:13636:43923	AAGCCAACGGCACGACTCTCCTCCGACTTGGCCCCTCTTCTCCTCGCCTCACCCTCCGCCCGGCGTGCGTGCGTGCGTGCGTGCGTCCCAGCCCGGGCGGGCTAGGCGGAACCTGCGGACGGTCGCGGCGGTGGAGGCGGCGGTGGCGGC
E00495:125:HKLHCALXX:5:1105:13352:8517	TTCAGCCAACCAATACAGGC	43	TTATATGCACTGTAGAAATGCATCC	183	ATAC(24)	>E00495:125:HKLHCALXX:5:1105:13352:8517	CGCGGTGTATCTCAATTCAGATTTCAGCCAACCAATACAGGCGACGTAAAGTGGAGAACTAGTTACAATAGGAGAAAGGAGCATAGTAATAGACGCGATGCAGAGAAGAAAACCTACTGAAATGTGTAGGTGAATGTATTTATGTATGTATGTATGTATGTATGTATTTATACGTACAGTATGGATGCATTTCTACAGTGCATATAAGCAGGTATGCATGTATGTTCGTATATGTAGATAGGTATGTATGTATGTATGTTCT	>E00495:125:HKLHCALXX:5:1105:13352:8517	CGCGGTGTATCTCAATTCAGATTTCAGCCAACCAATACAGGCGACGTAAAGTGGAGAACTAGTTACAATAGGAGAAAGGAGCATAGTAATAGACGCGATGCAGAGAAGAAAACCTACTGAAATGTGTAGGTGAATGTATTTATGTATGTA	>E00495:125:HKLHCALXX:5:1105:13352:8517	AGAACATACATACATACATACCTATCTACATATACGAACATACATGCATACCTGCTTATATGCACTGTAGAAATGCATCCATACTGTACGTATAAATACATACATACATACATACATACATAAATACATTCACCTACACATTTCAGTAGG
E00495:125:HKLHCALXX:5:1105:11901:35291	TGAATTGAGCCGAACTGTCG	26	TACTTTTGCCCGCATTAGCC	153	AGGG(24)	>E00495:125:HKLHCALXX:5:1105:11901:35291	TGAATTGAATTGAGCCGAACTGTCGGCGCCCACTCTTGGCGATATGCACCTCGCGTTTACGACGAGACGTCGGAGAAGAAACTGCTCTTTACGAGATGGCCTCCCTCCCTCCCTCCCTCCCTCCCGCAACCTCGAACGCGGGACTTTCGCCGGGCTAATGCGGGCAAAAGTAGCTCGCTGAGTCGTCGCCGAAACGTTATTCGCGTCGTGTATTATGGATTACGTACGCAGAGCTGCGTAGATCGCGCTTGGCATCCACCTTATCA	>E00495:125:HKLHCALXX:5:1105:11901:35291	TGAATTGAATTGAGCCGAACTGTCGGCGCCCACTCTTGGCGATATGCACCTCGCGTTTACGACGAGACGTCGGAGAAGAAACTGCTCTTTACGAGATGGCCTCCCTCCCTCCCTCCCTCCCTCCCGCAACCTCGAACGCGGGACTTTCGC	>E00495:125:HKLHCALXX:5:1105:11901:35291	TGATAAGGTGGATGCCAAGCGCGATCTACGCAGCTCTGCGTACGTAATCCATAATACACGACGCGAATAACGTTTCGGCGACGACTCAGCGAGCTACTTTTGCCCGCATTAGCCCGGCGAAAGTCCCGCGTTCGAGGTTGCGGGAGGGAG
E00495:125:HKLHCALXX:5:1105:10876:46490	TCATTTCCCAATCATTCCCC	23	CCCTAGAAAACCCTCAAGCG	229	AATG(44)	>E00495:125:HKLHCALXX:5:1105:10876:46490	CATCATTTCCCAATCATTCCCCAATCCTTCTTCACCTATCCTAGTATCCTATTCATTCATTCATTCATTCATTCATTCATTCATTCATTCATTCATAGTTATCTATCCTTGGGCAGGTCCTCCACAACAGAATCTCTGTTGACAATATAACCGAATGCGGTAGCTCGTGACTATCGTACTTACTTCGTATTCGGGAGGCCCGGGTTAGGATACCTGATCGGCTATCCTCGCTTGAGGGTTTTCTAGGGTTCCCTCGAGTC	>E00495:125:HKLHCALXX:5:1105:10876:46490	CATCATTTCCCAATCATTCCCCAATCCTTCTTCACCTATCCTAGTATCCTATTCATTCATTCATTCATTCATTCATTCATTCATTCATTCATTCATAGTTATCTATCCTTGGGCAGGTCCTCCACAACAGAATCTCTGTTGACAATATAA	>E00495:125:HKLHCALXX:5:1105:10876:46490	GACTCGAGGGAACCCTAGAAAACCCTCAAGCGAGGATAGCCGATCAGGTATCCTAACCCGGGCCTCCCGAATACGAAGTAAGTACGATAGTCACGAGCTACCGCATTCGGTTATATTGTCAACAGAGATTCTGTTGTGGAGGACCTGCCC
E00495:125:HKLHCALXX:5:1104:8806:55455	TCCTTAACTCATGTGTCGAGTACG	33	TTTGCAGTCTGCTGAAAAGC	234	AGGC(24)	>E00495:125:HKLHCALXX:5:1104:8806:55455	TCTTTAGGTCCTTAACTCATGTGTCGAGTACGATTCGCCTGCCTGCCTGCCTGCCTGCCTGCATTAATCCTTTTAGCTACTTTTAGTACTATCCATGTACTTCATTCCATCCATCCATCCATCCATACATGCATCCATCCGTATTGCATATTCGCTCCGTAAACATTAACGTTTTCTATATTCATGGAATTGTATTATTTGTGAGGTTAGTCTTGGAAATAGTGACTAACTCAGCTTTTCAGCAGACTGCAAAAACATTTTACAAAGCAG	>E00495:125:HKLHCALXX:5:1104:8806:55455	TCTTTAGGTCCTTAACTCATGTGTCGAGTACGATTCGCCTGCCTGCCTGCCTGCCTGCCTGCATTAATCCTTTTAGCTACTTTTAGTACTATCCATGTACTTCATTCCATCCATCCATCCATCCATACATGCATCCATCCGTATTGCATA	>E00495:125:HKLHCALXX:5:1104:8806:55455	CTGCTTTGTAAAATGTTTTTGCAGTCTGCTGAAAAGCTGAGTTAGTCACTATTTCCAAGACTAACCTCACAAATAATACAATTCCATGAATATAGAAAACGTTAATGTTTACGGAGCGAATATGCAATACGGATGGATGCATGTATGGAT
E00495:125:HKLHCALXX:5:1104:8481:72614	ATGTGGATGGGAGAGGGC	19	CAGTCTGCCATTCATGCACC	200	AGGT(24)	>E00495:125:HKLHCALXX:5:1104:8481:72614	ATGTGGATGGGAGAGGGCTGTGTAGGTAGGTAGGTAGGTAGGTAGGGAAAGTGAGTGGTAGAGAAAGTTTGAGAGGAAGTGTTGAAATATTGAGTAGTAGGAGAAGACGATGATGGAGGAGGGGGAAGATTTTTGTTGAGAAGTCGGATGTAGGTGAGGCAGTCGTGGCTAGTTTAAAGGCTACGGGGCCTGGACAGTTGGTGCATGAATGGCAGACTGCTTTGCAATCTTGAGATGGGTGCTGACCCCCGCAATTGGG	>E00495:125:HKLHCALXX:5:1104:8481:72614	ATGTGGATGGGAGAGGGCTGTGTAGGTAGGTAGGTAGGTAGGTAGGGAAAGTGAGTGGTAGAGAAAGTTTGAGAGGAAGTGTTGAAATATTGAGTAGTAGGAGAAGACGATGATGGAGGAGGGGGAAGATTTTTGTTGAGAAGTCGGATG	>E00495:125:HKLHCALXX:5:1104:8481:72614	CCCAATTGCGGGGGTCAGCACCCATCTCAAGATTGCAAAGCAGTCTGCCATTCATGCACCAACTGTCCAGGCCCCGTAGCCTTTAAACTAGCCACGACTGCCTCACCTACATCCGACTTCTCAACAAAAATCTTCCCCCTCCTCCATCAT
E00495:125:HKLHCALXX:5:1104:7151:15918	AAGGGAATGGGAAAACATGC	41	AACGCGTGGACTTTCTTTGG	242	AATG(24)	>E00495:125:HKLHCALXX:5:1104:7151:15918	GTCCCCAGATCCAAATGCGGAAGGGAATGGGAAAACATGCATTCAATCATTTCCGAGAAAAAAAAACAGATTCTGTTGTGAAGGGCCTGTCCCAGGGCAGATAAATATGAATGAATGAATGAATGAATGAGTCAATGAATATAATCACACTACTCAATTATACCATCTAGTCTATTTACTGGACACCGTCTTTACATCTTACTGAAATACTCCAAAATTGAAATAAAGTATCTTAAAATCTCCAAAGAAAGTCCACGCGTTTTCCGAATATGT	>E00495:125:HKLHCALXX:5:1104:7151:15918	GTCCCCAGATCCAAATGCGGAAGGGAATGGGAAAACATGCATTCAATCATTTCCGAGAAAAAAAAACAGATTCTGTTGTGAAGGGCCTGTCCCAGGGCAGATAAATATGAATGAATGAATGAATGAATGAGTCAATGAATATAATCACAC	>E00495:125:HKLHCALXX:5:1104:7151:15918	ACATATTCGGAAAACGCGTGGACTTTCTTTGGAGATTTTAAGATACTTTATTTCAATTTTGGAGTATTTCAGTAAGATGTAAAGACGGTGTCCAGTAAATAGACTAGATGGTATAATTGAGTAGTGTGATTATATTCATTGACTCATTCA
E00495:125:HKLHCALXX:5:1104:6847:36170	TCGGCTCCTTGTACCCTACC	57	CCTAGGGCAGATAAATACGAAGG	219	AATG(36)	>E00495:125:HKLHCALXX:5:1104:6847:36170	AGCAGTAAAACTGGCGGACAAACATGAAAAAACCCTTCGGCTCCTTGTACCCTACCAAAACCCCATAGAACAGACTCCGAAAAAGTGCCAACAACAGGCTCCATCCTGCAGGTATCTCCGTGCCAGCCTTGCCATGGTCATCGAGAGTGCAGCAACACCTTCCTCGCAATACCAACCCAATGAATGAATGAATGAATGAATGAATGAATGAATGAATTCCTTCGTATTTATCTGCCCTAGGGCAGGCCCTTCACAAC	>E00495:125:HKLHCALXX:5:1104:6847:36170	AGCAGTAAAACTGGCGGACAAACATGAAAAAACCCTTCGGCTCCTTGTACCCTACCAAAACCCCATAGAACAGACTCCGAAAAAGTGCCAACAACAGGCTCCATCCTGCAGGTATCTCCGTGCCAGCCTTGCCATGGTCATCGAGAGTGC	>E00495:125:HKLHCALXX:5:1104:6847:36170	GTTGTGAAGGGCCTGCCCTAGGGCAGATAAATACGAAGGAATTCATTCATTCATTCATTCATTCATTCATTCATTCATTGGGTTGGTATTGCGAGGAAGGTGTTGCTGCACTCTCGATGACCATGGCAAGGCTGGCACGGAGATACCTGC
E00495:125:HKLHCALXX:5:1104:5548:51676	CACCACATTTAATTCCACCCC	22	CATTGTCCTTAATTCTTTGTTATAAACGC	182	AATG(24)	>E00495:125:HKLHCALXX:5:1104:5548:51676	CACCACATTTAATTCCACCCCCAAAAATGCAGCAGTAAATCTAATGTGAAGGACCTATTCAAGGACAGAAAACTAAGAATGAATGAATGAATGAATGAATGTTTCTTTCGTCACCTATCACATTCGCCATACGGACATCCATTTTTGACATATATTTGCTATAGAAATATTCTTAATATAAGCGTTTATAACAAAGAATTAAGGACAATGTACAGATAAAACTTCAAGATTACATCTGATAGAGGAGTGTGACAA	>E00495:125:HKLHCALXX:5:1104:5548:51676	CACCACATTTAATTCCACCCCCAAAAATGCAGCAGTAAATCTAATGTGAAGGACCTATTCAAGGACAGAAAACTAAGAATGAATGAATGAATGAATGAATGTTTCTTTCGTCACCTATCACATTCGCCATACGGACATCCATTTTTGACA	>E00495:125:HKLHCALXX:5:1104:5548:51676	TTGTCACACTCCTCTATCAGATGTAATCTTGAAGTTTTATCTGTACATTGTCCTTAATTCTTTGTTATAAACGCTTATATTAAGAATATTTCTATAGCAAATATATGTCAAAAATGGATGTCCGTATGGCGAATGTGATAGGTGACGAAA
E00495:125:HKLHCALXX:5:1104:3285:72403	CTCACTGGGCAAAGGAGAGG	25	TGAGATAGCATGGAAGATGCG	187	AATG(36)	>E00495:125:HKLHCALXX:5:1104:3285:72403	GGGACTCACTGGGCAAAGGAGAGGCGGGCGGAGGGCGGAAAACAGGGAGGAGTGGGGAATGTTTGGTTGTGTAGTGGAAGACCAACCCAAGAGCAGAAAACTGAATGAATGAATGAATGAATGAATGAATGAATGAACTCGGTTTATAAATCCTCTGCAAAGGGGCTTTTATACTGAAGGTTTTTGCGCATCTTCCATGCTATCTCAAACATGGTTAGTTATCTCAAAATTTAGAAAATGTATTTGTCTCTGTATGTTCATTACCGAACG	>E00495:125:HKLHCALXX:5:1104:3285:72403	GGGACTCACTGGGCAAAGGAGAGGCGGGCGGAGGGCGGAAAACAGGGAGGAGTGGGGAATGTTTGGTTGTGTAGTGGAAGACCAACCCAAGAGCAGAAAACTGAATGAATGAATGAATGAATGAATGAATGAATGAACTCGGTTTATAAA	>E00495:125:HKLHCALXX:5:1104:3285:72403	CGTTCGGTAATGAACATACAGAGACAAATACATTTTCTAAATTTTGAGATAACTAACCATGTTTGAGATAGCATGGAAGATGCGCAAAAACCTTCAGTATAAAAGCCCCTTTGCAGAGGATTTATAAACCGAGTTCATTCATTCATTCAT
E00495:125:HKLHCALXX:5:1104:30330:43378	GCGGAAGTAAACGGGAAGC	23	TTATGCGGCAGACATCTTCG	245	AATG(24)	>E00495:125:HKLHCALXX:5:1104:30330:43378	AACGCGGAAGTAAACGGGAAGCCACCGCCCTCAATGCTTTCGAGAGAAAAGAAGATATAGTGAAAGACCTGTCAAAAGGCGAATAATTATGAATGAATGAATGAATGAATGAATTACTTAATCGATGATAATGTGAAGGTTTATGGCCAGGTGCAGATTACAATTTATCTACAAACTTGTAGGCTTGTAGACTACTGCCTCAACCAATCCAGACGGAATAATACTCACTGGGGCCTTAGGTCACCGAAGATGTCTGCCGCATAAGTATACGAAA	>E00495:125:HKLHCALXX:5:1104:30330:43378	AACGCGGAAGTAAACGGGAAGCCACCGCCCTCAATGCTTTCGAGAGAAAAGAAGATATAGTGAAAGACCTGTCAAAAGGCGAATAATTATGAATGAATGAATGAATGAATGAATTACTTAATCGATGATAATGTGAAGGTTTATGGCCAG	>E00495:125:HKLHCALXX:5:1104:30330:43378	TTTCGTATACTTATGCGGCAGACATCTTCGGTGACCTAAGGCCCCAGTGAGTATTATTCCGTCTGGATTGGTTGAGGCAGTAGTCTACAAGCCTACAAGTTTGTAGATAAATTGTAATCTGCACCTGGCCATAAACCTTCACATTATCAT
E00495:125:HKLHCALXX:5:1104:29315:50656	CTCCAGCATCGAATCTCAGC	72	TGTGAAAATCCTACCGAAAGGC	214	AATG(28)	>E00495:125:HKLHCALXX:5:1104:29315:50656	CGCAGACGCATTCCACTAACTGTAGCGGTCTATCCGAAGCACCGGCAGCATCTCCAGCATCGAATCTCAGCGTTCGCTACATTCCACGCAGTCCTACCTCTCCCTTTCCTTGTTTTCATCCGCTTTCTGCCCACTACTTGCGTACATCCGTCAATATACGCATTAATTTATATGTATTCATTCATTCATTCATTCATTCATTCAAGGTTTTTTGCCTTTCGGTAGGATTTTCACAACATAGTTTCCCCCTGCAAGTTTTCATAGGAAGTCTT	>E00495:125:HKLHCALXX:5:1104:29315:50656	CGCAGACGCATTCCACTAACTGTAGCGGTCTATCCGAAGCACCGGCAGCATCTCCAGCATCGAATCTCAGCGTTCGCTACATTCCACGCAGTCCTACCTCTCCCTTTCCTTGTTTTCATCCGCTTTCTGCCCACTACTTGCGTACATCCG	>E00495:125:HKLHCALXX:5:1104:29315:50656	AAGACTTCCTATGAAAACTTGCAGGGGGAAACTATGTTGTGAAAATCCTACCGAAAGGCAAAAAACCTTGAATGAATGAATGAATGAATGAATGAATACATATAAATTAATGCGTATATTGACGGATGTACGCAAGTAGTGGGCAGAAAG
E00495:125:HKLHCALXX:5:1104:27417:46384	TTGTGACAGACCTGCGTAAGG	26	CAAGCAACGTACCCCACTCC	206	AATG(28)	>E00495:125:HKLHCALXX:5:1104:27417:46384	TCTTTTGTGACAGACCTGCGTAAGGACAGAATAACATGAATGAATGAATGAATGAATGAATGAATATTGCATAATTACATGAATCATGCATGAGAGAAGAACCGAACGACAATTGAAAAATTCAAAGTTTTCAATTAACCTTAATAAACGGCTCTCGTGCCTGCACGTGGCTGCTGGCGTTTTCCGAGGAAACGGTGGCCGGAGAGGAGTGGGGTACGTTGCTTGTCCCGAGTGGAAGCGACTGTACCTGCGT	>E00495:125:HKLHCALXX:5:1104:27417:46384	TCTTTTGTGACAGACCTGCGTAAGGACAGAATAACATGAATGAATGAATGAATGAATGAATGAATATTGCATAATTACATGAATCATGCATGAGAGAAGAACCGAACGACAATTGAAAAATTCAAAGTTTTCAATTAACCTTAATAAACG	>E00495:125:HKLHCALXX:5:1104:27417:46384	ACGCAGGTACAGTCGCTTCCACTCGGGACAAGCAACGTACCCCACTCCTCTCCGGCCACCGTTTCCTCGGAAAACGCCAGCAGCCACGTGCAGGCACGAGAGCCGTTTATTAAGGTTAATTGAAAACTTTGAATTTTTCAATTGTCGTTC
E00495:125:HKLHCALXX:5:1104:27417:31371	TGTTGTGACAAATCTATCCAAGGG	38	TCAAAGTAATCAGCGCACTTACG	198	AATG(32)	>E00495:125:HKLHCALXX:5:1104:27417:31371	GCAACAGAGATTATGTTGTGACAAATCTATCCAAGGGAAGAGAACTGTAAATGAATGAATGAATGAATGAATGAATGAATGAAAGAATGAATATATACAAATGAAATAATAATATAGTAAGAGGAATACGTTCTGGTGAATTTTATAAATTGTACAGTATTTTGTGTTAAATAATGCAAAACTGTGTAGTTGACTATCGTAAGTGCGCTGATTACTTTGAACATATTTTTTCTTACCATCTGATCATTCTAAAAGGTT	>E00495:125:HKLHCALXX:5:1104:27417:31371	GCAACAGAGATTATGTTGTGACAAATCTATCCAAGGGAAGAGAACTGTAAATGAATGAATGAATGAATGAATGAATGAATGAAAGAATGAATATATACAAATGAAATAATAATATAGTAAGAGGAATACGTTCTGGTGAATTTTATAAAT	>E00495:125:HKLHCALXX:5:1104:27417:31371	AACCTTTTAGAATGATCAGATGGTAAGAAAAAATATGTTCAAAGTAATCAGCGCACTTACGATAGTCAACTACACAGTTTTGCATTATTTAACACAAAATACTGTACAATTTATAAAATTCACCAGAACGTATTCCTCTTACTATATTAT
E00495:125:HKLHCALXX:5:1104:27204:38139	ATTTCACAGTCCTACAGCAAATTCC	91	TTGTTAATTCTGATTATTGAGCTTTAGTGC	203	ATTT(24)	>E00495:125:HKLHCALXX:5:1104:27204:38139	ACAGTGATTACTGGTCTTCTCTGAAATAGGGTAGAGTTCCACACAGTATACCACATATATTTTACATTTCACAGTCCTACAGCAAATTCCACTTTTGAAATGATTCTTGAGCTTTAATCCATTTATTGTTCAATTTTATTAAGCAGAACAAAAGTGCATGCTATTTCTAAAAAATAAATAAATAAATAAATAAATGCAACATGCACTAAAGCTCAATAATCAGAATTAACAAACATATTTAACTACAATGGGT	>E00495:125:HKLHCALXX:5:1104:27204:38139	ACAGTGATTACTGGTCTTCTCTGAAATAGGGTAGAGTTCCACACAGTATACCACATATATTTTACATTTCACAGTCCTACAGCAAATTCCACTTTTGAAATGATTCTTGAGCTTTAATCCATTTATTGTTCAATTTTATTAAGCAGAACA	>E00495:125:HKLHCALXX:5:1104:27204:38139	ACCCATTGTAGTTAAATATGTTTGTTAATTCTGATTATTGAGCTTTAGTGCATGTTGCATTTATTTATTTATTTATTTATTTTTTAGAAATAGCATGCACTTTTGTTCTGCTTAATAAAATTGAACAATAAATGGATTAAAGCTCAAGAA
E00495:125:HKLHCALXX:5:1104:25733:13017	ATTTGGGCTAGGGTTTCACG	55	CAGCACCAAGAATTTCAGAGG	173	AATG(32)	>E00495:125:HKLHCALXX:5:1104:25733:13017	GGGTTTAAGAAGTGGATAAAACCCTTTGAGATTCATTTGGGCTAGGGTTTCACGGTGAATTATGTTTTTGCACCAGGTGAGACGGAAATGAATGAATGAATGAATGAATGAATGAATGGGGTATCATCATTCCATGCAAATGTTTTCTTCTATGTATTGATTGACCAGATTTCCTCTGAAATTCTTGGTGCTGGTTAAGAGTCGACTATGACCGATCCTTTTTCGTCCCTTGCCTATGTAACTATAGGTCCATCTCCTT	>E00495:125:HKLHCALXX:5:1104:25733:13017	GGGTTTAAGAAGTGGATAAAACCCTTTGAGATTCATTTGGGCTAGGGTTTCACGGTGAATTATGTTTTTGCACCAGGTGAGACGGAAATGAATGAATGAATGAATGAATGAATGAATGGGGTATCATCATTCCATGCAAATGTTTTCTTC	>E00495:125:HKLHCALXX:5:1104:25733:13017	AAGGAGATGGACCTATAGTTACATAGGCAAGGGACGAAAAAGGATCGGTCATAGTCGACTCTTAACCAGCACCAAGAATTTCAGAGGAAATCTGGTCAATCAATACATAGAAGAAAACATTTGCATGGAATGATGATACCCCATTCATTC
E00495:125:HKLHCALXX:5:1104:25063:8728	AACCCCAGGAACTTCATTCG	34	CTGGATTGGTATTGGCTAACG	251	ATAC(28)	>E00495:125:HKLHCALXX:5:1104:25063:8728	AGTTGGGCTTAGCAACCCCAGGAACTTCATTCGTTCACATTTTTTGTTGATCCTTGTTAAGCATTAACACAGTGATGCAACACATATCATGTACGTATATGTGTATGTGTATGTATGTATGTATGTATGTATGTATGTCAAACCTGCACTGGAACAGCAAATTAAGTTCCAAAACCTTCAATTGGTTGAAGAGGCTTTCATTTTGCAGTGAATTGGTAACAGTTAATTATATATACTATACATATATCATCGTTAGCCAATACCAATCCAGTGC	>E00495:125:HKLHCALXX:5:1104:25063:8728	AGTTGGGCTTAGCAACCCCAGGAACTTCATTCGTTCACATTTTTTGTTGATCCTTGTTAAGCATTAACACAGTGATGCAACACATATCATGTACGTATATGTGTATGTGTATGTATGTATGTATGTATGTATGTATGTCAAACCTGCACT	>E00495:125:HKLHCALXX:5:1104:25063:8728	GCACTGGATTGGTATTGGCTAACGATGATATATGTATAGTATATATAATTAACTGTTACCAATTCACTGCAAAATGAAAGCCTCTTCAACCAATTGAAGGTTTTGGAACTTAATTTGCTGTTCCAGTGCAGGTTTGACATACATACATAC
E00495:125:HKLHCALXX:5:1104:23896:46015	AAAAGAGAAGGAATACTTCGTGCC	91	TGTCTGTAGGACTGACTGACGG	237	AGTC(24)	>E00495:125:HKLHCALXX:5:1104:23896:46015	TTCAGTTGTTATAGTTCATTTATTTCTAAGTTTAAAATCTTACGCTTCGATAATTAGAGACGGTATAAAAGAGAAGGAATACTTCGTGCCAGTCAGTCAGTCGGTCAGTCAGTCTGTCGGTCAGTCGGTCCTACGGTCAGTCCTAGGTCAGTCCTCCGGTCAGTCCTTCAGTCAGTCCGTCAGTCAGTCAGTCCGTCAGTCAGTCAGTCAGTCAGTCAGTCCGTCAGGCAGCCAGTCCGTCAGTCAGTCCTACAGACAGTCAGTCAG	>E00495:125:HKLHCALXX:5:1104:23896:46015	TTCAGTTGTTATAGTTCATTTATTTCTAAGTTTAAAATCTTACGCTTCGATAATTAGAGACGGTATAAAAGAGAAGGAATACTTCGTGCCAGTCAGTCAGTCGGTCAGTCAGTCTGTCGGTCAGTCGGTCCTACGGTCAGTCCTAGGTCA	>E00495:125:HKLHCALXX:5:1104:23896:46015	CTGACTGACTGTCTGTAGGACTGACTGACGGACTGGCTGCCTGACGGACTGACTGACTGACTGACTGACTGACGGACTGACTGACTGACGGACTGACTGAAGGACTGACCGGAGGACTGACCTAGGACTGACCGTAGGACCGACTGACCG
E00495:125:HKLHCALXX:5:1104:23622:66355	TGTGTAATGAAGGACCTGCCC	35	GGATTGATTTCGTCTACCTGCC	183	AATG(28)	>E00495:125:HKLHCALXX:5:1104:23622:66355	CGCAAACAGAGATTGTGTAATGAAGGACCTGCCCAAGGGCAAAAAACTGTGAATGAATGAATGAATGAATGAATGAATATATCTGCGTATGCGCAAGTGAACAAACAAAAATGTACTGTACAATCAGAAGAATAAAATAACGAAAATGTGAATGAGCCGGGCACATAGCTAAGAGAACTAATGGCAGGTAGACGAAATCAATCCTACAATGGATACCAGAGGCAAGAAAAATCCAACTATGTGACCAGAA	>E00495:125:HKLHCALXX:5:1104:23622:66355	CGCAAACAGAGATTGTGTAATGAAGGACCTGCCCAAGGGCAAAAAACTGTGAATGAATGAATGAATGAATGAATGAATATATCTGCGTATGCGCAAGTGAACAAACAAAAATGTACTGTACAATCAGAAGAATAAAATAACGAAAATGTG	>E00495:125:HKLHCALXX:5:1104:23622:66355	TTCTGGTCACATAGTTGGATTTTTCTTGCCTCTGGTATCCATTGTAGGATTGATTTCGTCTACCTGCCATTAGTTCTCTTAGCTATGTGCCCGGCTCATTCACATTTTCGTTATTTTATTCTTCTGATTGTACAGTACATTTTTGTTTGT
E00495:125:HKLHCALXX:5:1104:20892:44503	TCAACAATAAAGGACCTGCCC	39	GGTAGAGGACAACGGCTTCG	232	AATG(36)	>E00495:125:HKLHCALXX:5:1104:20892:44503	GACCAGTGCACTGCATGTCAACAATAAAGGACCTGCCCAGGGGCAGATAACAATGAATGAATGAATGAATGAATGAATGAATGAATGAACATCAAAAGTAAAGTTACTAATTACCGCATATCAACGGTGCACCCGAAATACAATACGGCAGCTGAGCTCGAATTACCCCCTATGCCCGATCATTACCATTATCGCACATATGGACCGACGAGCGGGTGCGTCGACGGGGCTCGAAGCCGTTGTCCTCTACCAGAAGA	>E00495:125:HKLHCALXX:5:1104:20892:44503	GACCAGTGCACTGCATGTCAACAATAAAGGACCTGCCCAGGGGCAGATAACAATGAATGAATGAATGAATGAATGAATGAATGAATGAACATCAAAAGTAAAGTTACTAATTACCGCATATCAACGGTGCACCCGAAATACAATACGGCA	>E00495:125:HKLHCALXX:5:1104:20892:44503	TCTTCTGGTAGAGGACAACGGCTTCGAGCCCCGTCGACGCACCCGCTCGTCGGTCCATATGTGCGATAATGGTAATGATCGGGCATAGGGGGTAATTCGAGCTCAGCTGCCGTATTGTATTTCGGGTGCACCGTTGATATGCGGTAATTA
E00495:125:HKLHCALXX:5:1104:18304:45259	CTGCTAGCTCTGCCTAGCCC	33	GGAAGGAAAGAGCGAGGG	247	TTCC(24)	>E00495:125:HKLHCALXX:5:1104:18304:45259	ATTTCGTCTTCGCTGCTAGCTCTGCCTAGCCCGGTCCTCGTGCCCAGAATCCATCTCCTCAATTCACCTTCCTTCGCGTTCTTCGCCTCCTCCTCCTCCTACTCCTCCTCCTCGTTCTCTTTCTTCTTTCCTTGCTCTTTCGTTCGTGTCTTCCTTCTTTTCTTCCATTTCTTTGGTTCCTTCCCTCCCTCCCTCCTTCCTTCCCTCCCTCCCTCCCTCATTCCTTCCTTCCTTCCTTCCTTCCCTCCCTCGCTCTTTCCTTCCCTCCCT	>E00495:125:HKLHCALXX:5:1104:18304:45259	ATTTCGTCTTCGCTGCTAGCTCTGCCTAGCCCGGTCCTCGTGCCCAGAATCCATCTCCTCAATTCACCTTCCTTCGCGTTCTTCGCCTCCTCCTCCTCCTACTCCTCCTCCTCGTTCTCTTTCTTCTTTCCTTGCTCTTTCGTTCGTGTC	>E00495:125:HKLHCALXX:5:1104:18304:45259	AGGGAGGGAAGGAAAGAGCGAGGGAGGGAAGGAAGGAAGGAAGGAAGGAATGAGGGAGGGAGGGAGGGAAGGAAGGAGGGAGGGAGGGAAGGAACCAAAGAAATGGAAGAAAAGAAGGAAGACACGAACGAAAGAGCAAGGAAAGAAGAA
E00495:125:HKLHCALXX:5:1104:17452:38614	AACTCTGCCCAGATTCAGCG	31	GGTGAATTTCCGCAATGTCC	248	AATG(36)	>E00495:125:HKLHCALXX:5:1104:17452:38614	CTGAAGACTGAACTCTGCCCAGATTCAGCGAGGCACCGTTGAGTACCGGTCTTTGAAAAGGACTCGATCTCAAAGTATATGTATTGACTCATTCATTCATTCATTCATTCATTCATTCATTCATTCAAAGTTTTATGCGGTGGTTTCCCGTTTCCTTCCGCATTATCACTTTTTTCCTTTCCGCATCTCGAAAGACCCATGGAACACCAAGTGGAGGTGAGGAGAGTTTGACTGAGCTGAGCTCACCGGACATTGCGGAAATTCACCGTAACAGT	>E00495:125:HKLHCALXX:5:1104:17452:38614	CTGAAGACTGAACTCTGCCCAGATTCAGCGAGGCACCGTTGAGTACCGGTCTTTGAAAAGGACTCGATCTCAAAGTATATGTATTGACTCATTCATTCATTCATTCATTCATTCATTCATTCATTCAAAGTTTTATGCGGTGGTTTCCCG	>E00495:125:HKLHCALXX:5:1104:17452:38614	ACTGTTACGGTGAATTTCCGCAATGTCCGGTGAGCTCAGCTCAGTCAAACTCTCCTCACCTCCACTTGGTGTTCCATGGGTCTTTCGAGATGCGGAAAGGAAAAAAGTGATAATGCGGAAGGAAACGGGAAACCACCGCATAAAACTTTG
E00495:125:HKLHCALXX:5:1104:14955:27960	TCTCTACTTTTCTACGTAATCTCCAAGC	112	TATTGCGCTACAGGGAGACG	234	AATG(32)	>E00495:125:HKLHCALXX:5:1104:14955:27960	CAAAGTAACCTCCAATTTGGAATAAAAATCAAACCAGTTGAAAAACAAATATTTTATTATACACATCTTGAAACTACAACTTTTCTCTACTTTTCTACGTAATCTCCAAGCAAATGCAAACACTTGTCATATTCATTCATTCATTCATTCATTCATTCATTCAAGGTTCTCTGCCCTTCGGCAGGTCCTTCACTACAGAGTCTGACATTCTCCACTCATTCTTATTCTCTGCCCGTCTCCCTGTAGCGCAATAGGTCCCATCTACCTTAATG	>E00495:125:HKLHCALXX:5:1104:14955:27960	CAAAGTAACCTCCAATTTGGAATAAAAATCAAACCAGTTGAAAAACAAATATTTTATTATACACATCTTGAAACTACAACTTTTCTCTACTTTTCTACGTAATCTCCAAGCAAATGCAAACACTTGTCATATTCATTCATTCATTCATTC	>E00495:125:HKLHCALXX:5:1104:14955:27960	CATTAAGGTAGATGGGACCTATTGCGCTACAGGGAGACGGGCAGAGAATAAGAATGAGTGGAGAATGTCAGACTCTGTAGTGAAGGACCTGCCGAAGGGCAGAGAACCTTGAATGAATGAATGAATGAATGAATGAATGAATATGACAAG
E00495:125:HKLHCALXX:5:1104:14560:52555	CTGTTCTTGCTGACCCAACG	27	GAGGGGACGAGGGACATACC	196	AGTC(28)	>E00495:125:HKLHCALXX:5:1104:14560:52555	ACACACCTGTTCTTGCTGACCCAACGATACTGACTGACTGACTGACTGACTGACTGGCGGTCGCTCAGCATGCCGTGACCTGCTGCCCTCCAAAACATTCCGTGGTGGCTTACATTGTTCCTTGAAAAACAACATATGGTTATCCTCAGCCCGAAGCTAATTAACTTTTCGGGTCTTTTTCGCCCAGCCAGGCGAGGTATGTCCCTCGTCCCCTCTAGGCCAGCGGGCCATAACATACATTCCCATAAATGTCATTGGCGGCGCCTGGCCGTC	>E00495:125:HKLHCALXX:5:1104:14560:52555	ACACACCTGTTCTTGCTGACCCAACGATACTGACTGACTGACTGACTGACTGACTGGCGGTCGCTCAGCATGCCGTGACCTGCTGCCCTCCAAAACATTCCGTGGTGGCTTACATTGTTCCTTGAAAAACAACATATGGTTATCCTCAGC	>E00495:125:HKLHCALXX:5:1104:14560:52555	GACGGCCAGGCGCCGCCAATGACATTTATGGGAATGTATGTTATGGCCCGCTGGCCTAGAGGGGACGAGGGACATACCTCGCCTGGCTGGGCGAAAAAGACCCGAAAAGTTAATTAGCTTCGGGCTGAGGATAACCATATGTTGTTTTTC
E00495:125:HKLHCALXX:5:1104:14519:49953	TATTGGCTGACAAAGAGGCG	62	GGGAGTAGGACCAATTTCCG	209	AATG(48)	>E00495:125:HKLHCALXX:5:1104:14519:49953	AAAGGTTTCAGATGATACGCAATGATAAGATAGATAGTACTTATTGGCTGACAAAGAGGCGGGCGGAAAATAGCGAGGGTTGGAGAATGTCGAACTCTGTAGGGAACGACCTGCTCGAGAGCAGAAAATATGAATGAATGAATGAATGAATGAATGAATGAATGAATGAATGAATGAAGTATGAAGAACGAAGTGATTTATTTTTTTCCGGAAATTGGTCCTACTCCCGTAGTATCGGAAAATATAAAAGCCTTAACTCATT	>E00495:125:HKLHCALXX:5:1104:14519:49953	AAAGGTTTCAGATGATACGCAATGATAAGATAGATAGTACTTATTGGCTGACAAAGAGGCGGGCGGAAAATAGCGAGGGTTGGAGAATGTCGAACTCTGTAGGGAACGACCTGCTCGAGAGCAGAAAATATGAATGAATGAATGAATGAA	>E00495:125:HKLHCALXX:5:1104:14519:49953	AATGAGTTAAGGCTTTTATATTTTCCGATACTACGGGAGTAGGACCAATTTCCGGAAAAAAATAAATCACTTCGTTCTTCATACTTCATTCATTCATTCATTCATTCATTCATTCATTCATTCATTCATTCATATTTTCTGCTCTCGAGC
E00495:125:HKLHCALXX:5:1104:13859:68219	TTCTCTCATAGCCCACACCC	63	TACTAGGAGACCTAAACACGAAGG	205	TTCC(24)	>E00495:125:HKLHCALXX:5:1104:13859:68219	TCTCTTCAGTATCTTTCTTTCCCATGTCACTAACCTATCCTCTTCTCTCATAGCCCACACCCACAATTCACTTCCATAGAGTACTCTCTATTACCATCCCTTCCCTGAGTAAAATGTACCAAGCGTGTATCATTATTTGGCTAAGTAGTCTTTCTTTGCCTGTTGTTGCTTTATGCACTTCCTTCCTTCCTTCCTTCCTTCCCACCTTCGTGTTTAGGTCTCCTAGTATTATTTTTACATCGTATCCCGG	>E00495:125:HKLHCALXX:5:1104:13859:68219	TCTCTTCAGTATCTTTCTTTCCCATGTCACTAACCTATCCTCTTCTCTCATAGCCCACACCCACAATTCACTTCCATAGAGTACTCTCTATTACCATCCCTTCCCTGAGTAAAATGTACCAAGCGTGTATCATTATTTGGCTAAGTAGTC	>E00495:125:HKLHCALXX:5:1104:13859:68219	CCGGGATACGATGTAAAAATAATACTAGGAGACCTAAACACGAAGGTGGGAAGGAAGGAAGGAAGGAAGGAAGTGCATAAAGCAACAACAGGCAAAGAAAGACTACTTAGCCAAATAATGATACACGCTTGGTACATTTTACTCAGGGAA
E00495:125:HKLHCALXX:5:1104:12479:40653	CTCGTACGCCAGAGGGTAGG	53	TCTTGGATCACTTTGCCTCG	221	AGGG(24)	>E00495:125:HKLHCALXX:5:1104:12479:40653	GGGTGAGAGTACAGCCTGGTCGCCCCCTTTCACTCGTACGCCAGAGGGTAGGAGGGAGGGAGGGAGGGAGGGAGGGGGTGGCGTGGTCCTCGATTCGAGGGTTGCGGAGGTGAAGGACCTTGGCGTTGGCGCTGGGCCAATTCCTCCGCAACTCCGCTTCGAAGGCATTCGGGCTGCGTTGTGTTCGGCGCTCTCGTTAGCAGGGCGTTTGGCGCCTTAACGAGGCAAAGTGATCCAAGAACAAAAGCAGAAAGGCGATT	>E00495:125:HKLHCALXX:5:1104:12479:40653	GGGTGAGAGTACAGCCTGGTCGCCCCCTTTCACTCGTACGCCAGAGGGTAGGAGGGAGGGAGGGAGGGAGGGAGGGGGTGGCGTGGTCCTCGATTCGAGGGTTGCGGAGGTGAAGGACCTTGGCGTTGGCGCTGGGCCAATTCCTCCGCA	>E00495:125:HKLHCALXX:5:1104:12479:40653	AATCGCCTTTCTGCTTTTGTTCTTGGATCACTTTGCCTCGTTAAGGCGCCAAACGCCCTGCTAACGAGAGCGCCGAACACAACGCAGCCCGAATGCCTTCGAAGCGGAGTTGCGGAGGAATTGGCCCAGCGCCAACGCCAAGGTCCTTCA
E00495:125:HKLHCALXX:5:1104:12388:11347	TGCCTCACACTCAACCATCC	54	AAATACGAACAAACTCCTAAGCCC	232	AATG(28)	>E00495:125:HKLHCALXX:5:1104:12388:11347	AAACGTACATTCAATATTGAGTTCATACCTTCATGCCTCACACTCAACCATCCCTATACCCAATGCGGAAGAAAATAGAGAACCACTGCATTCAATCCTTTCCAAGAAAAACAACAGAGATTCTGTTGTGAAGGATCTACCCAAGGGCAAATAACTATGAATGAATGAATGAATGAATGAATGAGTGAATGAATGAAAGAATGCATGAATAAGTTGAAGTATATATGGTTAGGGCTTAGGAGTTTGTTCGTATTTGAG	>E00495:125:HKLHCALXX:5:1104:12388:11347	AAACGTACATTCAATATTGAGTTCATACCTTCATGCCTCACACTCAACCATCCCTATACCCAATGCGGAAGAAAATAGAGAACCACTGCATTCAATCCTTTCCAAGAAAAACAACAGAGATTCTGTTGTGAAGGATCTACCCAAGGGCAA	>E00495:125:HKLHCALXX:5:1104:12388:11347	CTCAAATACGAACAAACTCCTAAGCCCTAACCATATATACTTCAACTTATTCATGCATTCTTTCATTCATTCACTCATTCATTCATTCATTCATTCATTCATAGTTATTTGCCCTTGGGTAGATCCTTCACAACAGAATCTCTGTTGTTT
E00495:125:HKLHCALXX:5:1104:11921:10679	CATACCAAAAGCAAAACAAGCG	28	GTTCGTTCACTGAATGGTTCG	135	AATG(24)	>E00495:125:HKLHCALXX:5:1104:11921:10679	ATCCCCATACCAAAAGCAAAACAAGCGGAATACCACCGCATTCAATCTTTCCCAAGAAAAGCAGTAGATTGAGTTGCGAAGGACTTGCCCAAGAGCAGAAAAACTATGAATGAATGAATGAATGAATGAGAGAACGAACCATTCAGTGAACGAACCAACGAATGATTGAGTAAACGAACCAACGAATGATTGAGTGAACGAACCAACGAACGAATGAGTGAAGGAACAAACGAACGAACGAATGAGTGAAGGAACAAACG	>E00495:125:HKLHCALXX:5:1104:11921:10679	ATCCCCATACCAAAAGCAAAACAAGCGGAATACCACCGCATTCAATCTTTCCCAAGAAAAGCAGTAGATTGAGTTGCGAAGGACTTGCCCAAGAGCAGAAAAACTATGAATGAATGAATGAATGAATGAGAGAACGAACCATTCAGTGAA	>E00495:125:HKLHCALXX:5:1104:11921:10679	CGTTTGTTCCTTCACTCATTCGTTCGTTCGTTTGTTCCTTCACTCATTCGTTCGTTGGTTCGTTCACTCAATCATTCGTTGGTTCGTTTACTCAATCATTCGTTGGTTCGTTCACTGAATGGTTCGTTCTCTCATTCATTCATTCATTCA
E00495:125:HKLHCALXX:5:1104:10845:42218	AATCCGAAAGAGATGAGAATTTCC	25	TGATTTGCACGTTTTCCTGC	235	AAAG(24)	>E00495:125:HKLHCALXX:5:1104:10845:42218	AATCCGAAAGAGATGAGAATTTCCTTAGAGAATTATATCTCACAGATAAAGTTCAGTGACATTTACTGTCTCGGAGAAAGAAAGAAAGAAAGAAAGAAATGGAGTTCGTAAATAATTCAACTCATTTAAAAAGGCCTGTCTCCTGGAAATTTGGATAGGTCGTTACGATATCTTTTCTGGTGTTTCACGGAAGCGCTGCCAGTATTGATATAACGATGAAGAAATCTTTAAAAAGCAGGAAAACGTGCAAATCAAAGGTATACGTAAGAGTCGT	>E00495:125:HKLHCALXX:5:1104:10845:42218	AATCCGAAAGAGATGAGAATTTCCTTAGAGAATTATATCTCACAGATAAAGTTCAGTGACATTTACTGTCTCGGAGAAAGAAAGAAAGAAAGAAAGAAATGGAGTTCGTAAATAATTCAACTCATTTAAAAAGGCCTGTCTCCTGGAAAT	>E00495:125:HKLHCALXX:5:1104:10845:42218	ACGACTCTTACGTATACCTTTGATTTGCACGTTTTCCTGCTTTTTAAAGATTTCTTCATCGTTATATCAATACTGGCAGCGCTTCCGTGAAACACCAGAAAAGATATCGTAACGACCTATCCAAATTTCCAGGAGACAGGCCTTTTTAAA
E00495:125:HKLHCALXX:5:1103:8988:61011	ACATACATAGATACGTAGCCCATTACC	39	TATGCCTTACACCCAACCCC	183	AATG(28)	>E00495:125:HKLHCALXX:5:1103:8988:61011	TATATATACATACATACATAGATACGTAGCCCATTACCACTTACATTCATTCATTCATTCATTCATTCATTCATCGTTATCGGCCCTTGGGCAGGTCCTTCACAAAAGAATCTTTGTTATTTTTCCTGGAGAGGATTAAATGCAGTGGTTTTCTATTTCCTTTCGCATTGGGTATGGGGATTGGGGTTGGGTGTAAGGCATAAAGAGCAAAGATCGGGAAGGATGTACGGTCGTGACCGATTTCGATAGGTACTACCCC	>E00495:125:HKLHCALXX:5:1103:8988:61011	TATATATACATACATACATAGATACGTAGCCCATTACCACTTACATTCATTCATTCATTCATTCATTCATTCATCGTTATCGGCCCTTGGGCAGGTCCTTCACAAAAGAATCTTTGTTATTTTTCCTGGAGAGGATTAAATGCAGT	>E00495:125:HKLHCALXX:5:1103:8988:61011	GGGGTAGTACCTATCGAAATCGGTCACGACCGTACATCCTTCCCGATCTTTGCTCTTTATGCCTTACACCCAACCCCAATCCCCATACCCAATGCGAAAGGAAATAGAAAACCACTGCATTTAATCCTCTCCAGGAAAAATAACAA
E00495:125:HKLHCALXX:5:1103:8826:15971	AAAGGAAGTCGCTATGAGGGC	81	CCAACTATCCTATTCGCGGG	220	TTCC(24)	>E00495:125:HKLHCALXX:5:1103:8826:15971	CCTCCGGGCCAGCTAGAATAAATGATTGAATAATACGGGGCGACTCCGGGCAGTTCGAGAAAGGAAGTCGCTATGAGGGCGTTCGAAGGAACGACGGAAGGGCAAGGAGGGTGCGTTTGTGTTGTCGCAGTGCGGAGAAGGGGCGCGAGGGAGGCAAGGGCGGCAGGAAGGAAGGAAGGAAGGAAGGAAATCGGCGAAGGCGCAATACCGATATGGAATCCCGCGAATAGGATAGTTGGGGAGAGGGCCGCCAGACGGCAGCACC	>E00495:125:HKLHCALXX:5:1103:8826:15971	CCTCCGGGCCAGCTAGAATAAATGATTGAATAATACGGGGCGACTCCGGGCAGTTCGAGAAAGGAAGTCGCTATGAGGGCGTTCGAAGGAACGACGGAAGGGCAAGGAGGGTGCGTTTGTGTTGTCGCAGTGCGGAGAAGGGGCGCGAGG	>E00495:125:HKLHCALXX:5:1103:8826:15971	GGTGCTGCCGTCTGGCGGCCCTCTCCCCAACTATCCTATTCGCGGGATTCCATATCGGTATTGCGCCTTCGCCGATTTCCTTCCTTCCTTCCTTCCTTCCTGCCGCCCTTGCCTCCCTCGCGCCCCTTCTCCGCCCTGCGACAACACAAA
E00495:125:HKLHCALXX:5:1103:7699:52906	ACTTCACCTCTCCCATTCGC	57	TTTCGGTTGAGCAGTACCTACG	230	AATG(36)	>E00495:125:HKLHCALXX:5:1103:7699:52906	GACACACGCCTGCGGAATGTCTTGATAACCGACCTCACTTCACCTCTCCCATTCGCTTTCTTTTGTACTTCCACTAGCTCGTGTAGTATATATGCCATGTACGCGGAGAGAGAAGCTTGTCGCATGTGTGCATAAATACCAAATTACAATGACCAATATTCATCCATGTATTTACTTCATTCATTCATTCATTCATTCATTCATTCATTCATTTATAGTTATGTCCTTGCGTAGGTACTGCTCAACCGAAACTCTATTGTTTT	>E00495:125:HKLHCALXX:5:1103:7699:52906	GACACACGCCTGCGGAATGTCTTGATAACCGACCTCACTTCACCTCTCCCATTCGCTTTCTTTTGTACTTCCACTAGCTCGTGTAGTATATATGCCATGTACGCGGAGAGAGAAGCTTGTCGCATGTGTGCATAAATACCAAATTACAAT	>E00495:125:HKLHCALXX:5:1103:7699:52906	AAAACAATAGAGTTTCGGTTGAGCAGTACCTACGCAAGGACATAACTATAAATGAATGAATGAATGAATGAATGAATGAATGAATGAAGTAAATACATGGATGAATATTGGTCATTGTAATTTGGTATTTATGCACACATGCGACAAGCT
E00495:125:HKLHCALXX:5:1103:6745:17571	CACTTGCAGTCTCCATTGCC	33	AAAACGGAACAGGCTTGTGG	235	ACGC(24)	>E00495:125:HKLHCALXX:5:1103:6745:17571	GGCGCAAGGAGGCACTTGCAGTCTCCATTGCCTTGAGACTGCAATAACAAGTACACACTGTGGAAATACAGTGACGTCATCATGTCTTTATTCTTTTGTGGCGATGAACAATTCTCGCGCGTGCGTGCGTGCGTGCGTGCGTGCATTTGTCTGTACGTTGGCGACATCCCATCAGGCTGCCTCGTTCAGACGGGTTGCATGAAGAACGTGCAAGCCATCCATCCATCCATCCATCCACAAGCCTGTTCCGTTTTATGCTCTTGTAGCTCCTCGCA	>E00495:125:HKLHCALXX:5:1103:6745:17571	GGCGCAAGGAGGCACTTGCAGTCTCCATTGCCTTGAGACTGCAATAACAAGTACACACTGTGGAAATACAGTGACGTCATCATGTCTTTATTCTTTTGTGGCGATGAACAATTCTCGCGCGTGCGTGCGTGCGTGCGTGCGTGCATTTGT	>E00495:125:HKLHCALXX:5:1103:6745:17571	TGCGAGGAGCTACAAGAGCATAAAACGGAACAGGCTTGTGGATGGATGGATGGATGGATGGCTTGCACGTTCTTCATGCAACCCGTCTGAACGAGGCAGCCTGATGGGATGTCGCCAACGTACAGACAAATGCACGCACGCACGCACGCA
E00495:125:HKLHCALXX:5:1103:6106:37981	ACGAGTCAGGACGAGGTTGC	48	TCATCGCTCTATCCATCAGTCG	217	AATG(28)	>E00495:125:HKLHCALXX:5:1103:6106:37981	TAAGGAGGTGTTTGAGGTAAGAAAGGTACGAGTCAGGACGAGGTTGCAGCTGATATCAGAGAGAATGGAGTTTACAGCTCGACAAAGTGGGAAAGTCAGAGAATAGAATGGAATGGGTTATATACAATTCTATCATGAAGTCCCGAAGACAGAGAACTATGAATGAATGAATGAATGAACGAATGAATGAATGAATGAATGAATGAATCGATGGATCGACTGATGGATAGAGCGATGAATGGAGTAATGGAT	>E00495:125:HKLHCALXX:5:1103:6106:37981	TAAGGAGGTGTTTGAGGTAAGAAAGGTACGAGTCAGGACGAGGTTGCAGCTGATATCAGAGAGAATGGAGTTTACAGCTCGACAAAGTGGGAAAGTCAGAGAATAGAATGGAATGGGTTATATACAATTCTATCATGAAGTCCCGAAGAC	>E00495:125:HKLHCALXX:5:1103:6106:37981	ATCCATTACTCCATTCATCGCTCTATCCATCAGTCGATCCATCGATTCATTCATTCATTCATTCATTCATTCGTTCATTCATTCATTCATTCATAGTTCTCTGTCTTCGGGACTTCATGATAGAATTGTATATAACCCATTCCATTCTAT
E00495:125:HKLHCALXX:5:1103:5335:3454	GACTGACAGCGTCAGACCCC	67	AAGCGAACCGTGACAAACG	229	AGGG(24)	>E00495:125:HKLHCALXX:5:1103:5335:3454	TTCGCCTCCGCCGGGGCCTCGTCGCCGTCAGCGCGCGTCACCGCCTGACTGACAGCGTCAGACCCCGCGTCGGGAGGCGTCGCGACGTGTGACGACGCCGAGCAAGGTTTAGCCGACGCAGGCTTTCAATCACGCCGCAGACTGCTGGTGTTTGCCTCGCCCTCCTTCCCTCCCTCCCTCCCTCCCTCCCTACTCTCTTTGCCTCGCGCTCCCCGCCGCCGCTCCCAGCGTTTGTCACGGTTCGCTTCGTGGTT	>E00495:125:HKLHCALXX:5:1103:5335:3454	TTCGCCTCCGCCGGGGCCTCGTCGCCGTCAGCGCGCGTCACCGCCTGACTGACAGCGTCAGACCCCGCGTCGGGAGGCGTCGCGACGTGTGACGACGCCGAGCAAGGTTTAGCCGACGCAGGCTTTCAATCACGCCGCAGACTGCTGGTG	>E00495:125:HKLHCALXX:5:1103:5335:3454	AACCACGAAGCGAACCGTGACAAACGCTGGGAGCGGCGGCGGGGAGCGCGAGGCAAAGAGAGTAGGGAGGGAGGGAGGGAGGGAGGGAAGGAGGGCGAGGCAAACACCAGCAGTCTGCGGCGTGATTGAAAGCCTGCGTCGGCTAAACCT
E00495:125:HKLHCALXX:5:1103:4797:13984	TGAGTAGGTGGGTGTGTGGG	41	CTCGACTTCACGATTCAGCC	184	ATCC(28)	>E00495:125:HKLHCALXX:5:1103:4797:13984	TGAGTGGTTGGGTCGATGTGTGAGTAGGTGGGTGTGTGGGAGGATGGATGAGTGGAAGGGTGGATGGATGGATGGATGGATGGATGGATTGATTAAAGAGAAAAATCAATCCACCTTACGATGAAACTTTCTTCAACAAGTTGAAAGTGGTATCCTTAAATAACGCCACGTTTGCCTAATGCGGGCTGAATCGTGAAGTCGAGACCAATTTTTGATAAGTACTACACCCAGTCACCCCCAGATTTGGGAGT	>E00495:125:HKLHCALXX:5:1103:4797:13984	TGAGTGGTTGGGTCGATGTGTGAGTAGGTGGGTGTGTGGGAGGATGGATGAGTGGAAGGGTGGATGGATGGATGGATGGATGGATGGATTGATTAAAGAGAAAAATCAATCCACCTTACGATGAAACTTTCTTCAACAAGTTGAAAGTGG	>E00495:125:HKLHCALXX:5:1103:4797:13984	ACTCCCAAATCTGGGGGTGACTGGGTGTAGTACTTATCAAAAATTGGTCTCGACTTCACGATTCAGCCCGCATTAGGCAAACGTGGCGTTATTTAAGGATACCACTTTCAACTTGTTGAAGAAAGTTTCATCGTAAGGTGGATTGATTTT
E00495:125:HKLHCALXX:5:1103:4696:46718	TAAGCAGGGCTGTTGGTACG	36	CGAGGCGGAGTGAGTAATCC	190	AATG(28)	>E00495:125:HKLHCALXX:5:1103:4696:46718	TATAAATAAGAGAGATAAGCAGGGCTGTTGGTACGTCAACAGCGGAAATCTCGTAGCTCATATGTTAATCCATTCTCTCCATTAATGAATGAATGAATGAATGAATGAATGAAGGAGCAAATGAATGAATGAACCTCGTAGCGCACATATGTTAATCCACCGTCCCGAATGGATGACTGAGCGAGATGAGGATTACTCACTCCGCCTCGTTTCGCTGCCAACCCAAACTAACGAATGAACTAACGAACTAACGTACAAAC	>E00495:125:HKLHCALXX:5:1103:4696:46718	TATAAATAAGAGAGATAAGCAGGGCTGTTGGTACGTCAACAGCGGAAATCTCGTAGCTCATATGTTAATCCATTCTCTCCATTAATGAATGAATGAATGAATGAATGAATGAAGGAGCAAATGAATGAATGAACCTCGTAGCGCACATAT	>E00495:125:HKLHCALXX:5:1103:4696:46718	GTTTGTACGTTAGTTCGTTAGTTCATTCGTTAGTTTGGGTTGGCAGCGAAACGAGGCGGAGTGAGTAATCCTCATCTCGCTCAGTCATCCATTCGGGACGGTGGATTAACATATGTGCGCTACGAGGTTCATTCATTCATTTGCTCCTTC
E00495:125:HKLHCALXX:5:1103:4614:45874	TCCGGAGTCATTTCGAACG	20	GCAATAGTACGAAAGGGCGG	235	TCCC(24)	>E00495:125:HKLHCALXX:5:1103:4614:45874	TCCGGAGTCATTTCGAACGGCTGCCTTCCCTCCATCGCCCTCCCCTCACTCACCCTCTTTCTCCCTCTTCCTCTCGATCTGCCTTAAAGACGACACCTCGCGGACATAGATTTTGGGATCTCGTCTTTAATCGACGTTCCTAGATCGACCGCTTCCGTCTCCCGCCTTCCTCCCTCCCTCCCCCCTGCCCTCCCTCCCTCCCTCCCTCCCTCTCAATCGCCTACAACGCTACCACCGCCCTTTCGTACTATTGCCCTATTGGAGACACACCG	>E00495:125:HKLHCALXX:5:1103:4614:45874	TCCGGAGTCATTTCGAACGGCTGCCTTCCCTCCATCGCCCTCCCCTCACTCACCCTCTTTCTCCCTCTTCCTCTCGATCTGCCTTAAAGACGACACCTCGCGGACATAGATTTTGGGATCTCGTCTTTAATCGACGTTCCTAGATCGACC	>E00495:125:HKLHCALXX:5:1103:4614:45874	CGGTGTGTCTCCAATAGGGCAATAGTACGAAAGGGCGGTGGTAGCGTTGTAGGCGATTGAGAGGGAGGGAGGGAGGGAGGGAGGGCAGGGGGGAGGGAGGGAGGAAGGCGGGAGACGGAAGCGGTCGATCTAGGAACGTCGATTAAAGAC
E00495:125:HKLHCALXX:5:1103:4391:43343	ACCTACTGCGGAAGGAAACG	80	TAGGAAATCAATGGAAGCCG	241	AATT(32)	>E00495:125:HKLHCALXX:5:1103:4391:43343	CACGGTCGTTCATCCTTCCCGATCCTAACTCTTCACACCTTACACTCAACCATCTCCATACCTACTGCGGAAGGAAACGAGGAACCACCGCATACAATCCTTTTCCAAAATCAAGTGATTCTGTTGTGAAGGACTTGCCCAAAACAGGTACCAATGAATGAATTAATTAATTAATTAATTAATTAATTAATTAGGCAATTTGACCACCTACGTCTTGTGGTTATTTCTTTTTAATTTCTACGGCTTCCATTGATTTCCTAGACGGAAAATCTT	>E00495:125:HKLHCALXX:5:1103:4391:43343	CACGGTCGTTCATCCTTCCCGATCCTAACTCTTCACACCTTACACTCAACCATCTCCATACCTACTGCGGAAGGAAACGAGGAACCACCGCATACAATCCTTTTCCAAAATCAAGTGATTCTGTTGTGAAGGACTTGCCCAAAACAGGTA	>E00495:125:HKLHCALXX:5:1103:4391:43343	AAGATTTTCCGTCTAGGAAATCAATGGAAGCCGTAGAAATTAAAAAGAAATAACCACAAGACGTAGGTGGTCAAATTGCCTAATTAATTAATTAATTAATTAATTAATTAATTCATTCATTGGTACCTGTTTTGGGCAAGTCCTTCACAA
E00495:125:HKLHCALXX:5:1103:4097:5704	ACCTCCCAATGGCAAAAGC	63	GGGCGTCAATACTTTCTGTGC	201	AATG(40)	>E00495:125:HKLHCALXX:5:1103:4097:5704	TAATATTTTCCCAAGGAAAGTAACAGAAACTCTGTTGTGGAAGACCTCCCAATGGCAAAAGCTATGAATAAATGAATGAATGAATGAATGAATGAATGAATGAATGAATGAATCTATTGAATAAATAGACCCTATCCTACAAGTAAACGTAACCTTACCACAGAGCCAGTGTGCGGCTGTAGGTGCCATCATTGGAGTCTGCACAGAAAGTATTGACGCCCTAAATAGTTTACGACAAAAATACACTTATTTGAATCTCAAAGGG	>E00495:125:HKLHCALXX:5:1103:4097:5704	TAATATTTTCCCAAGGAAAGTAACAGAAACTCTGTTGTGGAAGACCTCCCAATGGCAAAAGCTATGAATAAATGAATGAATGAATGAATGAATGAATGAATGAATGAATGAATCTATTGAATAAATAGACCCTATCCTACAAGTAAACGT	>E00495:125:HKLHCALXX:5:1103:4097:5704	CCCTTTGAGATTCAAATAAGTGTATTTTTGTCGTAAACTATTTAGGGCGTCAATACTTTCTGTGCAGACTCCAATGATGGCACCTACAGCCGCACACTGGCTCTGTGGTAAGGTTACGTTTACTTGTAGGATAGGGTCTATTTATTCAAT
E00495:125:HKLHCALXX:5:1103:3884:18520	TCTTTCGCAGAATAACAATATCGC	114	TACATGGAATTTAGCGGGCG	245	AATG(24)	>E00495:125:HKLHCALXX:5:1103:3884:18520	TTTCTCTTGGGCAAGTTCTTGAAAACAACATTTCTGTGTCTGTCTTTTTTTTTGGGGGGGGGACAAATAAATACAGTAATTTCCAGTTTTCTTTCGCAGAATAACAATATCGCTAATTTTAATTATATGTGTACATATGCTCATTCATTCATTCATTCATTCATAGTTTTCTGCTTTTAGGCTGGTCCTTTACTAAAATATTAAGCATTCTCTACTCTGGCCTGTCTTCTGTCCGCAGCTTTGTCGCCCGCTAAATTCCATGTACTT	>E00495:125:HKLHCALXX:5:1103:3884:18520	TTTCTCTTGGGCAAGTTCTTGAAAACAACATTTCTGTGTCTGTCTTTTTTTTTGGGGGGGGGACAAATAAATACAGTAATTTCCAGTTTTCTTTCGCAGAATAACAATATCGCTAATTTTAATTATATGTGTACATATGCTCATTCATTC	>E00495:125:HKLHCALXX:5:1103:3884:18520	AAGTACATGGAATTTAGCGGGCGACAAAGCTGCGGACAGAAGACAGGCCAGAGTAGAGAATGCTTAATATTTTAGTAAAGGACCAGCCTAAAAGCAGAAAACTATGAATGAATGAATGAATGAATGAGCATATGTACACATATAATTAAA
E00495:125:HKLHCALXX:5:1103:32451:31969	CTAACCAAAGGCAGAAAACCG	73	TGCCGTTCACTCACTAAGTTCG	214	AATG(28)	>E00495:125:HKLHCALXX:5:1103:32451:31969	AAAGACATTCTAAATTATGAATTGAGGATGTTTTACTATGTAGTTAAAGACCTAACCAAAGGCAGAAAACCGTAAATGAATGAATGAATGAATGAATGAATGAGAACCTAAAATGAATCTGTATAAATTGGGATAACAACAAACTAGATTTGTTCAAACATTGAAGTCCATGCATTCATATTGAGTACTTTCCAAATAGAATAAAAGGAAATACGAACTTAGTGAGTGAACGGCAGGGATAATAAAATAGACATATTCTTTAAAGCAGTT	>E00495:125:HKLHCALXX:5:1103:32451:31969	AAAGACATTCTAAATTATGAATTGAGGATGTTTTACTATGTAGTTAAAGACCTAACCAAAGGCAGAAAACCGTAAATGAATGAATGAATGAATGAATGAATGAGAACCTAAAATGAATCTGTATAAATTGGGATAACAACAAACTAGATT	>E00495:125:HKLHCALXX:5:1103:32451:31969	AACTGCTTTAAAGAATATGTCTATTTTATTATCCCTGCCGTTCACTCACTAAGTTCGTATTTCCTTTTATTCTATTTGGAAAGTACTCAATATGAATGCATGGACTTCAATGTTTGAACAAATCTAGTTTGTTGTTATCCCAATTTATTC
E00495:125:HKLHCALXX:5:1103:29528:63156	GAGAAAAGGAGAGAGTAAATTAATAGGC	34	TCTTTTGTCTGCCTTACGAGC	192	TTCC(24)	>E00495:125:HKLHCALXX:5:1103:29528:63156	AGTAAGAGAAAAGGAGAGAGTAAATTAATAGGCTTTATATATAGAAAGTCGGTAAGAGAAGAGAAGAAAAAGACGAATTCTAAATATACGAATTGGATGCACCAATGAAAGAATATGTACAAATCGTTGAAAACGAGAAGGAAGGAAGGAAGGAAGGAAGACATAAAAATCGGAATACGTAGAATAAAACTGCTCGTAAGGCAGACAAAAGAGAAACTAAACTAATCTTTACATTCAGTATTTACTTGTTTT	>E00495:125:HKLHCALXX:5:1103:29528:63156	AGTAAGAGAAAAGGAGAGAGTAAATTAATAGGCTTTATATATAGAAAGTCGGTAAGAGAAGAGAAGAAAAAGACGAATTCTAAATATACGAATTGGATGCACCAATGAAAGAATATGTACAAATCGTTGAAAACGAGAAGGAAGGAAGGA	>E00495:125:HKLHCALXX:5:1103:29528:63156	AAAACAAGTAAATACTGAATGTAAAGATTAGTTTAGTTTCTCTTTTGTCTGCCTTACGAGCAGTTTTATTCTACGTATTCCGATTTTTATGTCTTCCTTCCTTCCTTCCTTCCTTCTCGTTTTCAACGATTTGTACATATTCTTTCATTG
E00495:125:HKLHCALXX:5:1103:29082:11963	TGCAACAGTGCTCCCTTACG	40	AATTGCGAGATTTGCTGTGC	218	ATAC(28)	>E00495:125:HKLHCALXX:5:1103:29082:11963	AAACTATGATCTCATTCTTTGCAACAGTGCTCCCTTACGTTGCAGGAATTGACGTTTTATGTGAGTATGTATGTATGTATGTATGTATGTATTATTAGTATTCTACAGCTGTAGTACAATTTATAAATATTTTTAGAAAATATTTAAAAATATTCAGGTCGTTTCCAACTGAAATCGGAATCCTCAAACGGGAAAAAAATGTAATTGTGCGAGTAATGCACAGCAAATCTCGCAATTTTGGTGTTTACTTATAAGTT	>E00495:125:HKLHCALXX:5:1103:29082:11963	AAACTATGATCTCATTCTTTGCAACAGTGCTCCCTTACGTTGCAGGAATTGACGTTTTATGTGAGTATGTATGTATGTATGTATGTATGTATTATTAGTATTCTACAGCTGTAGTACAATTTATAAATATTTTTAGAAAATATTTAAAAA	>E00495:125:HKLHCALXX:5:1103:29082:11963	AACTTATAAGTAAACACCAAAATTGCGAGATTTGCTGTGCATTACTCGCACAATTACATTTTTTTCCCGTTTGAGGATTCCGATTTCAGTTGGAAACGACCTGAATATTTTTAAATATTTTCTAAAAATATTTATAAATTGTACTACAGC
E00495:125:HKLHCALXX:5:1103:28432:56194	TGGCCTAGCAGATTATTGTATTTGC	35	TTACAAAGTCTCGCGGATTAGC	164	AATG(40)	>E00495:125:HKLHCALXX:5:1103:28432:56194	TTTTCGTCTTGGCCTAGCAGATTATTGTATTTGCAATATTTTGTAATATGAATGAATGAATGAATGAATGAATGAATGAATGAATGAATAATAGCTTATGCTGTCCCATTGAGGGCAAAGCCCTCCTACAAGTAGGGGTAGCTATTAATGGCTCACGCGGTGAGCTAATCCGCGAGACTTTGTAATATACTTCAGTTATACTACCAAACGTTTGTCATGTATTTCTGAAATCCTTACAAATTAATATTGGCAAAT	>E00495:125:HKLHCALXX:5:1103:28432:56194	TTTTCGTCTTGGCCTAGCAGATTATTGTATTTGCAATATTTTGTAATATGAATGAATGAATGAATGAATGAATGAATGAATGAATGAATAATAGCTTATGCTGTCCCATTGAGGGCAAAGCCCTCCTACAAGTAGGGGTAGCTATTAATG	>E00495:125:HKLHCALXX:5:1103:28432:56194	ATTTGCCAATATTAATTTGTAAGGATTTCAGAAATACATGACAAACGTTTGGTAGTATAACTGAAGTATATTACAAAGTCTCGCGGATTAGCTCACCGCGTGAGCCATTAATAGCTACCCCTACTTGTAGGAGGGCTTTGCCCTCAATGG
E00495:125:HKLHCALXX:5:1103:27864:69168	AGGCCCTAGATCATCCCACC	23	TTGCGAAATGATGTTCTGTCC	195	AATG(32)	>E00495:125:HKLHCALXX:5:1103:27864:69168	TAAGGCCCTAGATCATCCCACCCCAATTGTGCCCATTGTATGCCGCCATGCCTATCCATCAAGATTTTATTCTCTACCTTAAAATTTTAATGTTCATAAATCCATAAATTCTAGGATTGACTGTTTCAGTCTACTTGCCATTAGCCATTCATTCATTCATTCATTCATTCATTCATTCATAGTTTTCTTCTTTTGGACAGAACATCATTTCGCAACAGAATGTATGTTAGTATTTTTGAGGATTTTACAACTGGATAC	>E00495:125:HKLHCALXX:5:1103:27864:69168	TAAGGCCCTAGATCATCCCACCCCAATTGTGCCCATTGTATGCCGCCATGCCTATCCATCAAGATTTTATTCTCTACCTTAAAATTTTAATGTTCATAAATCCATAAATTCTAGGATTGACTGTTTCAGTCTACTTGCCATTAGCCATTC	>E00495:125:HKLHCALXX:5:1103:27864:69168	GTATCCAGTTGTAAAATCCTCAAAAATACTAACATACATTCTGTTGCGAAATGATGTTCTGTCCAAAAGAAGAAAACTATGAATGAATGAATGAATGAATGAATGAATGAATGGCTAATGGCAAGTAGACTGAAACAGTCAATCCTAGAA
E00495:125:HKLHCALXX:5:1103:27712:68342	TTTTATTCGCGTCTTTCCCG	41	GAAGGGACCAATCCAACGC	223	AGCG(24)	>E00495:125:HKLHCALXX:5:1103:27712:68342	CGAAGGCCCCGTCAATCACATTTTATTCGCGTCTTTCCCGAAAGCGAGCGAGCGAGCGAGCGAGCGCGCAACCGAAGCCCTGGGCCGGTCGGTCACGCGTTACACGGGCAGCAAGCAACCCGACACGGCCACGCTCTCTATTTCGCTCCGCTCACTCCACTCACGCCACCACACGCACACAAATAAATATAAGCGCACTTTTATTGGCGGACGCGCCCGCGAGCGTTGGATTGGTCCCTTCGAGGGCCAATGATCGCAATTTGT	>E00495:125:HKLHCALXX:5:1103:27712:68342	CGAAGGCCCCGTCAATCACATTTTATTCGCGTCTTTCCCGAAAGCGAGCGAGCGAGCGAGCGAGCGCGCAACCGAAGCCCTGGGCCGGTCGGTCACGCGTTACACGGGCAGCAAGCAACCCGACACGGCCACGCTCTCTATTTCGCTCCG	>E00495:125:HKLHCALXX:5:1103:27712:68342	ACAAATTGCGATCATTGGCCCTCGAAGGGACCAATCCAACGCTCGCGGGCGCGTCCGCCAATAAAAGTGCGCTTATATTTATTTGTGTGCGTGTGGTGGCGTGAGTGGAGTGAGCGGAGCGAAATAGAGAGCGTGGCCGTGTCGGGTTGC
E00495:125:HKLHCALXX:5:1103:26139:33762	ACACCCTCAGTGCCATACCC	71	GCCCGTAACTTTAGGGGTCC	209	AATG(24)	>E00495:125:HKLHCALXX:5:1103:26139:33762	GCAATCGGTCACGGCCGTACATCCTTCCCGATCCTTACTCTTCATACCTTACACCCTCAGTGCCATACCCAATGCGGAAGGCAATGGAAAACCACCGCATTCAATCCTTTCCAAGAAAAGCAACAGAGATTCTGTTGTGAAGGACCTGCCCTAGGGCAGATAACTATGAATGAATGAATGAATGAATGAATACATGTACCTAATTTTCGGACCCCTAAAGTTACGGGCCCTAGGCACGTGCCTAGATTGCCTAGGCCTTAGTTGA	>E00495:125:HKLHCALXX:5:1103:26139:33762	GCAATCGGTCACGGCCGTACATCCTTCCCGATCCTTACTCTTCATACCTTACACCCTCAGTGCCATACCCAATGCGGAAGGCAATGGAAAACCACCGCATTCAATCCTTTCCAAGAAAAGCAACAGAGATTCTGTTGTGAAGGACCTGCC	>E00495:125:HKLHCALXX:5:1103:26139:33762	TCAACTAAGGCCTAGGCAATCTAGGCACGTGCCTAGGGCCCGTAACTTTAGGGGTCCGAAAATTAGGTACATGTATTCATTCATTCATTCATTCATTCATAGTTATCTGCCCTAGGGCAGGTCCTTCACAACAGAATCTCTGTTGCTTTT
E00495:125:HKLHCALXX:5:1103:25915:33656	CATTAGGAGAGCAGCGGACG	36	AATAGAGCACTCGCACGGC	215	ACGC(24)	>E00495:125:HKLHCALXX:5:1103:25915:33656	TTGCAGATGCGGTTTCATTAGGAGAGCAGCGGACGCCGGCCTGCGGGCTGGGAAGCGGAGCGCTTTGAGAAGCGGCAGAACGCACGCACGCACGCACGCACGCGCGTGTCGGTAACAAGGGGCAGAACAGGTGGTGGCCGGCGGGTGTCCGACTTCCCCACACTCGCGGTCTCGGGCGCGTCCGAGAACGAACCCTTGACCCCTCCTCCCAGGGGCCGTGCGAGTGCTCTATTGCGCCGTGCCCTCAAAGGTGTGGGACAAGGGGTCGGTGGC	>E00495:125:HKLHCALXX:5:1103:25915:33656	TTGCAGATGCGGTTTCATTAGGAGAGCAGCGGACGCCGGCCTGCGGGCTGGGAAGCGGAGCGCTTTGAGAAGCGGCAGAACGCACGCACGCACGCACGCACGCGCGTGTCGGTAACAAGGGGCAGAACAGGTGGTGGCCGGCGGGTGTCC	>E00495:125:HKLHCALXX:5:1103:25915:33656	GCCACCGACCCCTTGTCCCACACCTTTGAGGGCACGGCGCAATAGAGCACTCGCACGGCCCCTGGGAGGAGGGGTCAAGGGTTCGTTCTCGGACGCGCCCGAGACCGCGAGTGTGGGGAAGTCGGACACCCGCCGGCCCCCCCCTGTTCT
E00495:125:HKLHCALXX:5:1103:25905:44187	GTCGGAAGGTTAAGGGGAGG	45	TCTACAGTTTGAGTGTGTGCTTGG	219	AATG(40)	>E00495:125:HKLHCALXX:5:1103:25905:44187	ATGCCATGGAGGGAATCGTCGAGAGTCGGAAGGTTAAGGGGAGGAAAAGGTTTCAGCTGATACGGGAAATTAAGGTAGATGGGACCTATTGGGCAACAAAAAGGCGGGCAGAGAATAGGAATGAGTGGAGAATGTCAGGCTCTGTAATGAAGGACCTGCCGAAGGGCAGATAACCTTGAATGAATGAATGAATGAATGAATGAATGAATGAATGAATTCCAAGCACACACTCAAACTGTAGAAAAGAATGTAAACTATTCTAATTTC	>E00495:125:HKLHCALXX:5:1103:25905:44187	ATGCCATGGAGGGAATCGTCGAGAGTCGGAAGGTTAAGGGGAGGAAAAGGTTTCAGCTGATACGGGAAATTAAGGTAGATGGGACCTATTGGGCAACAAAAAGGCGGGCAGAGAATAGGAATGAGTGGAGAATGTCAGGCTCTGTAATGA	>E00495:125:HKLHCALXX:5:1103:25905:44187	GAAATTAGAATAGTTTACATTCTTTTCTACAGTTTGAGTGTGTGCTTGGAATTCATTCATTCATTCATTCATTCATTCATTCATTCATTCAAGGTTATCTGCCCTTCGGCAGGTCCTTCATTACAGAGCCTGACATTCTCCACTCATTCC
E00495:125:HKLHCALXX:5:1103:2473:11646	TGTTGATTGTGAATTGTCGAACC	44	TCCGCAAAACTCATGACTCG	191	AATG(24)	>E00495:125:HKLHCALXX:5:1103:2473:11646	TGTCGGCGGTTTGTGGTCTGTGTTGATTGTGAATTGTCGAACCTCCAACATTCATTCATTCATTCATTCATTCAAGGTTCTCTGCCCGTCTCTTTGTAGCTCAACATATGTTTGAGGAATTGGATCGCGGCATATATCGCATTACAGTTCCTTTTGTTCCTACAGTTAGTGTAACGTTGCCAATTTTTGCCGAGTCATGAGTTTTGCGGAGAAGTTGCGGAGTGATTATGTCCTCTTTGTGGCTAGTGAACTGGTTGAG	>E00495:125:HKLHCALXX:5:1103:2473:11646	TGTCGGCGGTTTGTGGTCTGTGTTGATTGTGAATTGTCGAACCTCCAACATTCATTCATTCATTCATTCATTCAAGGTTCTCTGCCCGTCTCTTTGTAGCTCAACATATGTTTGAGGAATTGGATCGCGGCATATATCGCATTACAGTTC	>E00495:125:HKLHCALXX:5:1103:2473:11646	CTCAACCAGTTCACTAGCCACAAAGAGGACATAATCACTCCGCAACTTCTCCGCAAAACTCATGACTCGGCAAAAATTGGCAACGTTACACTAACTGTAGGAACAAAAGGAACTGTAATGCGATATATGCCGCGATCCAATTCCTCAAAC
E00495:125:HKLHCALXX:5:1103:2351:19874	GGTATTCCGCGCATCTGG	67	AGAAAGGGAAGAGAAGCGGG	204	TCCC(24)	>E00495:125:HKLHCALXX:5:1103:2351:19874	TGGTCCATGCATGCATGCATGCATGCATCCATCCATCCATCCAGCGGCGGTATTCCGCGCATCTGGAGCGAGCGGAAGAAAGAGGAGGGCGGGGCCCGGAGTAACGGGAACGGGACGGCCGACGGGGCTAACGACGCTCCAGAGGGAGGGAGGGAGGGAGGGAGGAGGGACTGGAGCAGACCGCGAGAAGACAACGACCTGCGCCCGCTTCTCTTCCCTTTCTACTCTTCCCTTCCCTTTCTCCTTTTACTTCTGTTTCTCCTCTTTTTTTCTT	>E00495:125:HKLHCALXX:5:1103:2351:19874	TGGTCCATGCATGCATGCATGCATGCATCCATCCATCCATCCAGCGGCGGTATTCCGCGCATCTGGAGCGAGCGGAAGAAAGAGGAGGGCGGGGCCCGGAGTAACGGGAACGGGACGGCCGACGGGGCTAACGACGCTCCAGAGGGAGGG	>E00495:125:HKLHCALXX:5:1103:2351:19874	AAGAAAAAAAGAGGAGAAACAGAAGTAAAAGGAGAAAGGGAAGGGAAGAGTAGAAAGGGAAGAGAAGCGGGCGCAGGTCGTTGTCTTCTCGCGGTCTGCTCCAGTCCCTCCTCCCTCCCTCCCTCCCTCCCTCTGGAGCGTCGTTAGCCC
E00495:125:HKLHCALXX:5:1103:23094:7357	TCACTTAAGGTAAATTATGCTCTAACG	29	CTATTCTATACTCCCAGAAGATAAGGG	202	AATG(64)	>E00495:125:HKLHCALXX:5:1103:23094:7357	ATCACTTAAGGTAAATTATGCTCTAACGTATTCATTATTTATTCTGGTATTCATTCATTCATTCATTCATTCATTCATTCATTCATTCATTCATTCATTCATTCATTCATTCATAGATAGATAGTTTTCTGCCATATCTGAATTCTGAATTTCATTTATCCTGACATCACACTCCAATTGAAATATACTCTGTTCTATACTCCCTTATCTTCTGGGAGTATAGAATAGAATATGGTTAGAGATCAATATAGTTGTGTCTGAATATATTAAGTT	>E00495:125:HKLHCALXX:5:1103:23094:7357	ATCACTTAAGGTAAATTATGCTCTAACGTATTCATTATTTATTCTGGTATTCATTCATTCATTCATTCATTCATTCATTCATTCATTCATTCATTCATTCATTCATTCATTCATAGATAGATAGTTTTCTGCCATATCTGAATTCTGAAT	>E00495:125:HKLHCALXX:5:1103:23094:7357	AACTTAATATATTCAGACACAACTATATTGATCTCTAACCATATTCTATTCTATACTCCCAGAAGATAAGGGAGTATAGAACAGAGTATATTTCAATTGGAGTGTGATGTCAGGATAAATGAAATTCAGAATTCAGATATGGCAGAAAAC
E00495:125:HKLHCALXX:5:1103:22912:73000	GTGTCGGCAGCTGTTCATCC	21	TAGGATCATGGCAAGAGGGC	215	AATG(24)	>E00495:125:HKLHCALXX:5:1103:22912:73000	GTGTCGGCAGCTGTTCATCCATTTATTCACTCATTCATTCATTCATTCATTCATTTATTCATTTATTCATTCACTCACAGCTATGTACCTGCCCTCGGGCAGATCCTTCACAACAGTAGCACCTATTACGGTCTTATATGGTCTGAGCACCTCTTTATAGAACTCCCAACAGATCTTCGTCCAATAGGTTGGTACTAGCATGTTGCTTTTGGAAGCCCTCTTGCCATGATCCTACCTCTTTTTTAAATGTTGTT	>E00495:125:HKLHCALXX:5:1103:22912:73000	GTGTCGGCAGCTGTTCATCCATTTATTCACTCATTCATTCATTCATTCATTCATTTATTCATTTATTCATTCACTCACAGCTATGTACCTGCCCTCGGGCAGATCCTTCACAACAGTAGCACCTATTACGGTCTTATATGGTCTGAGCAC	>E00495:125:HKLHCALXX:5:1103:22912:73000	AACAACATTTAAAAAAGAGGTAGGATCATGGCAAGAGGGCTTCCAAAAGCAACATGCTAGTACCAACCTATTGGACGAAGATCTGTTGGGAGTTCTATAAAGAGGTGCTCAGACCATATAAGACCGTAATAGGTGCTACTGTTGTGAAGG
E00495:125:HKLHCALXX:5:1103:21947:49426	TTTGACTGCAGTTTGTGGGG	64	TGGTATAGGTTGTGCCTTATTGC	238	AATG(32)	>E00495:125:HKLHCALXX:5:1103:21947:49426	AGCCTGTGAGGTTTTTAAAATACGTGGGTTTCACATAAGTGGCTTTGACTGCAGTTTGTGGGGCGAATTAATATAAATTAGTGGATTGTGGAGCCGAACTGTGGGGGCAGAAAAGTAATAGCTAGCTCAAATGGCTAGGTGGGGGGAAGTATGAATGAATGAATGAATGAATGAATGAATGAATATATGTATATAGTAGTGTTAAACCAATATACGAGACATTCACTTACAAACAATGCAATAAGGCACAACCTATACCATATTGCTTT	>E00495:125:HKLHCALXX:5:1103:21947:49426	AGCCTGTGAGGTTTTTAAAATACGTGGGTTTCACATAAGTGGCTTTGACTGCAGTTTGTGGGGCGAATTAATATAAATTAGTGGATTGTGGAGCCGAACTGTGGGGGCAGAAAAGTAATAGCTAGCTCAAATGGCTAGGTGGGGGGAAGT	>E00495:125:HKLHCALXX:5:1103:21947:49426	AAAGCAATATGGTATAGGTTGTGCCTTATTGCATTGTTTGTAAGTGAATGTCTCGTATATTGGTTTAACACTACTATATACATATATTCATTCATTCATTCATTCATTCATTCATTCATACTTCCCCCCACCTAGCCATTTGAGCTAGCT
E00495:125:HKLHCALXX:5:1103:21399:32935	AGAAGAAGGCGCCACATCC	76	GGAACGGTTAAATTGTGCGG	226	AGGG(24)	>E00495:125:HKLHCALXX:5:1103:21399:32935	GTCCCTGGGGTAGGAGGAGGAGGAAGAGGAGGAGGAGAAGGAGGAGGAGGAGAATAAGAAGAAGGCGCCACATCCGAGGTCCGTCCCAACCGGCGATTTGTCGTACGAAGGAAGAAGCTGGATTAGGAGCCTCTGCCCACCGCCCTCCCTCCGTTCCCCCTTCCACAGCGCACACTCCCTCCCTCCCTCCCTCCCTCCCTGAGCCCACCACTTTGGGGAATCCTTCCGCACAATTTAACCGTTCCTCCTCTTCA	>E00495:125:HKLHCALXX:5:1103:21399:32935	GTCCCTGGGGTAGGAGGAGGAGGAAGAGGAGGAGGAGAAGGAGGAGGAGGAGAATAAGAAGAAGGCGCCACATCCGAGGTCCGTCCCAACCGGCGATTTGTCGTACGAAGGAAGAAGCTGGATTAGGAGCCTCTGCCCACCGCCCTCCCT	>E00495:125:HKLHCALXX:5:1103:21399:32935	TGAAGAGGAGGAACGGTTAAATTGTGCGGAAGGATTCCCCAAAGTGGTGGGCTCAGGGAGGGAGGGAGGGAGGGAGGGAGTGTGCGCTGTGGAAGGGGGAACGGAGGGAGGGCGGTGGGCAGAGGCTCCTAATCCAGCTTCTTCCTTCGT
E00495:125:HKLHCALXX:5:1103:21288:61890	ATTCCGCTCAGAGAAGCCC	66	TCGCCCTTACGTAACACACG	224	AGGC(24)	>E00495:125:HKLHCALXX:5:1103:21288:61890	GGCGAGGCGAGGCGTATGTGAGCCGGGCGGACGAGGCGAGTCGCCCATTCCGCTCAGAGAAGCCCCTGCCGGCCTGCCTGCCTGCCTGCCTGCCTGCCGTCTGCCTCACGTCCGGTGTCCTCGCCTTCTCCAACACACGGCTCTTCCTTCCCTCGCCGAAGGACCCCCAGGGCCAGGCTGGCTCTGCCAAGTAAAATATATAAAACAGTATTGATCTCGCAAACGTGTGTTACGTAAGGGCGACGTCGAGACGAATGTTTCCTCTCCAT	>E00495:125:HKLHCALXX:5:1103:21288:61890	GGCGAGGCGAGGCGTATGTGAGCCGGGCGGACGAGGCGAGTCGCCCATTCCGCTCAGAGAAGCCCCTGCCGGCCTGCCTGCCTGCCTGCCTGCCTGCCGTCTGCCTCACGTCCGGTGTCCTCGCCTTCTCCAACACACGGCTCTTCCTTC	>E00495:125:HKLHCALXX:5:1103:21288:61890	ATGGAGAGGAAACATTCGTCTCGACGTCGCCCTTACGTAACACACGTTTGCGAGATCAATACTGTTTTATATATTTTACTTGGCAGAGCCAGCCTGGCCCTGGGGGTCCTTCGGCGAGGGAAGGAAGAGCCGTGTGTTGGAGAAGGCGAG
E00495:125:HKLHCALXX:5:1103:19898:26607	GCGGGATATGCTAAATGCG	61	CATCCCATCACTCAACCCG	229	TTCG(32)	>E00495:125:HKLHCALXX:5:1103:19898:26607	GCGCATTACCATAATATATAGGGACGCTTCTCACGAGATGCGCGGGATATGCTAAATGCGAACGAACGAACGAACGAACGAACGAACGAACGGACGGACGAACGAAGCAACAGTGACTGCTGTGGGCACACATCGCAAGCCTCCGGGTATAGCCACCACCTAATAAAGCAAATCGCTTTAATGTCTGATTCAGGTGATGGGCGAAGGGATAGGCGACAGGATGGGCGACGGGTTGAGTGATGGGATGGGCGACGACGCTGTCAAAG	>E00495:125:HKLHCALXX:5:1103:19898:26607	GCGCATTACCATAATATATAGGGACGCTTCTCACGAGATGCGCGGGATATGCTAAATGCGAACGAACGAACGAACGAACGAACGAACGAACGGACGGACGAACGAAGCAACAGTGACTGCTGTGGGCACACATCGCAAGCCTCCGGGTAT	>E00495:125:HKLHCALXX:5:1103:19898:26607	CTTTGACAGCGTCGTCGCCCATCCCATCACTCAACCCGTCGCCCATCCTGTCGCCTATCCCTTCGCCCATCACCTGAATCAGACATTAAAGCGATTTGCTTTATTAGGTGGTGGCTATACCCGGAGGCTTGCGATGTGTGCCCACAGCAG
E00495:125:HKLHCALXX:5:1103:18588:11505	ATCCTTTCGTTCGTCCAAGC	21	CCAACAATAGGATGAAAGGACG	212	ACGG(56)	>E00495:125:HKLHCALXX:5:1103:18588:11505	ATCCTTTCGTTCGTCCAAGCATCATTTCGTTCGTCCAACCATCCTTTCGTTCGTCCAACCATCCTTTCGTTCGTCCAACCATCCTTTCGTTCGCCCATCCATCCTTTCGTTCGTTCGTCCATCCATCCTTTCGTCCGTCCGTCCGTCCGTCCGTCCGTCCGTCCGTCCGTCCGTCCGTCCGTCCGTCAGTCCATCCATCCATTCATTAGTTCGTCCTTTCATCCTATTGTTGGTAAATTCTCTTTCTCGTGTTTGTCTTTGAGATCATTCA	>E00495:125:HKLHCALXX:5:1103:18588:11505	ATCCTTTCGTTCGTCCAAGCATCATTTCGTTCGTCCAACCATCCTTTCGTTCGTCCAACCATCCTTTCGTTCGTCCAACCATCCTTTCGTTCGCCCATCCATCCTTTCGTTCGTTCGTCCATCCATCCTTTCGTCCGTCCGTCCGTCCGT	>E00495:125:HKLHCALXX:5:1103:18588:11505	TGAATGATCTCAAAGACAAACACGAGAAAGAGAATTTACCAACAATAGGATGAAAGGACGAACTAATGAATGGATGGATGGACTGACGGACGGACGGACGGACGGACGGACGGACGGACGGACGGACGGACGGACGGACGAAAGGATGGA
E00495:125:HKLHCALXX:5:1103:18142:39633	AAGTCAACCAACCAACCAACC	25	ACATATACCGCGGACTCACG	250	TTGG(48)	>E00495:125:HKLHCALXX:5:1103:18142:39633	AACAAGTCAACCAACCAACCAACCAACAAACCAACCAACCAACCAACCAACCAACCAACCAACCAACCAACCAACCAAACAAACAAACAAACAACGAACGAGCTAGGTATCTAGCTACGATTTTTAATTTATCTTTTAGTATTTTCAATATGTTTCGTCATGGAATGTAATCTAGTTCATACTCCCACTACTTAGACACAAACAGTTGTATCCACTTTCATTGTTTAATACACGTAGTGTTACGTGTTCCGTGAGTCCGCGGTATATGTTGTA	>E00495:125:HKLHCALXX:5:1103:18142:39633	AACAAGTCAACCAACCAACCAACCAACAAACCAACCAACCAACCAACCAACCAACCAACCAACCAACCAACCAACCAAACAAACAAACAAACAACGAACGAGCTAGGTATCTAGCTACGATTTTTAATTTATCTTTTAGTATTTTCAATA	>E00495:125:HKLHCALXX:5:1103:18142:39633	TACAACATATACCGCGGACTCACGGAACACGTAACACTACGTGTATTAAACAATGAAAGTGGATACAACTGTTTGTGTCTAAGTAGTGGGAGTATGAACTAGATTACATTCCATGACGAAACATATTGAAAATACTAAAAGATAAATTAA
E00495:125:HKLHCALXX:5:1103:17736:30422	ATGCATTTTGCTCATCATGG	34	GGTGAAGAACTAGCTCAACTGC	254	AATT(24)	>E00495:125:HKLHCALXX:5:1103:17736:30422	AGTTTTCCTGCTCATGCATTTTGCTCATCATGGTTACAAGCTACCTCTTAAGAAATTTCCGGCGTCTTTCCACATGTCGAATGCAAATTTTCATTCTTCTACTATGATACATTATAAGTATCTACGTTATATTTGCCACACGTAATTACACATTTTTGGAAATACACAAACAAAATTACTGAAGTTTCTACGAATTTGTGTCTCAAGAATGTAGTCTTCAGTTATTAATTAATTAATTAATTAATTATTTTCTGCAGTTGAGCTAGTTCTTCACC	>E00495:125:HKLHCALXX:5:1103:17736:30422	AGTTTTCCTGCTCATGCATTTTGCTCATCATGGTTACAAGCTACCTCTTAAGAAATTTCCGGCGTCTTTCCACATGTCGAATGCAAATTTTCATTCTTCTACTATGATACATTATAAGTATCTACGTTATATTTGCCACACGTAATTACA	>E00495:125:HKLHCALXX:5:1103:17736:30422	GGTGAAGAACTAGCTCAACTGCAGAAAATAATTAATTAATTAATTAATTAATAACTGAAGACTACATTCTTGAGACACAAATTCGTAGAAACTTCAGTAATTTTGTTTGTGTATTTCCAAAAATGTGTAATTACGTGTGGCAAATATAAC
E00495:125:HKLHCALXX:5:1103:17300:33533	AAGGGAACATAGGTAAACATTGCC	26	ATTTGTGGTCTTCCATCCGC	192	ATTT(24)	>E00495:125:HKLHCALXX:5:1103:17300:33533	AAAGGGAACATAGGTAAACATTGCCATTAAAATATAATATACACATTTATTTATTTATTTATTTATTTCGTTCATTGGAAATTGGATTGTTAAGAATGTATGAGAGGTGTTTGCTCAGCCATTCACCGCGAATAAGCGTGCGTGCAGCAATTCTCATTTCAAAGTTGAGTGGCGTTGATTGAAGTTAGTGCGCGGATGGAAGACCACAAATTCCAACAACGGTTTTCTCCTGCCATTGCGTAACTCTTTCCTGAATTCTTAGAGGCTGAAGCGA	>E00495:125:HKLHCALXX:5:1103:17300:33533	AAAGGGAACATAGGTAAACATTGCCATTAAAATATAATATACACATTTATTTATTTATTTATTTATTTCGTTCATTGGAAATTGGATTGTTAAGAATGTATGAGAGGTGTTTGCTCAGCCATTCACCGCGAATAAGCGTGCGTGCAGCAA	>E00495:125:HKLHCALXX:5:1103:17300:33533	TCGCTTCAGCCTCTAAGAATTCAGGAAAGAGTTACGCAATGGCAGGAGAAAACCGTTGTTGGAATTTGTGGTCTTCCATCCGCGCACTAACTTCAATCAACGCCACTCAACTTTGAAATGAGAATTGCTGCACGCACGCTTATTCGCGGT
E00495:125:HKLHCALXX:5:1103:16610:17395	CATGTAGCTGAAACGAGAGTAGG	24	AGGAAAAGGGAAAACACCG	169	AATG(24)	>E00495:125:HKLHCALXX:5:1103:16610:17395	CATGTAGCTGAAACGAGAGTAGGTAATAATATTGATTGATTGATTCATTCATTCATTCATTCATTCATCCATTCATCCATCCATCCATCCATCCCATAACTTCTTTAGCCCCTCGGCATGTCCTTCACAACAGAATCTCTGTTAATTTTCTTGGGAAAAGATTCAATGCGGTGTTTTCCCTTTTCCTTTCACATTAGAAATAATTTTGGGGTGAAGAGTAAAAATCGAGAAGGTTGAAAAGCCGTGGCCATATTTTTAGA	>E00495:125:HKLHCALXX:5:1103:16610:17395	CATGTAGCTGAAACGAGAGTAGGTAATAATATTGATTGATTGATTCATTCATTCATTCATTCATTCATCCATTCATCCATCCATCCATCCATCCCATAACTTCTTTAGCCCCTCGGCATGTCCTTCACAACAGAATCTCTGTTAATTTTC	>E00495:125:HKLHCALXX:5:1103:16610:17395	TCTAAAAATATGGCCACGGCTTTTCAACCTTCTCGATTTTTACTCTTCACCCCAAAATTATTTCTAATGTGAAAGGAAAAGGGAAAACACCGCATTGAATCTTTTCCCAAGAAAATTAACAGAGATTCTGTTGTGAAGGACATGCCGAGG
E00495:125:HKLHCALXX:5:1103:14905:24638	CAATGAGGATGGATTTCGGC	52	CCTGCCGAAGGATAGAGAACC	193	AATG(24)	>E00495:125:HKLHCALXX:5:1103:14905:24638	CTAACCAGTTTTGCTCGCCACGTTCTAGTTACAATGAGGATGGATTTCGGCTATAAGAATTTCATAATTTTGGGGAATTATTCAGCGACCACGCCTCTGTGGTCTACAAGTACGATTGCTGCATATGATCCGAAAGGTTACTATGAGTGGGTAACCAATGACGTGTATTCATTCATTCATTCATTCATTCAAGGTTCTCTATCCTTCGGCAGGTCCTTCACTACAGAGTCTGACCTTCCCCACTCATTCCTATTCTCTGCCC	>E00495:125:HKLHCALXX:5:1103:14905:24638	CTAACCAGTTTTGCTCGCCACGTTCTAGTTACAATGAGGATGGATTTCGGCTATAAGAATTTCATAATTTTGGGGAATTATTCAGCGACCACGCCTCTGTGGTCTACAAGTACGATTGCTGCATATGATCCGAAAGGTTACTATGAGTGG	>E00495:125:HKLHCALXX:5:1103:14905:24638	GGGCAGAGAATAGGAATGAGTGGGGAAGGTCAGACTCTGTAGTGAAGGACCTGCCGAAGGATAGAGAACCTTGAATGAATGAATGAATGAATGAATACACGTCATTGGTTACCCACTCATAGTAACCTTTCGGATCATATGCAGCAATCG
E00495:125:HKLHCALXX:5:1103:14022:69695	AATATTCTTAGCGTGGTGAACCG	106	CTGCGACTGAACTGCTTGC	254	TCGG(24)	>E00495:125:HKLHCALXX:5:1103:14022:69695	CATGTGAAGCCCAAAAAGGCTACGATGATTAAATCCTAATAAAGGAAGAATAGGAAAGAAAGATGGAATAGATCTGTAGCGTAATATTCTTAGCGTGGTGAACCGTGAAAATAGGGTTCGGCAAGTATTAAAACGTCCAATAGGAAAATTGGTTGAGAGCAGTCAATAGAAATGACTCGCAAATTCGTGGAAGTGGTCGGTCGGTCGGTCGGTCGGTCGGACGATAGTATAAATTGGCCCAAGGTTCCCAAGTGCAAGCAGTTCAGTCGCAGC	>E00495:125:HKLHCALXX:5:1103:14022:69695	CATGTGAAGCCCAAAAAGGCTACGATGATTAAATCCTAATAAAGGAAGAATAGGAAAGAAAGATGGAATAGATCTGTAGCGTAATATTCTTAGCGTGGTGAACCGTGAAAATAGGGTTCGGCAAGTATTAAAACGTCCAATAGGAAAATT	>E00495:125:HKLHCALXX:5:1103:14022:69695	GCTGCGACTGAACTGCTTGCACTTGGGAACCTTGGGCCAATTTATACTATCGTCCGACCGACCGACCGACCGACCGACCACTTCCACGAATTTGCGAGTCATTTCTATTGACTGCTCTCAACCAATTTTCCTATTGGACGTTTTAATACT
E00495:125:HKLHCALXX:5:1103:13230:25429	GCATGAATGAAGGAGAGGGG	81	ACTCAACACGTAGGGGAGGG	233	TTCC(24)	>E00495:125:HKLHCALXX:5:1103:13230:25429	TTTGTAATTTATTACATAGCATATATTAAAAGTAAACATAGAAGGGATATGAATTTCTTTGCATGAATGAAGGAGAGGGGTGGATGTCCATTGCCTTCGGTTTTCGTGTGGCCAGACGTCCTACCTTCCTACCTTTCTTCCTTCCTTCCTTCCTTCAATCCTTCCTTTCTTCCTTCTTTCCTTCCTTTATTTCTTCCTTCCTTCCTTCCTTCCTTCCCTTCTTTCCTTTTTTCCCTCCCCTACGTGTTGAGTATCGAAACTACCGACT	>E00495:125:HKLHCALXX:5:1103:13230:25429	TTTGTAATTTATTACATAGCATATATTAAAAGTAAACATAGAAGGGATATGAATTTCTTTGCATGAATGAAGGAGAGGGGTGGATGTCCATTGCCTTCGGTTTTCGTGTGGCCAGACGTCCTACCTTCCTACCTTTCTTCCTTCCTTCCT	>E00495:125:HKLHCALXX:5:1103:13230:25429	AGTCGGTAGTTTCGATACTCAACACGTAGGGGAGGGAAAAAAGGAAAGAAGGGAAGGAAGGAAGGAAGGAAGGAAGAAATAAAGGAAGGAAAGAAGGAAGAAAGGAAGGATTGAAGGAAGGAAGGAAGGAAGAAAGGTAGGAAGGTAGGA
E00495:125:HKLHCALXX:5:1102:9100:32408	CACATGCCACCAAAACAACC	26	TTACTTTCGTCCTCCGTTCG	224	TTCC(24)	>E00495:125:HKLHCALXX:5:1102:9100:32408	TTAGACACATGCCACCAAAACAACCTGGCCACCACAGGGTGACCACATTGACCCGCCCCAAGTGAAACTCCCTACACAATGCGACAAGTAGCGGGCAGAAAAGCATATGAAATACACAGAGAATGACTATATCGTGAAGGTCTTGCCGAAAAGTAACTATAAATGAATTACATAATTCATCAATCAACGAAGAAAAGAAGGAAGGAAGGAAGGAAGGAAGGAACGAACGGAGGACGAAAGTAAGGAAAGAACGAAATAACGAAGGAAGTT	>E00495:125:HKLHCALXX:5:1102:9100:32408	TTAGACACATGCCACCAAAACAACCTGGCCACCACAGGGTGACCACATTGACCCGCCCCAAGTGAAACTCCCTACACAATGCGACAAGTAGCGGGCAGAAAAGCATATGAAATACACAGAGAATGACTATATCGTGAAGGTCTTGCCGAA	>E00495:125:HKLHCALXX:5:1102:9100:32408	AACTTCCTTCGTTATTTCGTTCTTTCCTTACTTTCGTCCTCCGTTCGTTCCTTCCTTCCTTCCTTCCTTCCTTCTTTTCTTCGTTGATTGATGAATTATGTAATTCATTTATAGTTACTTTTCGGCAAGACCTTCACGATATAGTCATTC
E00495:125:HKLHCALXX:5:1102:9080:57653	AGGCTGAAATTACACGCGCC	44	AAAGCGAAGGCGAGGAGG	242	AGGG(24)	>E00495:125:HKLHCALXX:5:1102:9080:57653	GGGGACACCATGGCTCACCGGTGAGGCTGAAATTACACGCGCCGGCGCGAATGGTGAGAGGGGAGGGAGGGAGGGAGGGAGGGAGGCGAAGGGAGCAGGGGAGGGAAGGTGGCAGATGGGAGGCGAATGGTCCGCGATAAACGACCGCGTCTGCCCTTTTCAGTGCTTTTGACGGCAGGCCGAGCGAGGCGGCCGGCGGCGATAAGCGCGCTTTAGCGCTCCCTCGTCCAGCCTCCAGGCGCCTCCTCGCCTTCGCTTTGCC	>E00495:125:HKLHCALXX:5:1102:9080:57653	GGGGACACCATGGCTCACCGGTGAGGCTGAAATTACACGCGCCGGCGCGAATGGTGAGAGGGGAGGGAGGGAGGGAGGGAGGGAGGCGAAGGGAGCAGGGGAGGGAAGGTGGCAGATGGGAGGCGAATGGTCCGCGATAAACGACCGCGT	>E00495:125:HKLHCALXX:5:1102:9080:57653	GGCAAAGCGAAGGCGAGGAGGCGCCTGGAGGCTGGACGAGGGAGCGCTAAAGCGCGCTTATCGCCGCCGGCCGCCTCGCTCGGCCTGCCGTCAAAAGCACTGAAAAGGGCAGACGCGGTCGTTTATCGCGGACCATTCGCCGCCCATCTG
E00495:125:HKLHCALXX:5:1102:8359:62804	TTCGATCCTCAACACAGCC	60	ATTTAATCCTCACCTCAAATAAAGG	192	AATG(28)	>E00495:125:HKLHCALXX:5:1102:8359:62804	ATAAATAACAAAGTTAATTTTTTGGAATCTAGTATTTCATTTCGATCCTCAACACAGCCGAGATATCAAAATATCCATAGTCGTTACGTATGTGTTTCATTCATTTATTTATTCATTCATTCATTCATTCATTCATTCGTTCATTATCCTTGGACAGGTCTTTCATTCTCCACTACATTATACACTAATTTCCTTTATTTGAGGTGAGGATTAAATAAATACCAAAGTTAATGTTTTGGAATCTAGTATTTCATTTCGATCCTCAACACAG	>E00495:125:HKLHCALXX:5:1102:8359:62804	ATAAATAACAAAGTTAATTTTTTGGAATCTAGTATTTCATTTCGATCCTCAACACAGCCGAGATATCAAAATATCCATAGTCGTTACGTATGTGTTTCATTCATTTATTTATTCATTCATTCATTCATTCATTCATTCGTTCATTATCCT	>E00495:125:HKLHCALXX:5:1102:8359:62804	CTGTGTTGAGGATCGAAATGAAATACTAGATTCCAAAACATTAACTTTGGTATTTATTTAATCCTCACCTCAAATAAAGGAAATTAGTGTATAATGTAGTGGAGAATGAAAGACCTGTCCAAGGATAATGAACGAATGAATGAATGAATG
E00495:125:HKLHCALXX:5:1102:7760:33568	AAAATGCACAATTCTTGTATGGG	55	CTGTTTTGAACGACTTGCCC	186	AATG(24)	>E00495:125:HKLHCALXX:5:1102:7760:33568	AAAGAAACGAATTCATTTTAAAATACGTTTTAAAATGCACAATTCTTGTATGGGATTTGTGATCAGTTTGATCATGTAGATATGAAAAGTGGAAGCTAAAAAGAGCAACCACTCAATATTTAGATATTTATTCATTCATTCATTCATTCATTCAGTCATTCATTCACTCATAGTTATTCGCCCTTGGGCAAGTCGTTCAAAACAGAATCTGTTACTTTTCATGATTTTTTAAAGGAATTTATTATTTGTCTTAGCCTATTAAGCTTTAA	>E00495:125:HKLHCALXX:5:1102:7760:33568	AAAGAAACGAATTCATTTTAAAATACGTTTTAAAATGCACAATTCTTGTATGGGATTTGTGATCAGTTTGATCATGTAGATATGAAAAGTGGAAGCTAAAAAGAGCAACCACTCAATATTTAGATATTTATTCATTCATTCATTCATTCA	>E00495:125:HKLHCALXX:5:1102:7760:33568	TTAAAGCTTAATAGGCTAAGACAAATAATAAATTCCTTTAAAAAATCATGAAAAGTAACAGATTCTGTTTTGAACGACTTGCCCAAGGGCGAATAACTATGAGTGAATGAATGACTGAATGAATGAATGAATGAATGAATAAATATCTAA
E00495:125:HKLHCALXX:5:1102:7699:51676	ATACACGATCTGACCCAGCG	66	TGGACAAGTGCTTTTACGCC	208	AATG(24)	>E00495:125:HKLHCALXX:5:1102:7699:51676	TCTGTCGCTGTTATCTTCTATCTGAAGTTATCTGGCGTATCGTACATACACGATCTGACCCAGCGTAAAGCTGATTTCCGAGTTCATTCCTTCATTCATTCATTCATTCATTCACTCACCAGATCAACATTTATCTACGTCAGACGCTGCTTCTACTTTGAAAAATATCTACACGAAAATCTTATGCAAACGAGATGCAGAGATAAAGGCGTAAAAGCACTTGTCCAAATACCATACTCTAAAATTTAATTAAATTCTTATTTTTTTATATTTT	>E00495:125:HKLHCALXX:5:1102:7699:51676	TCTGTCGCTGTTATCTTCTATCTGAAGTTATCTGGCGTATCGTACATACACGATCTGACCCAGCGTAAAGCTGATTTCCGAGTTCATTCCTTCATTCATTCATTCATTCATTCACTCACCAGATCAACATTTATCTACGTCAGACGCTGC	>E00495:125:HKLHCALXX:5:1102:7699:51676	AAAATATAAAAAAATAAGAATTTAATTAAATTTTAGAGTATGGTATTTGGACAAGTGCTTTTACGCCTTTATCTCTGCATCTCGTTTGCATAAGATTTTCGTGTAGATATTTTTCAAAGTAGAAGCAGCGTCTGACGTAGATAAATGTTG
E00495:125:HKLHCALXX:5:1102:3802:64544	AGAAGGGTGTGGCTGATGG	27	AGGCGCGAGTTGAGTTTACC	190	ACGC(28)	>E00495:125:HKLHCALXX:5:1102:3802:64544	GCGGGGCAGAAGGGTGTGGCTGATGGGTGCGTCGGGGCGTTCCGAAGGAGGGGCCAGGCGTCCAAATATTGACAACAGGGAGAGGAAGGGGGAGAAGGGAGAGACGCAGTCACTGACAGATAACGCCTATTGAAAGCGCTGTTTACACGCACGCACGCACGCACGCACGCACGTAAGGCCTTGGACCAGGGTAAACTCAACTCGCGCCTCCTTGCTTAGCAACCGAAGCCTTATCAAACGAAATGGTCAACAATACACGCACAATTC	>E00495:125:HKLHCALXX:5:1102:3802:64544	GCGGGGCAGAAGGGTGTGGCTGATGGGTGCGTCGGGGCGTTCCGAAGGAGGGGCCAGGCGTCCAAATATTGACAACAGGGAGAGGAAGGGGGAGAAGGGAGAGACGCAGTCACTGACAGATAACGCCTATTGAAAGCGCTGTTTACACGC	>E00495:125:HKLHCALXX:5:1102:3802:64544	GAATTGTGCGTGTATTGTTGACCATTTCGTTTGATAAGGCTTCGGTTGCTAAGCAAGGAGGCGCGAGTTGAGTTTACCCTGGTCCAAGGCCTTACGTGCGTGCGTGCGTGCGTGCGTGCGTGTAAACAGCGCTTTCAATAGGCGTTATCT
E00495:125:HKLHCALXX:5:1102:30868:47298	AGAAAAGGACTTGCCGAAGG	30	TTCAATGTTGTTAAGTGACGGC	232	AATG(28)	>E00495:125:HKLHCALXX:5:1102:30868:47298	AGACTCTGTAGAAAAGGACTTGCCGAAGGGCAGAAAACCTTCAATGAATGAATGAATGAATGAATGAATGAATTAATAGGAATCTATATATGTCTTCTGCTACCTCTCGTATTACATCGTGTGTCAGCAAGTTAAAAGCATACGTATAACAGCATATTTGGAATATATAAATATGGAATACGACAATCAATTCCAGAAAAGATAAGTATTATCATACATCCGGTTATAAAGGCCGTCACTTAACAACATTGAATCTTTT	>E00495:125:HKLHCALXX:5:1102:30868:47298	AGACTCTGTAGAAAAGGACTTGCCGAAGGGCAGAAAACCTTCAATGAATGAATGAATGAATGAATGAATGAATTAATAGGAATCTATATATGTCTTCTGCTACCTCTCGTATTACATCGTGTGTCAGCAAGTTAAAAGCATACGTATAAC	>E00495:125:HKLHCALXX:5:1102:30868:47298	AAAAGATTCAATGTTGTTAAGTGACGGCCTTTATAACCGGATGTATGATAATACTTATCTTTTCTGGAATTGATTGTCGTATTCCATATTTATATATTCCAAATATGCTGTTATACGTATGCTTTTAACTTGCTGACACACGATGTAATA
E00495:125:HKLHCALXX:5:1102:29518:6741	GATGAATATGACGGTATTGTTATTTATGC	53	CCTGGGATCTTTCGACTTGC	195	AATG(24)	>E00495:125:HKLHCALXX:5:1102:29518:6741	ATGACTATACTTATAATTATGCTGATGAATATGACGGTATTGTTATTTATGCTAATGTCATTCATTCATTCATTCATTCATTCAAATATTTCTGCTTTTTGGCAAGTCTGTTTTACTACAGTTCGCCCCGCAGTTTTTCTTGGAATGTTTTAAATGCGGTGGTTGCCAGTTTCCTTCCACATTACCACTCTTCCGCAAGTCGAAAGATCCCAGGGGCACCACGTGGAGGTGAGGAGAGTGGATTTCATTGAGCGGAGCCC	>E00495:125:HKLHCALXX:5:1102:29518:6741	ATGACTATACTTATAATTATGCTGATGAATATGACGGTATTGTTATTTATGCTAATGTCATTCATTCATTCATTCATTCATTCAAATATTTCTGCTTTTTGGCAAGTCTGTTTTACTACAGTTCGCCCCGCAGTTTTTCTTGGAATGTTT	>E00495:125:HKLHCALXX:5:1102:29518:6741	GGGCTCCGCTCAATGAAATCCACTCTCCTCACCTCCACGTGGTGCCCCTGGGATCTTTCGACTTGCGGAAGAGTGGTAATGTGGAAGGAAACTGGCAACCACCGCATTTAAAACATTCCAAGAAAAACTGCGGGGCGAACTGTAGTAAAA
E00495:125:HKLHCALXX:5:1102:28574:5599	CGAATTTCGGAATCTTCTACG	31	CAGAGCATAGGAATGGGTGG	212	AATG(24)	>E00495:125:HKLHCALXX:5:1102:28574:5599	GAACCTTACCGAATTTCGGAATCTTCTACGTCTACAATAAATGCTTTATATTTTGAACATTTTGTAATAATATAAATAGAAATAAGAGAAAATATACAAGATTTAATTACCGAAAGATTCCTTTACACAAACTATGAGATTCATTCATTCATTCATTCATTCATGGTTCTCTGCCCTTCAGCAGGTCTTTCACTACAGAGTTTGACATTCTCCACCCATTCCTATGCTCTGCCCGTCTCTTTGTCGCCACATACCTCAATAACTCTTTGTC	>E00495:125:HKLHCALXX:5:1102:28574:5599	GAACCTTACCGAATTTCGGAATCTTCTACGTCTACAATAAATGCTTTATATTTTGAACATTTTGTAATAATATAAATAGAAATAAGAGAAAATATACAAGATTTAATTACCGAAAGATTCCTTTACACAAACTATGAGATTCATTCATTC	>E00495:125:HKLHCALXX:5:1102:28574:5599	GACAAAGAGTTATTGAGGTATGTGGCGACAAAGAGACGGGCAGAGCATAGGAATGGGTGGAGAATGTCAAACTCTGTAGTGAAAGACCTGCTGAAGGGCAGAGAACCATGAATGAATGAATGAATGAATGAATCGCATAGTTTGTGTAAA
E00495:125:HKLHCALXX:5:1102:28168:25956	GTGGAAAGTGGGAAGGTTCG	44	ATCCAAAGCGTTTTCGTTGG	208	AATG(24)	>E00495:125:HKLHCALXX:5:1102:28168:25956	TGAGGGATGCCATGGAGGGAATGGTGGAAAGTGGGAAGGTTCGGGTGAAGAAAAGGTTTCAGCTGATACAGGACATTAAGGTAGATGGGACCTATTGGGCTACAAAGAGACGGGCAGGGAATAGGAATGAGTGGAAAATGTCAGACTCTGTAGTGAAGGACCTGCCGAAGGGCAGAGAACCATGAATGAATGAATGAATGAATGAATCCAACGAAAACGCTTTGGATTGACGAGATTGCAAAGTGCAGTGTAGCTA	>E00495:125:HKLHCALXX:5:1102:28168:25956	TGAGGGATGCCATGGAGGGAATGGTGGAAAGTGGGAAGGTTCGGGTGAAGAAAAGGTTTCAGCTGATACAGGACATTAAGGTAGATGGGACCTATTGGGCTACAAAGAGACGGGCAGGGAATAGGAATGAGTGGAAAATGTCAGACTCTG	>E00495:125:HKLHCALXX:5:1102:28168:25956	TAGCTACACTGCACTTTGCAATCTCGTCAATCCAAAGCGTTTTCGTTGGATTCATTCATTCATTCATTCATTCATGGTTCTCTGCCCTTCGGCAGGTCCTTCACTACAGAGTCTGACATTTTCCACTCATTCCTATTCCCTGCCCGTCTC
E00495:125:HKLHCALXX:5:1102:26646:43220	TGGAGGATCTACCCGAGTGC	63	TGTCACAGAGCGAATGAACG	199	AATG(24)	>E00495:125:HKLHCALXX:5:1102:26646:43220	ACATTCAATATTTTCTCAAGAAAAGCAACGGAGGTTCTATTGTGGAGGATCTACCCGAGTGCAGATAACTATGAATGAATGAATGAATGAATGAATTTTTGTGACGGATTCCATTACAATATACACTGAAGCTGTACAGAAATGTATCGTGTTCCGAAATCCTTGATGGAAGAATTCAGTATTCATCTTCATTTCTTACGTTCATTCGCTCTGTGACAGTACATCCGTCTATATGCAACTAACATATTTAAACTATCT	>E00495:125:HKLHCALXX:5:1102:26646:43220	ACATTCAATATTTTCTCAAGAAAAGCAACGGAGGTTCTATTGTGGAGGATCTACCCGAGTGCAGATAACTATGAATGAATGAATGAATGAATGAATTTTTGTGACGGATTCCATTACAATATACACTGAAGCTGTACAGAAATGTATCGT	>E00495:125:HKLHCALXX:5:1102:26646:43220	AGATAGTTTAAATATGTTAGTTGCATATAGACGGATGTACTGTCACAGAGCGAATGAACGTAAGAAATGAAGATGAATACTGAATTCTTCCATCAAGGATTTCGGAACACGATACATTTCTGTACAGCTTCAGTGTATATTGTAATGGAA
E00495:125:HKLHCALXX:5:1102:24677:59534	TTGCGTTTTGATGATATTGTGG	78	CGTATTATTCTTGCAGCATGGC	200	ATTT(28)	>E00495:125:HKLHCALXX:5:1102:24677:59534	AACAAGACTCAAGGTATCGTTTCTTGTAAATTTTCTTGTAAAATGTTTATCCATGTTGCGTTTTGATGATATTGTGGAAGAGATTCTGAAATCCAAATAGATCGAAAGCAAAGGAAGTAAATCAATAAATCAAGTAAATAAATAAATAAATAAATAAATAAATATATAAGTAAATCAATACATGTTAAGACTTGTTAGAGCCATGCTGCAAGAATAATACGCAAAATTGGAGTAGGAATGAGTCATATTT	>E00495:125:HKLHCALXX:5:1102:24677:59534	AACAAGACTCAAGGTATCGTTTCTTGTAAATTTTCTTGTAAAATGTTTATCCATGTTGCGTTTTGATGATATTGTGGAAGAGATTCTGAAATCCAAATAGATCGAAAGCAAAGGAAGTAAATCAATAAATCAAGTAAATAAATAAATAAA	>E00495:125:HKLHCALXX:5:1102:24677:59534	AAATATGACTCATTCCTACTCCAATTTTGCGTATTATTCTTGCAGCATGGCTCTAACAAGTCTTAACATGTATTGATTTACTTATATATTTATTTATTTATTTATTTATTTATTTACTTGATTTATTGATTTACTTCCTTTGCTTTCGAT
E00495:125:HKLHCALXX:5:1102:23602:58620	TCTACCTTTCTTTCTATCACCATTCC	37	AAACAAGCGAGGAAGAAGCG	166	AAAG(24)	>E00495:125:HKLHCALXX:5:1102:23602:58620	ACTTTCTTTTTCTACCTTTCTTTCTATCACCATTCCTTCCTTCTTTTCATTATTCTTTCTTTCTTTCTTTCTTTCTACCTTTCTTCCATCATTCTCGCTTCTTCCATCCTCTCTCCAATCACATTTCTTGTTCTCTTCTTCCTCTCTTAATTCCTGTTTCATTCTCGCTTCTTCCTCGCTTGTTTCGTGCTTTCTTCTTTTTCCTTCCATACTTTTTCTTACCTCCATTTATTCATTTTTGTATCTTGATTAT	>E00495:125:HKLHCALXX:5:1102:23602:58620	ACTTTCTTTTTCTACCTTTCTTTCTATCACCATTCCTTCCTTCTTTTCATTATTCTTTCTTTCTTTCTTTCTTTCTACCTTTCTTCCATCATTCTCGCTTCTTCCATCCTCTCTCCAATCACATTTCTTGTTCTCTTCTTCCTCTCTTAA	>E00495:125:HKLHCALXX:5:1102:23602:58620	ATAATCAAGATACAAAAATGAATAAATGGAGGTAAGAAAAAGTATGGAAGGAAAAAGAAGAAAGCACGAAACAAGCGAGGAAGAAGCGAGAATGAAACAGGAATTAAGAGAGGAAGAAGAGAACAAGAAATGTGATTGGAGAGAGGATGG
E00495:125:HKLHCALXX:5:1102:20638:36821	GACGGAATGATGGAAGGGC	97	TTTAGAAATTCCTCCTCCCCG	230	TGCC(40)	>E00495:125:HKLHCALXX:5:1102:20638:36821	GATGGAAGGGCGAGGTGGAAGGGTGGGGGGACGGACGGATGGAAGGGCGGGGGGACGGAAGGATGGAAGGGCGGGGGGACGGAATGATGGAAGGGCGGGGGACGGAAGGATGGAAGGGCGGGCCCGGACAGACGGACGGACAGGTAGGCAGGCAGGCAGGCAGGCAGGCAGGCAGGCAGGCAGGCGGGCAGACGAGCGGGCGGACCGATGGAAGAAAGAAAACAGACGACGGGGAGGAGGAATTTCTAAAACAGAGAAGT	>E00495:125:HKLHCALXX:5:1102:20638:36821	GATGGAAGGGCGAGGTGGAAGGGTGGGGGGACGGACGGATGGAAGGGCGGGGGGACGGAAGGATGGAAGGGCGGGGGGACGGAATGATGGAAGGGCGGGGGACGGAAGGATGGAAGGGCGGGCCCGGACAGACGGACGGACAGGTAGGCA	>E00495:125:HKLHCALXX:5:1102:20638:36821	ACTTCTCTGTTTTAGAAATTCCTCCTCCCCGTCGTCTGTTTTCTTTCTTCCATCGGTCCGCCCGCTCGTCTGCCCGCCTGCCTGCCTGCCTGCCTGCCTGCCTGCCTGCCTGCCTACCTGTCCGTCCGTCTGTCCGGGCCCGCCCTTCCC
E00495:125:HKLHCALXX:5:1102:19065:67744	GCTCCAGACGGAAGCTAAGG	77	CATGTCAATGTGGGAGGAGC	219	AGGG(24)	>E00495:125:HKLHCALXX:5:1102:19065:67744	CGCTGCAAGTTGAGGCAGCCGACGTGGGCGTGGGTTTAATGGCCATGCGCCTTTGTGCTCCAGACGGAAGCTAAGGGGAGTGTGGGAGGGAGGGAGGGAGGGAGGGAGATGGCGGCGAAATCAATTGTCTGCAGCTCGAAGGTGGAAGAGATCCAGATGCTGAGGGAAGGAGGAGGAGAAGGAGAAGAAAGGAAGGCGACAGAAATCGAATGGGAGCAGCTCCTCCCACATTGACATGAAGGATGGGATAAAGAGAGGGGGAGAGAGGGA	>E00495:125:HKLHCALXX:5:1102:19065:67744	CGCTGCAAGTTGAGGCAGCCGACGTGGGCGTGGGTTTAATGGCCATGCGCCTTTGTGCTCCAGACGGAAGCTAAGGGGAGTGTGGGAGGGAGGGAGGGAGGGAGGGAGATGGCGGCGAAATCAATTGTCTGCAGCTCGAAGGTGGAAGAG	>E00495:125:HKLHCALXX:5:1102:19065:67744	TCCCTCTCTCCCCCTCTCTTTATCCCATCCTTCATGTCAATGTGGGAGGAGCTGCTCCCATTCGATTTCTGTCGCCTTCCTTTCTTCTCCTTCTCCTCCTCCTTCCCTCAGCATCTGGATCTCTTCCACCTTCGAGCTGCAGACAATGGA
E00495:125:HKLHCALXX:5:1102:18913:53487	TGAATCATGCTTTCTGTGAATCG	120	GAAATACAACGCGTAAAAGTGACG	243	AATG(24)	>E00495:125:HKLHCALXX:5:1102:18913:53487	CCTTCCTTACTTCCATCCTTCCTTACTTCCGTCCTTCCGTCCTTCCTTCTTCCTTTCCATTCATTCATTCGTTCATTCATTCATTTACTGATTCTTTGAATCATGCTTTCTGTGAATCGTACATTGTTGATTAAGCGTTTATTCATTTATTCATTCATTCATTCATTCATTCAATGTTTTTGTCTATGGTCGATTTTTCCATCAGAGTATTAGACAAACTCCAGTCAACCCCACTTTATTCTCGTCACTTTTACGCGTTGTATTTCCATTCCC	>E00495:125:HKLHCALXX:5:1102:18913:53487	CCTTCCTTACTTCCATCCTTCCTTACTTCCGTCCTTCCGTCCTTCCTTCTTCCTTTCCATTCATTCATTCGTTCATTCATTCATTTACTGATTCTTTGAATCATGCTTTCTGTGAATCGTACATTGTTGATTAAGCGTTTATTCATTTAT	>E00495:125:HKLHCALXX:5:1102:18913:53487	GGGAATGGAAATACAACGCGTAAAAGTGACGAGAATAAAGTGGGGTTGACTGGAGTTTGTCTAATACTCTGATGGAAAAATCGACCATAGACAAAAACATTGAATGAATGAATGAATGAATGAATAAATGAATAAACGCTTAATCAACAA
E00495:125:HKLHCALXX:5:1102:17442:11839	CTTTGGAAGCATGAAGAATCG	64	TGTAACAACAACTGAGCCATTACG	197	TTTG(24)	>E00495:125:HKLHCALXX:5:1102:17442:11839	TAAGATGTAACTAATATTTTGAACCGACTTAGTCGTATAAAACTTTGGAAGCATGAAGAATCGAAATACATTTTAGCGTTATGAATATGAATCATATAAGTAAAATCACAACTTGATTGCGCCTTGTAAACAAACAAACAAACAAACAAACATCGAAAATACGGAGAATGTGGAAATAAGTTTTTTAAAATTTCTTCGTAATGGCTCAGTTGTTGTTACAGACAATATGATTTATGACAATTGAAATAACAATACAACTACGAGAAGTAATT	>E00495:125:HKLHCALXX:5:1102:17442:11839	TAAGATGTAACTAATATTTTGAACCGACTTAGTCGTATAAAACTTTGGAAGCATGAAGAATCGAAATACATTTTAGCGTTATGAATATGAATCATATAAGTAAAATCACAACTTGATTGCGCCTTGTAAACAAACAAACAAACAAACAAA	>E00495:125:HKLHCALXX:5:1102:17442:11839	AATTACTTCTCGTAGTTGTATTGTTATTTCAATTGTCATAAATCATATTGTCTGTAACAACAACTGAGCCATTACGAAGAAATTTTAAAAAACTTATTTCCACATTCTCCGTATTTTCGATGTTTGTTTGTTTGTTTGTTTGTTTACAAG
E00495:125:HKLHCALXX:5:1102:16914:70979	TTTGATCTACCCCAGCCTGC	70	GCAAAGAGAATGCGGTTGC	203	TTCC(24)	>E00495:125:HKLHCALXX:5:1102:16914:70979	TTTTGCGAATTGCTGGATGTCGTCACTTGTCTGAAGTGTGGGCCTGGTTTTTGATCTACCCCAGCCTGCGTGGCGTTGGGTCTTCCTCTGCAATAGCCACTGGCGGTACTCGAGTTTCAGTCTTCGGGATTATTAGGGAAGGAACACACTTCAAAGAACGAAGGGAGGAAGGAAGGAAGGAAGGAAGGAATCGATAACAGCAGCAACCGCATTCTCTTTGCCGGGAGGGAGTAGGGAGGAAGGTAAGGAGGAGGAGGGCTCGGGACA	>E00495:125:HKLHCALXX:5:1102:16914:70979	TTTTGCGAATTGCTGGATGTCGTCACTTGTCTGAAGTGTGGGCCTGGTTTTTGATCTACCCCAGCCTGCGTGGCGTTGGGTCTTCCTCTGCAATAGCCACTGGCGGTACTCGAGTTTCAGTCTTCGGGATTATTAGGGAAGGAACACACT	>E00495:125:HKLHCALXX:5:1102:16914:70979	TGTCCCGAGCCCTCCTCCTCCTTACCTTCCTCCCTACTCCCTCCCGGCAAAGAGAATGCGGTTGCTGCTGTTATCGATTCCTTCCTTCCTTCCTTCCTTCCTCCCTTCGTTCTTTGAAGTGTGTTCCTTCCCTAATAATCCCGAAGACTG
E00495:125:HKLHCALXX:5:1102:1651:58427	CTAGAATCAACTGCGTGCGG	79	CGTGTTCATTCATCTTCGCC	210	TTGG(24)	>E00495:125:HKLHCALXX:5:1102:1651:58427	CTGATTAAATGATATAAAGAAATACTTCTGGTTATGAATTGAACAGATATATGAACACCTAGAATCAACTGCGTGCGGAAAAATGTGCAACAGCAAACGAACACATAAGAAGACGGACGGACGGACGGACGGACTGACGAACGAACGAACGGACGTACCAACCAACCAACCAACCAACCAACGAACACGGGCGAAGACGAACGAACGCGGGCGAAGATGAATGAACACGGGCGAAGACGAACGAACAAGGGCGAAGACGTACAATAATTTAAAT	>E00495:125:HKLHCALXX:5:1102:1651:58427	CTGATTAAATGATATAAAGAAATACTTCTGGTTATGAATTGAACAGATATATGAACACCTAGAATCAACTGCGTGCGGAAAAATGTGCAACAGCAAACGAACACATAAGAAGACGGACGGACGGACGGACGGACTGACGAACGAACGAAC	>E00495:125:HKLHCALXX:5:1102:1651:58427	ATTTAAATTATTGTACGTCTTCGCCCTTGTTCGTTCGTCTTCGCCCGTGTTCATTCATCTTCGCCCGCGTTCGTTCGTCTTCGCCCGTGTTCGTTGGTTGGTTGGTTGGTTGGTTGGTACGTCCGTTCGTTCGTTCGTCAGTCCGTCCGT
E00495:125:HKLHCALXX:5:1102:15422:45470	TCCCAAATCTTTACAGGCCG	67	TGATGCTCTTCCACACAGCG	213	ATTT(24)	>E00495:125:HKLHCALXX:5:1102:15422:45470	CTATCCAAAGTCAATTCTAAAATACAATTCATGGTAAGCCTCAAATTCCCAAATCTTTACAGGCCGTTGGGCTAAGATTGATAAATAAATAAATAAATAAATAAAAAATTTGCGACTGACGGAGTGGACTGTTTCATGGTATCGTTTCTGGTTCCTGGAAAAGTTCGCTAGAAATTCATTCCGCTCTTTGGCACCGAGGCGCAGCGGACGAACGCTGTGTGGAAGAGCATCAAGGTTATCTGGTCTGCAGAGAGC	>E00495:125:HKLHCALXX:5:1102:15422:45470	CTATCCAAAGTCAATTCTAAAATACAATTCATGGTAAGCCTCAAATTCCCAAATCTTTACAGGCCGTTGGGCTAAGATTGATAAATAAATAAATAAATAAATAAAAAATTTGCGACTGACGGAGTGGACTGTTTCATGGTATCGTTTCTG	>E00495:125:HKLHCALXX:5:1102:15422:45470	GCTCTCTGCAGACCAGATAACCTTGATGCTCTTCCACACAGCGTTCGTCCGCTGCGCCTCGGTGCCAAAGAGCGGAATGAATTTCTAGCGAACTTTTCCAGGAACCAGAAACGATACCATGAAACAGTCCACTCCGTCAGTCGCAAATTT
E00495:125:HKLHCALXX:5:1102:14641:6952	CTGCATCCACCTTCCTCTGC	39	AAGATTCTGTTGCGATGGACC	227	AATG(56)	>E00495:125:HKLHCALXX:5:1102:14641:6952	GATGAATACAAATCAGAACTGCATCCACCTTCCTCTGCACGAGACAATATAGAAATCACGAGAAAAAAAATAAGGCGACATATCTTTGTACTTTCAACATCCTGAACCCAAAGGAGGATGGATAGCAACTCCTCCATCTTTATTTGCATATTCATTCATTCATTCATTCATTCATTCATTCATTCATTCATTCATTCATTCATTCATAGTAATCTGTCCTTGGGCAGGTCCATCGCAACAGAATCTTCTTT	>E00495:125:HKLHCALXX:5:1102:14641:6952	GATGAATACAAATCAGAACTGCATCCACCTTCCTCTGCACGAGACAATATAGAAATCACGAGAAAAAAAATAAGGCGACATATCTTTGTACTTTCAACATCCTGAACCCAAAGGAGGATGGATAGCAACTCCTCCATCTTTATTTGCATA	>E00495:125:HKLHCALXX:5:1102:14641:6952	AAAGAAGATTCTGTTGCGATGGACCTGCCCAAGGACAGATTACTATGAATGAATGAATGAATGAATGAATGAATGAATGAATGAATGAATGAATGAATGAATATGCAAATAAAGATGGAGGAGTTGCTATCCATCCTCCTTTGGGTTCAG
E00495:125:HKLHCALXX:5:1102:13200:16023	AGCGCACTGGAAAATAGTGC	24	TGTCTTGCAAAACGATTGTCG	233	AATG(40)	>E00495:125:HKLHCALXX:5:1102:13200:16023	TGTAGCGCACTGGAAAATAGTGCACAAATACATTCATGGAATGGATAGCTTTGTATATGAAACGCCGAAAAAAAACACAAACACAATGAATGAATGAATGAATGAATGAATGAATGAATGAATGACATTGAGGTTCCAAATATTAATATGAAGACACAATAAATAATATACGGTTGAGTTAAAACACTGTCGTCAGCAGCGCGACAAATCGACGCAAATGGAAAGAAATCGTCGACAATCGTTTTGCAAGACAGTTTGAAAGTACGGGAAGT	>E00495:125:HKLHCALXX:5:1102:13200:16023	TGTAGCGCACTGGAAAATAGTGCACAAATACATTCATGGAATGGATAGCTTTGTATATGAAACGCCGAAAAAAAACACAAACACAATGAATGAATGAATGAATGAATGAATGAATGAATGAATGACATTGAGGTTCCAAATATTAATATG	>E00495:125:HKLHCALXX:5:1102:13200:16023	ACTTCCCGTACTTTCAAACTGTCTTGCAAAACGATTGTCGACGATTTCTTTCCATTTGCGTCGATTTGTCGCGCTGCTGACGACAGTGTTTTAACTCAACCGTATATTATTTATTGTGTCTTCATATTAATATTTGGAACCTCAATGTCA
E00495:125:HKLHCALXX:5:1102:12956:73159	AGCAAGTCAGAGCCCAAAGC	23	GGAGGTAGCAACGACGGC	204	TCGC(28)	>E00495:125:HKLHCALXX:5:1102:12956:73159	AGAGCAAGTCAGAGCCCAAAGCGAGCGAAGCGGAGGAAAAGCGGAGGAAGAGCAAAGGCGAAGCAAAGGCGAGCGCTCGCTCGCTCGCTCGCTCGCTCGCTGGCGGGCAACGGGCTGACGTGGGAACGGGGCGCTCCGGCCTTGGCGGCGTTAGCTCGCAAGGCCAAGTCCCGGCAGGGTCGTCGGTCGTCGCGGCGGCCGTCGCCGTCGTTGCTACCTCCGCCGCCCACACCGCCCACTCCGCCCACTCCGCCCACCCGTCGGCGCGATCAACC	>E00495:125:HKLHCALXX:5:1102:12956:73159	AGAGCAAGTCAGAGCCCAAAGCGAGCGAAGCGGAGGAAAAGCGGAGGAAGAGCAAAGGCGAAGCAAAGGCGAGCGCTCGCTCGCTCGCTCGCTCGCTCGCTGGCGGGCAACGGGCTGACGTGGGAACGGGGCGCTCCGGCCTTGGCGGCG	>E00495:125:HKLHCALXX:5:1102:12956:73159	GGTTGATCGCGCCGACGGGTGGGCGGAGTGGGCGGAGTGGGCGGTGTGGGCGGCGGAGGTAGCAACGACGGCGACGGCCGCCGCGACGACCGACGACCCTGCCGGGACTTGGCCTTGCGAGCTAACGCCGCCAAGGCCGGCGCGCCCCGT
E00495:125:HKLHCALXX:5:1102:12225:10749	CGTTCGGTAAAGTCGTAACACC	24	ATCGACGGGAGTGAGATTCC	184	AATG(32)	>E00495:125:HKLHCALXX:5:1102:12225:10749	GCGTTCGGTAAAGTCGTAACACCAAAAAGAAAACATTCATTCATTCATTCATTCATTCATTCATTCATAGAAGTTTGTCCTTGGACAGGTCCTTCGCCACAGACATATTCTTCACTATCTTATTTTCCGCTCGCCTCTGTCACTCAGCAAGTTCTACCTACTATCATGTATCACGTATCACTTGGAATCTCACTCCCGTCGATCGTTTTGTCCATAGAATCTGTAAAAATACATTTTTTATTGGTAGTGTCCCAGTCCATTCCTTTTCTTA	>E00495:125:HKLHCALXX:5:1102:12225:10749	GCGTTCGGTAAAGTCGTAACACCAAAAAGAAAACATTCATTCATTCATTCATTCATTCATTCATTCATAGAAGTTTGTCCTTGGACAGGTCCTTCGCCACAGACATATTCTTCACTATCTTATTTTCCGCTCGCCTCTGTCACTCAGCAA	>E00495:125:HKLHCALXX:5:1102:12225:10749	TAAGAAAAGGAATGGACTGGGACACTACCAATAAAAAATGTATTTTTACAGATTCTATGGACAAAACGATCGACGGGAGTGAGATTCCAAGTGATACGTGATACATGATAGTAGGTAGAACTTGCTGAGTGACAGAGGCGAGCGGAAAAT
E00495:125:HKLHCALXX:5:1102:11820:33182	AGCAGCTATTGCGGAGAAGG	24	CAAGACGAGGCAAGCAGTCC	175	TTCC(24)	>E00495:125:HKLHCALXX:5:1102:11820:33182	GACAGCAGCTATTGCGGAGAAGGCTTCATCCCTTGCATCTAAGCACCGCGTGGGACGAGTAGTGGAAACTATCTTGGTGTTATTCCTTCCTTCCTTCCTTCCTTCCATGTGCCTTGCACGCTCCTTCATACGAGCCGAGAAACAAGAAGGCGATGACGACGCGATCTTAATTTAGGACTGCTTGCCTCGTCTTGTCTCTACCAACAAGTTCCTTTTGCTGTTTTTTTTTTGTTTTTTTTTTTGACACAGCGTCTATGAACGATTTGTGT	>E00495:125:HKLHCALXX:5:1102:11820:33182	GACAGCAGCTATTGCGGAGAAGGCTTCATCCCTTGCATCTAAGCACCGCGTGGGACGAGTAGTGGAAACTATCTTGGTGTTATTCCTTCCTTCCTTCCTTCCTTCCATGTGCCTTGCACGCTCCTTCATACGAGCCGAGACACAAGAAGG	>E00495:125:HKLHCALXX:5:1102:11820:33182	ACACAAATCGTTCATAGACGCTGTGTCAAAAAAAAAAACAAAAAAAAAACAGCAAAAGGAACTTGTTGGTAGAGACAAGACGAGGCAAGCAGTCCTAAATTAAGATCGCGTCGTCATCGCCTTCTTGTTTCTCGGCTCGTATGAAGGAGC
E00495:125:HKLHCALXX:5:1102:11211:69256	ACCTTCCGAACTCTCTTTCACC	86	ATACCCGTGGAAAAGGAGGC	216	ATTG(40)	>E00495:125:HKLHCALXX:5:1102:11211:69256	TCTCTTCATTTCGTCTTTTCCATACTTTTTTCTTTCGTTTTTACGTATTAGCTACACGTCAGAACCTTCCGAACTCTCTTTCACCTTTAACATTGATTGATTGATTGATTGATTGATTGATTGATTGATTGTTTGATTGATTGAGCCTCTATACTTTTTGCTCTTCTTGAACACGCCAATCAAGTCCTTCGATTCCCTATCTACACCAATAATGCGCCTCCTTTTCCACGGGTATCCCACGTCAGTTCTTTATCCCCCAGACTGCCACGTGC	>E00495:125:HKLHCALXX:5:1102:11211:69256	TCTCTTCATTTCGTCTTTTCCATACTTTTTTCTTTCGTTTTTACGTATTAGCTACACGTCAGAACCTTCCGAACTCTCTTTCACCTTTAACATTGATTGATTGATTGATTGATTGATTGATTGATTGATTGTTTGATTGATTGAGCCTCT	>E00495:125:HKLHCALXX:5:1102:11211:69256	GCACGTGGCAGTCTGGGGGATAAAGAACTGACGTGGGATACCCGTGGAAAAGGAGGCGCATTATTGGTGTAGATAGGGAATCGAAGGACTTGATTGGCGTGTTCAAGAAGAGCAAAAAGTATAGAGGCTCAATCAATCAAACAATCAATC
E00495:125:HKLHCALXX:5:1102:10561:55614	TGTCCCTCGTAGATGGCACC	24	CTGCTGTGAAGGTCCAGCC	232	AATG(24)	>E00495:125:HKLHCALXX:5:1102:10561:55614	CTTTGTCCCTCGTAGATGGCACCACCAGCCTGGAATTCTGTCTACTCCAGATCTCTACAAAGCCTGATATTAGTTCTTGGCTGAGCGGAATAACGATGACATCTGTATAGTAGACTTAAATACCGTTATGACCTGGTGGCATTCTAGGAGCTTTCCTATCCTACCATTCATATTTTTATATATGGTAGATATTCATTCATTCATTCATTCATTCATAGTTATCTGCCCTAGGGCTGGACCTTCACAGCAGAATCTCTGTTGCTTTTCTTGGATAG	>E00495:125:HKLHCALXX:5:1102:10561:55614	CTTTGTCCCTCGTAGATGGCACCACCAGCCTGGAATTCTGTCTACTCCAGATCTCTACAAAGCCTGATATTAGTTCTTGGCTGAGCGGAATAACGATGACATCTGTATAGTAGACTTAAATACCGTTATGACCTGGTGGCATTCTAGGAG	>E00495:125:HKLHCALXX:5:1102:10561:55614	CTATCCAAGAAAAGCAACAGAGATTCTGCTGTGAAGGTCCAGCCCTAGGGCAGATAACTATGAATGAATGAATGAATGAATGAATATCTACCATATATAAAAATATGAATGGTAGGATAGGAAAGCTCCTAGAATGCCACCAGGTCATAA
E00495:125:HKLHCALXX:5:1102:10105:62171	TTCTGCAGGACCTGTCAAGG	115	TGGACAACATAAAATGAACATCTGC	228	AATG(24)	>E00495:125:HKLHCALXX:5:1102:10105:62171	CAGACTCAAAACACTTCTCAACGTTTATTTCACAAATTAATATGGAAAGAAACGGGAAATTATCGTATTCAATATGTTTCCAAGAGAGATTATGTTCTGCAGGACCTGTCAAGGAAATAAAACTAAATAATGAATGAAAATCGATGAATGAATGAATGAATGAATGAGTGTATACAGACAGGGGTTGGACAAAATAATATGAACACCTGGATAAATATTGTATAAATGCAGATGTTCATTTTATGTTGTCCAA	>E00495:125:HKLHCALXX:5:1102:10105:62171	CAGACTCAAAACACTTCTCAACGTTTATTTCACAAATTAATATGGAAAGAAACGGGAAATTATCGTATTCAATATGTTTCCAAGAGAGATTATGTTCTGCAGGACCTGTCAAGGAAATAAAACTAAATAATGAATGAAAATCGATGAATG	>E00495:125:HKLHCALXX:5:1102:10105:62171	TTGGACAACATAAAATGAACATCTGCATTTATACAATATTTATCCAGGTGTTCATATTATTTTGTCCAACCCCTGTCTGTATACACTCATTCATTCATTCATTCATTCATCGATTTTCATTCATTATTTAGTTTTATTTCCTTGACAGGT
E00495:125:HKLHCALXX:5:1101:9232:71559	AAGCACCTAATTACACACTTTTAGCG	46	TGGTCAGACAAGATCACCGC	194	AATG(36)	>E00495:125:HKLHCALXX:5:1101:9232:71559	GTATGCTATCTCTATACCAAAGCACCTAATTACACACTTTTAGCGATATATTCATTCATTCATTCATTCATTCATTCATTCATTCAAGCTTCTCTGCCCTTCGGCAGGTCCTTCACTACAGAGTCTGACATTCTCCACTTATGCCTATTCTCTGCCCGTCTCTTTGTAGCCCAATAGGTCCCTCTCTCTGCGTGCGGTGATCTTGTCTGACCAATAGGTCCCAATTGATATGTACCTTAATGTCCCGTATAT	>E00495:125:HKLHCALXX:5:1101:9232:71559	GTATGCTATCTCTATACCAAAGCACCTAATTACACACTTTTAGCGATATATTCATTCATTCATTCATTCATTCATTCATTCATTCAAGCTTCTCTGCCCTTCGGCAGGTCCTTCACTACAGAGTCTGACATTCTCCACTTATGCCTATTC	>E00495:125:HKLHCALXX:5:1101:9232:71559	ATATACGGGACATTAAGGTACATATCAATTGGGACCTATTGGTCAGACAAGATCACCGCACGCAGAGAGAGGGACCTATTGGGCTACAAAGAGACGGGCAGAGAATAGGCATAAGTGGAGAATGTCAGACTCTGTAGTGAAGGACCTGCC
E00495:125:HKLHCALXX:5:1101:8126:58497	TTTCCAGTGCCATTTGAACC	104	TTTACCGCGTATTTCCTTCG	227	ATAC(28)	>E00495:125:HKLHCALXX:5:1101:8126:58497	CCTGGGACGATTCGAGCGAAACCACGGAATTTTTTGAATTAGCGTAGTCGGTTGAAACTTCCCCCTTTTTTTTCTCCGACTTTTTTCCAGTGCCATTTGAACCTCCAACATTTTCTACTTCGTCCACCCTACGCTTTATGATACCTCTGTATACATACATACATACATACATACATACGTACATTTCCATGTGCAGTGAAAATGTATTACGAAAAATTAGAAAAGACGAAGGAAATACGCGGTAAATATG	>E00495:125:HKLHCALXX:5:1101:8126:58497	CCTGGGACGATTCGAGCGAAACCACGGAATTTTTTGAATTAGCGTAGTCGGTTGAAACTTCCCCCTTTTTTTTCTCCGACTTTTTTCCAGTGCCATTTGAACCTCCAACATTTTCTACTTCGTCCACCCTACGCTTTATGATACCTCTGT	>E00495:125:HKLHCALXX:5:1101:8126:58497	CATATTTACCGCGTATTTCCTTCGTCTTTTCTAATTTTTCGTAATACATTTTCACTGCACATGGAAATGTACGTATGTATGTATGTATGTATGTATGTATACAGAGGTATCATAAAGCGTAGGGTGGACGAAGTAGAAAATGTTGGAGGT
E00495:125:HKLHCALXX:5:1101:7638:22282	TGAATTCATATACACAGACGCTTGC	36	CCTCTTCCAACACACACAGTCC	212	ATGT(32)	>E00495:125:HKLHCALXX:5:1101:7638:22282	TATGGATTTGTGAATTCATATACACAGACGCTTGCATACATACACACATGTATGCATGCACACACATGCACTCACACATACAGTGTGTACACACACGTACATACATACATACATACATACATACATACATAAGCACCTGAAAAGGAGACTGAAGACATGTTGGATTGATGAGATTGTTAAATGCAGTGGAATCACAGCAGAGAAAGACACAGGACTGTGTGTGTTGGAAGAGGGATTCATCCTACAGTGAATTGATAATGGTT	>E00495:125:HKLHCALXX:5:1101:7638:22282	TATGGATTTGTGAATTCATATACACAGACGCTTGCATACATACACACATGTATGCATGCACACACATGCACTCACACATACAGTGTGTACACACACGTACATACATACATACATACATACATACATACATAAGCACCTGAAAAGGAGACT	>E00495:125:HKLHCALXX:5:1101:7638:22282	AACCATTATCAATTCACTGTAGGATGAATCCCTCTTCCAACACACACAGTCCTGTGTCTTTCTCTGCTGTGATTCCACTGCATTTAACAATCTCATCAATCCAACATGTCTTCAGTCTCCTTTTCAGGTGCTTATGTATGTATGTATGTA
E00495:125:HKLHCALXX:5:1101:5223:53434	AACTTCGGGAGCAAATACGC	25	TCTGTGACTCATCCATCCCG	210	TCCC(24)	>E00495:125:HKLHCALXX:5:1101:5223:53434	CCGAAACTTCGGGAGCAAATACGCACGGACGATTACTAGAAACTCTAACCTGAATAGTTACAAAATGCTTCCTAATACTCGATAAAATCATCATGCTATGTGGGCCTTCCCCCAGAGAACATGCTTTGTCCTCTCCTCGGGGTTAGTACGTACGTGCCAGCATACACGGATGGAGGGAGGGAGGGAGGGAGGGAGAGAGGTTCTCCAGCCGGGATGGATGAGTCACAGAGTGCCATCCCACGTTCATTCTGGCATAGGAGGGCGGC	>E00495:125:HKLHCALXX:5:1101:5223:53434	CCGAAACTTCGGGAGCAAATACGCACGGACGATTACTAGAAACTCTAACCTGAATAGTTACAAAATGCTTCCTAATACTCGATAAAATCATCATGCTATGTGGGCCTTCCCCCAGAGAACATGCTTTGTCCTCTCCTCGGGGTTAGTACG	>E00495:125:HKLHCALXX:5:1101:5223:53434	GCCGCCCTCCTATGCCAGAATGAACGTGGGATGGCACTCTGTGACTCATCCATCCCGGCTGGAGAACCTCTCTCCCTCCCTCCCTCCCTCCCTCCATCCGTGTATGCTGGCACGTACGTACTAACCCCGAGGAGAGGACAAAGCATGTTC
E00495:125:HKLHCALXX:5:1101:4980:50726	AGGAATGAGTGATGCGAGGC	45	CCACCCTTAGACACTCACTCACC	216	AGTC(40)	>E00495:125:HKLHCALXX:5:1101:4980:50726	TGTTAATGTGCTTCGTAACTCCTTAGGAATGAGTGATGCGAGGCTCTAAATTTCTATAGGGCCTCTTCGGTAAAAGGCTTAGTAAGGGTTGTATCCTCACGGAAAATAGTGTAGGTAACTTATGTGAAAGAATGACGTGAGTGACTGAGTAAGTGACTGAGTGAGTGACTGACTGACTGACTGACTGACTGACTGACTGACTGACTGATTGACTGGGTGAGTGAGTGTCTAAGGGTGGCTATATATACTCTCAATGT	>E00495:125:HKLHCALXX:5:1101:4980:50726	TGTTAATGTGCTTCGTAACTCCTTAGGAATGAGTGATGCGAGGCTCTAAATTTCTATAGGGCCTCTTCGGTAAAAGGCTTAGTAAGGGTTGTATCCTCACGGAAAATAGTGTAGGTAACTTATGTGAAAGAATGACGTGAGTGACTGAGT	>E00495:125:HKLHCALXX:5:1101:4980:50726	ACATTGAGAGTATATATAGCCACCCTTAGACACTCACTCACCCAGTCAATCAGTCAGTCAGTCAGTCAGTCAGTCAGTCAGTCAGTCAGTCACTCACTCAGTCACTTACTCAGTCACTCACGTCATTCTTTCACATAAGTTACCTACACT
E00495:125:HKLHCALXX:5:1101:4239:15408	AATATTTCGGTGACGACCGC	32	GGCTAAGACAAATAAATCACTTTTGG	226	AATG(28)	>E00495:125:HKLHCALXX:5:1101:4239:15408	AATACCTATCGAATATTTCGGTGACGACCGCTCATACTTTCCGATCCTTACTCTTCATACCTTGCACCCAACCTCCATATCCTATGAGGAAGAAAAGGTGAAACCACCGCATTCAATCCTTTCCTAAGAAAAGTAACATATTCTGTTGTGAAGGATCTGTCCAAGGAAAGCTAACAATGAATGAATGAATGAATGAATGAATGATTTTCGATTACCTAGTAAATACCAAAAGTGATTTATTTGTCTTAGCCTATACAGCTTTAAAGACAACAGGT	>E00495:125:HKLHCALXX:5:1101:4239:15408	AATACCTATCGAATATTTCGGTGACGACCGCTCATACTTTCCGATCCTTACTCTTCATACCTTGCACCCAACCTCCATATCCTATGAGGAAGAAAAGGTGAAACCACCGCATTCAATCCTTTCCTAAGAAAAGTAACATATTCTGTTGTG	>E00495:125:HKLHCALXX:5:1101:4239:15408	ACCTGTTGTCTTTAAAGCTGTATAGGCTAAGACAAATAAATCACTTTTGGTATTTACTAGGTAATCGAAAATCATTCATTCATTCATTCATTCATTCATTGTTAGCTTTCCTTGGACAGATCCTTCACAACAGAATATGTTACTTTTCTT
E00495:125:HKLHCALXX:5:1101:4117:35168	TGTAGTGACACGTACGGTGGG	42	AACTCGCGATACCGTCTGG	222	ATAC(28)	>E00495:125:HKLHCALXX:5:1101:4117:35168	ATTCCATGTCTGGCGTTCATTGTAGTGACACGTACGGTGGGAGCGGATGTTCGCCTTTGCGCGTGTGAATGCCGGCCCTATGTGAGCCGAGATGTCGGAAAGGAAGCTACTGATCGCCTGACATTCATACATTCATACATTCATACATACATACATACATACATACATACAATTATCCATTCATTTATTCTTCCATTCATTCGGTCACTCGGCACAACGCTCCAGACGGTATCGCGAGTTGTCTGTATAATACTGCCCGTAGA	>E00495:125:HKLHCALXX:5:1101:4117:35168	ATTCCATGTCTGGCGTTCATTGTAGTGACACGTACGGTGGGAGCGGATGTTCGCCTTTGCGCGTGTGAATGCCGGCCCTATGTGAGCCGAGATGTCGGAAAGGAAGCTACTGATCGCCTGACATTCATACATTCATACATTCATACATAC	>E00495:125:HKLHCALXX:5:1101:4117:35168	TCTACGGGCAGTATTATACAGACAACTCGCGATACCGTCTGGAGCGTTGTGCCGAGTGACCGAATGAATGGAAGAATAAATGAATGGATAATTGTATGTATGTATGTATGTATGTATGTATGAATGTATGAATGTATGAATGTCAGGCGA
E00495:125:HKLHCALXX:5:1101:31669:50269	TATCGTTGGCTGAAACGACG	88	TTCCGACGTTAGAAACTTGCC	239	TTGG(28)	>E00495:125:HKLHCALXX:5:1101:31669:50269	CATGCTTGCAGGGGTGGAGAGAGGAGAGGCCAGATTTGGCGCGGGTCATTTCCTTCCGCCTTGTCGTTATCGTTGGCTGAAACGACGCTCTTCACTCGATGCTCTGCGCCGTGGCCGTTTTTCTCTCAGATGCGCTTTTGTCTCGTTTGGTTTACAGGATTTGTGGGTTGTACACACGTGGCATGGTTGGTTGGTTGGTTGGTTGGTTGGTTGATTTCATTCAGAAAATGTCCTTTAAGGCAAGTTTCTAACGTCGGAATCGGGATTTCGAGAAA	>E00495:125:HKLHCALXX:5:1101:31669:50269	CATGCTTGCAGGGGTGGAGAGAGGAGAGGCCAGATTTGGCGCGGGTCATTTCCTTCCGCCTTGTCGTTATCGTTGGCTGAAACGACGCTCTTCACTCGATGCTCTGCGCCGTGGCCGTTTTTCTCTCAGATGCGCTTTTGTCTCGTTTGG	>E00495:125:HKLHCALXX:5:1101:31669:50269	TTTCTCGAAATCCCGATTCCGACGTTAGAAACTTGCCTTAAAGGACATTTTCTGAATGAAATCAACCAACCAACCAACCAACCAACCAACCATGCCACGTGTGTACAACCCACAAATCCTGTAAACCAAACGAGACAAAAGCGCATCTGA
E00495:125:HKLHCALXX:5:1101:31416:51342	CCGAGAAGAGATTGGGTTGC	45	GCGTTGCATTTCAACTTTGG	244	ATCC(24)	>E00495:125:HKLHCALXX:5:1101:31416:51342	TGTGGAGGTTGAGTGGTTATGTCACCGAGAAGAGATTGGGTTGCTGTTTGAGAGAAAGTAACTGGCTCAGATCCTACGAGAATGAAATTTTTCAGTATGTAGCGAGTGCGATATGATTCGATGGATGAGTAGATGCATATGTACACATACGGATTTCTGGCATGTTTACAAATGTCGATGCGTGGGTGCAGGGATGGATCAGTGGATGGATGGATGGATGGATGGATGCATGGATTGAGTGCACCAAAGTTGAAATGCAACGCTA	>E00495:125:HKLHCALXX:5:1101:31416:51342	TGTGGAGGTTGAGTGGTTATGTCACCGAGAAGAGATTGGGTTGCTGTTTGAGAGAAAGTAACTGGCTCAGATCCTACGAGAATGAAATTTTTCAGTATGTAGCGAGTGCGATATGATTCGATGGATGAGTAGATGCATATGTACACATAC	>E00495:125:HKLHCALXX:5:1101:31416:51342	TAGCGTTGCATTTCAACTTTGGTGCACTCAATCCATGCATCCATCCATCCATCCATCCATCCACTGATCCATCCCTGCACCCACGCATCGACATTTGTAAACATGCCAGAAATCCGTATGTGTACATATGCATCTACTCATCCATCGAAT
E00495:125:HKLHCALXX:5:1101:30898:47070	ATGTCATGAAGGGCCTGTCC	47	ACAACCATCAACGTGTTCGC	215	AATG(24)	>E00495:125:HKLHCALXX:5:1101:30898:47070	AATAGGAAAGTAGGAAATGTCTAAATATGTCATGAAGGGCCTGTCCAAGAACAGAAAACTGTGAATGAATGAATGAATGAATGAACGAATACATGCGTATTTTCAGGTACCTAATATAACTTTTGGGCTGCGCGAGAGCTTAGGTGGTTGCAATGACGGCAATTACAATTCTATTACAAGTAAATATGCATGCATGTTTGCAAGCTTAGGAAATGCGAACACGTTGATGGTTGTTTGTTCACGTAATATCCTACACAAC	>E00495:125:HKLHCALXX:5:1101:30898:47070	AATAGGAAAGTAGGAAATGTCTAAATATGTCATGAAGGGCCTGTCCAAGAACAGAAAACTGTGAATGAATGAATGAATGAATGAACGAATACATGCGTATTTTCAGGTACCTAATATAACTTTTGGGCTGCGCGAGAGCTTAGGTGGTTG	>E00495:125:HKLHCALXX:5:1101:30898:47070	GTTGTGTAGGATATTACGTGAACAAACAACCATCAACGTGTTCGCATTTCCTAAGCTTGCAAACATGCATGCATATTTACTTGTAATAGAATTGTAATTGCCGTCATTGCAACCACCTAAGCTCTCGCGCAGCCCAAAAGTTATATTAGG
E00495:125:HKLHCALXX:5:1101:30513:39510	TGAAGGATATGCTTAAAGACAGATAACC	60	GAAGATAAACATCACCGACGC	208	AATG(52)	>E00495:125:HKLHCALXX:5:1101:30513:39510	AGACATGACAAAATCAACAGAGATTCTGTTGTGAAGGATATGCTTAAAGACAGATAACCATGAATGAATGAATGAATGAATGAATGAATGAATGAATGAATGAATGAATGAACGAATGAATGAATTGTTGTGAGATCATATCCACATTTTGCAGGCACCTTTTTCATGTATATAGAGACACGAAAGACATATTAACTAAGTAAAAATGCGTCGGTGATGTTTATCTTCTAAAACAAGCACTATCATCATTGTCATAGTTAAATGTTA	>E00495:125:HKLHCALXX:5:1101:30513:39510	AGACATGACAAAATCAACAGAGATTCTGTTGTGAAGGATATGCTTAAAGACAGATAACCATGAATGAATGAATGAATGAATGAATGAATGAATGAATGAATGAATGAATGAACGAATGAATGAATTGTTGTGAGATCATATCCACATTTT	>E00495:125:HKLHCALXX:5:1101:30513:39510	TAACATTTAACTATGACAATGATGATAGTGCTTGTTTTAGAAGATAAACATCACCGACGCATTTTTACTTAGTTAATATGTCTTTCGTGTCTCTATATACATGAAAAAGGTGCCTGCAAAATGTGGATATGATCTCACAACAATTCATTC
E00495:125:HKLHCALXX:5:1101:28148:10556	TTGGGAAACAACAATGCAGG	67	GGCAGTCAGGGCCTAAAAGG	215	AATG(24)	>E00495:125:HKLHCALXX:5:1101:28148:10556	GATGAAAAGGTTTCAACTGATACGAGCTATCAAAGTAATTAGATTATTGGGAAACAACAATGCAGGATAAAGTGGAGGGTGTCTTGTTATGTAGTGAAGGGTCAACCCAAGAACAGGAAACTATGAATGAATGAGTGAATGAATGAATGAATGAATGAATGTATGTATGTACATATGTGTGTATGGAATATGAAAACGACTCTAGAAAGAATGACCTTTTAGGCCCTGACTGCCAGGACATTTGTAATTATATGTCAAATAAAGATACAATTA	>E00495:125:HKLHCALXX:5:1101:28148:10556	GATGAAAAGGTTTCAACTGATACGAGCTATCAAAGTAATTAGATTATTGGGAAACAACAATGCAGGATAAAGTGGAGGGTGTCTTGTTATGTAGTGAAGGGTCAACCCAAGAACAGGAAACTATGAATGAATGAGTGAATGAATGAATGA	>E00495:125:HKLHCALXX:5:1101:28148:10556	TAATTGTATCTTTATTTGACATATAATTACAAATGTCCTGGCAGTCAGGGCCTAAAAGGTCATTCTTTCTAGAGTCGTTTTCATATTCCATACACACATATGTACATACATACATTCATTCATTCATTCATTCATTCACTCATTCATTCA
E00495:125:HKLHCALXX:5:1101:27874:45874	GATGGATTAATTCGTTCATTGG	30	CAGTCGTATAGTCAATCAGTCATCG	172	AATC(24)	>E00495:125:HKLHCALXX:5:1101:27874:45874	AATGAATGATGGATTAATTCGTTCATTGGTTGATTCAGACACGTATTGATTGATTGACTGATTCACTCATTGTTAGATTGATTGAATGCTTAATTAGCTCATTGATTGACTGACAGATTCTCCCTTTGATTGGTTGATTGATTGATTGATTGATTGATTTTCTGATTTCATCGATGACTGATTGACTATACGACTGAATAATTTGCTCAGTGATTGATTGAATGACTGATTCACTCATTGGTTCACTGTTTTTACTGATTCCCT	>E00495:125:HKLHCALXX:5:1101:27874:45874	AATGAATGATGGATTAATTCGTTCATTGGTTGATTCAGACACGTATTGATTGATTGACTGATTCACTCATTGTTAGATTGATTGAATGCTTAATTAGCTCATTGATTGACTGACAGATTCTCCCTTTGATTGGTTGATTGATTGATTGAT	>E00495:125:HKLHCALXX:5:1101:27874:45874	AGGGAATCAGTAAAAACAGTGAACCAATGAGTGAATCAGTCATTCAATCAATCACTGAGCAAATTATTCAGTCGTATAGTCAATCAGTCATCGATGAAATCAGAAAATCAATCAATCAATCAATCAATCAACCAATCAAAGGGAGAATCT
E00495:125:HKLHCALXX:5:1101:27864:6864	AAATACACTTGCGACCACCG	34	GGACCCCAGATTAAATTTTCCC	213	AATG(24)	>E00495:125:HKLHCALXX:5:1101:27864:6864	AAACGTCGGAATGAAATACACTTGCGACCACCGAGATAGTTGAACCAAATAATGTACACCGTGAAAGCTTTATACTCATTCATTCATTCATTCATTCATTCACACAGTAGTTATTTACTTTTATGACAAGAAAGATCACTCTTTTTTAGGCTTACAAACAATTCAATTCAATAAAATGACCTCATTTAGCCTAATATGACTTCAACATCACAGGGAAAATTTAATCTGGGGTCCAAAACATTTGTCTTCTT	>E00495:125:HKLHCALXX:5:1101:27864:6864	AAACGTCGGAATGAAATACACTTGCGACCACCGAGATAGTTGAACCAAATAATGTACACCGTGAAAGCTTTATACTCATTCATTCATTCATTCATTCATTCACACAGTAGTTATTTACTTTTATGACAAGAAAGATCACTCTTTTTTAGG	>E00495:125:HKLHCALXX:5:1101:27864:6864	AAGAAGACAAATGTTTTGGACCCCAGATTAAATTTTCCCTGTGATGTTGAAGTCATATTAGGCTAAATGAGGTCATTTTATTGAATTGAATTGTTTGTAAGCCTAAAAAAGAGTGATCTTTCTTGTCATAAAAGTAAATAACTACTGTGT
E00495:125:HKLHCALXX:5:1101:27823:13052	AAATGGACAAATGGATGAACG	121	AAGTTTTCCCTTCATTAGTTAATTCG	207	AATG(24)	>E00495:125:HKLHCALXX:5:1101:27823:13052	AATGAACAAATGGACGAACGAATGAACAAATGGACGAACGAATGAACAAATGAACGAACGAATGAACAAATGGACGAACGAATGAACAAATAAATGATCAAATGGACAAATGGATGAACGAATGGATGAACGAATGGATGAAAGATTGAATGAATGAATGAATGAATGAACAAATGAATGAATGACTGGATGTATGAACAAACAAACGAATTAACTAATGAAGGGAAAACTTAATAAATGAAGGTAAAAGGAATAAGTGAATGGAAG	>E00495:125:HKLHCALXX:5:1101:27823:13052	AATGAACAAATGGACGAACGAATGAACAAATGGACGAACGAATGAACAAATGAACGAACGAATGAACAAATGGACGAACGAATGAACAAATAAATGATCAAATGGACAAATGGATGAACGAATGGATGAACGAATGGATGAAAGATTGAA	>E00495:125:HKLHCALXX:5:1101:27823:13052	CTTCCATTCACTTATTCCTTTTACCTTCATTTATTAAGTTTTCCCTTCATTAGTTAATTCGTTTGTTTGTTCATACATCCAGTCATTCATTCATTTGTTCATTCATTCATTCATTCATTCAATCTTTCATCCATTCGTTCATCCATTCGT
E00495:125:HKLHCALXX:5:1101:27813:60958	AGGAAGGCAATGAAAATCCG	24	AAGCTGTGAGCATGAGTCGC	191	AATG(28)	>E00495:125:HKLHCALXX:5:1101:27813:60958	ATGAGGAAGGCAATGAAAATCCGCATTCAATCCTTTCCAAGAAAAGCAACAGAGATTCTGTTGCGAAGGACCTGCCGAAAGGCAGATAACTATGAATGAATGAATGAATGAATGAATGAATATAGGGGGATAATACAGGGGGATAAGGTACAAATTATATACCTCACGTGGTAGCGTAGAGGTACCGCGCGCGACTCATGCTCACAGCTTCAAAGTTTTCATGGATCAAATCTTGGTACGCACTGATTTTAGGAGAAAGCTT	>E00495:125:HKLHCALXX:5:1101:27813:60958	ATGAGGAAGGCAATGAAAATCCGCATTCAATCCTTTCCAAGAAAAGCAACAGAGATTCTGTTGCGAAGGACCTGCCGAAAGGCAGATAACTATGAATGAATGAATGAATGAATGAATGAATATAGGGGGATAATACAGGGGGATAAGGTA	>E00495:125:HKLHCALXX:5:1101:27813:60958	AAGCTTTCTCCTAAAATCAGTGCGTACCAAGATTTGATCCATGAAAACTTTGAAGCTGTGAGCATGAGTCGCGCGCGGTACCTCTACGCTACCACGTGAGGTATATAATTTGTACCTTATCCCCCTGTATTATCCCCCTATATTCATTCA
E00495:125:HKLHCALXX:5:1101:27641:47650	TCTGAACAAAACTGTGAATGAACG	42	TCGTCCAGTCCCGTAAGTCC	204	AATG(24)	>E00495:125:HKLHCALXX:5:1101:27641:47650	GACTCTGTATTGGAAGCTCTGAACAAAACTGTGAATGAACGAATGAATGAATGAATGAATGAATCTATAATAAAATGTTTCAGTACCATTAAGAAGGCATTTTTGGCAACGGTTCCATACGTGCCACGATATTCGTTGTCAGACTGTCACCTATTTTCCAGACGATATCTCTTCGTCTCTCTGCATCGGAGGAGGACCGAGAGGGACTTACGGGACTGGACGAGAATAACATTGACTTTAATTCCCCTTAATTCCCCTATCTAAGGGGAT	>E00495:125:HKLHCALXX:5:1101:27641:47650	GACTCTGTATTGGAAGCTCTGAACAAAACTGTGAATGAACGAATGAATGAATGAATGAATGAATCTATAATAAAATGTTTCAGTACCATTAAGAAGGCATTTTTGGCAACGGTTCCATACGTGCCACGATATTCGTTGTCAGACTGTCAC	>E00495:125:HKLHCALXX:5:1101:27641:47650	ATCCCCTTAGATAGGGGAATTAAGGGGAATTAAAGTCAATGTTATTCTCGTCCAGTCCCGTAAGTCCCTCTCGGTCCTCCTCCGATGCAGAGAGACGAAGAGATATCGTCTGGAAAATAGGTGACAGTCTGACAACGAATATCGTGGCAC
E00495:125:HKLHCALXX:5:1101:27559:28839	CAGAACTCACAAGACCATTACAGG	44	AAGATCCTTCTCCAAACGGC	229	AATG(36)	>E00495:125:HKLHCALXX:5:1101:27559:28839	AGTACATAAATAGATTAAACAGAACTCACAAGACCATTACAGGATTAATGATGGAGAACTGTGACACATTATAAGCAATAAAAACAAGAAAGTCTGTATGTCTGTTTTTATGCTCACTGTATACATTTAAATTTCAAACATTCATTCATTCATTCATTCATTCATTCATTCATTTCATACATTTATTCTCCAAGCTGAAGTATTTTGGACACATCATGAGAAGAGAAGGCCGTTTGGAGAAGGATCTTATGTTGC	>E00495:125:HKLHCALXX:5:1101:27559:28839	AGTACATAAATAGATTAAACAGAACTCACAAGACCATTACAGGATTAATGATGGAGAACTGTGACACATTATAAGCAATAAAAACAAGAAAGTCTGTATGTCTGTTTTTATGCTCACTGTATACATTTAAATTTCAAACATTCATTCATT	>E00495:125:HKLHCALXX:5:1101:27559:28839	GCAACATAAGATCCTTCTCCAAACGGCCTTCTCTTCTCATGATGTGTCCAAAATACTTCAGCTTGGAGAATAAATGTATGAAATGAATGAATGAATGAATGAATGAATGAATGAATGTTTGAAATTTAAATGTATACAGTGAGCATAAAA
E00495:125:HKLHCALXX:5:1101:27499:63753	GCTACTGCGTCGTTGACTCG	61	CGAATGCTAAAGATACGAAACACG	209	AGGG(24)	>E00495:125:HKLHCALXX:5:1101:27499:63753	TGCGATTATTATAGCGATTAATACTGGCCTGTGACACACTGCTACTGCGTCGTTGACTCGTCTCTTCAGGTTTATCAGCTGCCGTCTTCTGAAGAACTTGGAATGGAGGAAACGGTGGGGCGGAGTGGGGTGGGAAATAAGAGGAGTATTTCGCTGTAACAGCATGGATGCTGGAAAGGGAGAGGGAGGGAGGGAGGGAGGGAGGAAACGTGTTTCGTATCTTTAGCATTCGTCATAGCTAAAACTGGTTTCCAGGTTCTACTTA	>E00495:125:HKLHCALXX:5:1101:27499:63753	TGCGATTATTATAGCGATTAATACTGGCCTGTGACACACTGCTACTGCGTCGTTGACTCGTCTCTTCAGGTTTATCAGCTGCCGTCTTCTGAAGAACTTGGAATGGAGGAAACGGTGGGGCGGAGTGGGGTGGGAAATAAGAGGAGTATT	>E00495:125:HKLHCALXX:5:1101:27499:63753	TAAGTAGAACCTGGAAACCAGTTTTAGCTATGACGAATGCTAAAGATACGAAACACGTTTCCTCCCTCCCTCCCTCCCTCCCTCTCCCTTTCCAGCATCCATGCTGTTACAGCGAAATACTCCTCTTATTTCCCACCCAACTCCGCCCCA
E00495:125:HKLHCALXX:5:1101:27164:63806	ATAAGTTGGTGGGTGCTGGG	26	ATTCTGTGAGGACCTTCCCG	182	AATG(24)	>E00495:125:HKLHCALXX:5:1101:27164:63806	GAGGTATAAGTTGGTGGGTGCTGGGGAATGTAGTTCCGAGATACAGGGTAGGAGGGGTGAACAGAAGAGTTTGATAGTAGAGGCGAGAGAGTGGGAGAGGAGTTAGATGTTGTTGACTTGAAGTTCGTTCATTTAATCATTCATTCATTCATTCATTCATGCATTCACTGTGATTTTCTCTCGGGAAGGTCCTCACAGAATCATCCTCCAACTTGCCCAATTCTCTCTCAGCCTATTTGTGCCCAGTTTGTGACCAGTAATGTACC	>E00495:125:HKLHCALXX:5:1101:27164:63806	GAGGTATAAGTTGGTGGGTGCTGGGGAATGTAGTTCCGAGATACAGGGTAGGAGGGGTGAACAGAAGAGTTTGATAGTAGAGGCGAGAGAGTGGGAGAGGAGTTAGATGTTGTTGACTTGAAGTTCGTTCATTTAATCATTCATTCATTC	>E00495:125:HKLHCALXX:5:1101:27164:63806	GGTACATTACTGGTCACAAACTGGGCACAAATAGGCTGAGAGAGAATTGGGCAAGTTGGAGGATGATTCTGTGAGGACCTTCCCGAGAGAAAATCACAGTGAATGCATGAATGAATGAATGAATGAATGATTAAATGAACGAACTTCAAG
E00495:125:HKLHCALXX:5:1101:26829:60202	TGATAATTTGGTGCTTCTGAATCG	69	GAAATAACTGACCCAATTTTGACG	218	AATG(36)	>E00495:125:HKLHCALXX:5:1101:26829:60202	AGGCTTTGACATATGAAGAAAACACTCTTTTTGCAGAAGTACGTTGATAATTTGGTGCTTCTGAATCGCCTTTCATTATGAGAATTATTGTTGTCTCATTCATTCATTCATTCATTCATTCATTCATTCATTCGTTTTCTACCCCAGTGCAGTCCTTTATCACTGATGTTTCATTTATGTTCTTTATCACACTTGTTTTCTGATGTTTCTTTAATAACGTCAAAATTGGGTCAGTTATTTCTAACTTTTGTAAATTTGCAAATTATAAGAC	>E00495:125:HKLHCALXX:5:1101:26829:60202	AGGCTTTGACATATGAAGAAAACACTCTTTTTGCAGAAGTACGTTGATAATTTGGTGCTTCTGAATCGCCTTTCATTATGAGAATTATTGTTGTCTCATTCATTCATTCATTCATTCATTCATTCATTCATTCGTTTTCTACCCCAGTGC	>E00495:125:HKLHCALXX:5:1101:26829:60202	GTCTTATAATTTGCAAATTTACAAAAGTTAGAAATAACTGACCCAATTTTGACGTTATTAAAGAAACATCAGAAAACAAGTGTGATAAAGAACATAAATGAAACATCAGTGATAAAGGACTGCACTGGGGTAGAAAACGAATGAATGAAT
E00495:125:HKLHCALXX:5:1101:26524:13580	TGATCAAGTAGAATCTGCACAAGG	25	GTCGGCCCTTAAAACAGTGC	200	AATG(32)	>E00495:125:HKLHCALXX:5:1101:26524:13580	TGATCAAGTAGAATCTGCACAAGGACAGATAACTATGAATGAATGAATGAATGAATGAATGAATGAACACTAGGGAAAGGCATACGACAAAGTTGTTCACTTTCGCCGGTTCGACTCAACATCTACCCAGAGTAGATTTTAGAACTAACATTGTTCAACAAAGTCAACGGTCAATACATCAACATCAGATATGCCAATGGCACTGTTTTAAGGGCCGACTCTAAACGAGACCTGTGTACCACTTGAAATGAAGTGGCTGCAAAAGT	>E00495:125:HKLHCALXX:5:1101:26524:13580	TGATCAAGTAGAATCTGCACAAGGACAGATAACTATGAATGAATGAATGAATGAATGAATGAATGAACACTAGGGAAAGGCATACGACAAAGTTGTTCACTTTCGCCGGTTCGACTCAACATCTACCCAGAGTAGATTTTAGAACTAACA	>E00495:125:HKLHCALXX:5:1101:26524:13580	ACTTTTGCAGCCACTTCATTTCAAGTGGTACACAGGTCTCGTTTAGAGTCGGCCCTTAAAACAGTGCCATTGGCATATCTGATGTTGATGTATTGACCGTTGACTTTGTTGAACAATGTTAGTTCTAAAATCTACTCTGGGTAGATGTTG
E00495:125:HKLHCALXX:5:1101:24434:56686	GACTTACCCCGGATAGGCG	27	GTCAGTCGTGACGGTAGGGC	171	AACG(40)	>E00495:125:HKLHCALXX:5:1101:24434:56686	GGCGACTGACTTACCCCGGATAGGCGTCGGGACGCTCCTCAGGGATGCGCGGGAAAACGAACGAACGAACGAACGAACGAACGAACGAACGAACGGACGGACCAGGGCCAGGGCCAGGGCCAGGCGCGCGCCTGTACGAGGGCTGGGACCTGCTCCTTCCGCCCTTGGCGGCCCTACCGTCACGACTGACGCCGTCGACGCCGACGCCGACGCCGCTACCACCACCGCCGTTCCATGACGTCACGGGTGTTCTGCTCAATGGA	>E00495:125:HKLHCALXX:5:1101:24434:56686	GGCGACTGACTTACCCCGGATAGGCGTCGGGACGCTCCTCAGGGATGCGCGGGAAAACGAACGAACGAACGAACGAACGAACGAACGAACGAACGGACGGACCAGGGCCAGGGCCAGGGCCAGGCGCGCGCCTGTACGAGGGCTGGGACC	>E00495:125:HKLHCALXX:5:1101:24434:56686	TCCATTGAGCAGAACACCCGTGACGTCATGGAACGGCGGTGGTGGTAGCGGCGTCGGCGTCGGCGTCGACGGCGTCAGTCGTGACGGTAGGGCCGCCAAGGGCGGAAGGAGCAGGTCCCAGCCCTCGTACAGGCGCGCGCCTGGCCCTGG
E00495:125:HKLHCALXX:5:1101:24413:70082	TGTAAAGGACCAGCCCAAGG	45	TTTGCATACTTATTTCAGTATTCGTGC	180	AATG(32)	>E00495:125:HKLHCALXX:5:1101:24413:70082	AATTCACAAAAAAAAAGATTCTGTTGTAAAGGACCAGCCCAAGGGCAGCTGACTATGAATGAATGAATGAATGAATGAATGAATGAATATTTGCTATTCGTGTACAGTATTTTGTGTGTATATTTGACATGCAAATGAATCACACAAGAACTAATGCACAAAATAAATCTCACATTGGTGCACGAATACTGAAATAAGTATGCAAAATAGTGTATCTGTTAACTCCATAACTTTTATTTTTGATAATTTAAGTCCTAGAAAACAAA	>E00495:125:HKLHCALXX:5:1101:24413:70082	AATTCACAAAAAAAAAGATTCTGTTGTAAAGGACCAGCCCAAGGGCAGCTGACTATGAATGAATGAATGAATGAATGAATGAATGAATATTTGCTATTCGTGTACAGTATTTTGTGTGTATATTTGACATGCAAATGAATCACACAAGAA	>E00495:125:HKLHCALXX:5:1101:24413:70082	TTTGTTTTCTAGGACTTAAATTATCAAAAATAAAAGTTATGGAGTTAACAGATACACTATTTTGCATACTTATTTCAGTATTCGTGCACCAATGTGAGATTTATTTTGTGCATTAGTTCTTGTGTGATTCATTTGCATGTCAAATATACA
E00495:125:HKLHCALXX:5:1101:24241:22563	TCAATCATATGACCGATACCCC	59	CAATATCTGTCATTAGTGGCTCATACC	242	AATG(28)	>E00495:125:HKLHCALXX:5:1101:24241:22563	CACCATAGTCTGTGGATGAAATGTATGAGATTAAACTCAATCATATGACCGATACCCCAAAAATGGAGTTCACTACAAATACATTGGGTAGTAAAAACCTTAGATACTCAATATCAATCCATATTCAATCTTTTTTCAAGAAAAGCAACAGAGATTCTGTTGTGAAGAACCTGCCTAAGGGTACATGACTGTGAATGAATGAATGAATGAATGAATGAATATATAAACAGTTAACAAACATGGTATGAGCCACTAATGACAGATATTGTTAACC	>E00495:125:HKLHCALXX:5:1101:24241:22563	CACCATAGTCTGTGGATGAAATGTATGAGATTAAACTCAATCATATGACCGATACCCCAAAAATGGAGTTCACTACAAATACATTGGGTAGTAAAAACCTTAGATACTCAATATCAATCCATATTCAATCTTTTTTCAAGAAAAGCAACA	>E00495:125:HKLHCALXX:5:1101:24241:22563	GGTTAACAATATCTGTCATTAGTGGCTCATACCATGTTTGTTAACTGTTTATATATTCATTCATTCATTCATTCATTCATTCACAGTCATGTACCCTTAGGCAGGTTCTTCACAACAGAATCTCTGTTGCTTTTCTTGAAAAAAGATTGA
E00495:125:HKLHCALXX:5:1101:22780:15250	GAGACAGGGTCGAGTTGCG	51	GAAGGAAGGGGTGAATGGG	178	AATG(28)	>E00495:125:HKLHCALXX:5:1101:22780:15250	GACGGGACGGAAGTGGACGGGACGGGACGGCGAGACAGGGTCGAGTTGCGCGCTTGCTACGCGGCAGACCATGCAAATTCATTCATTCATTCATTCATTCATTCATCTATTCACCCCTTCCTTCATTCACCCGTTCACTCCTTCCTTCATTTACCCATTCACTCCTTCCTTCATTCACCCATTCACCCCTTCCTTCATTCACCCATTCACTCCTTCCTTCATTCACCCATACATCGTCGTACGTCCTCTCTCATTTCATG	>E00495:125:HKLHCALXX:5:1101:22780:15250	GACGGGACGGAAGTGGACGGGACGGGACGGCGAGACAGGGTCGAGTTGCGCGCTTGCTACGCGGCAGACCATGCAAATTCATTCATTCATTCATTCATTCATTCATCTATTCACCCCTTCCTTCATTCACCCGTTCACTCCTTCCTTCAT	>E00495:125:HKLHCALXX:5:1101:22780:15250	CATGAAATGAGAGAGGACGTACGACGATGTATGGGTGAATGAAGGAAGGAGTGAATGGGTGAATGAAGGAAGGGGTGAATGGGTGAATGAAGGAAGGAGTGAATGGGTAAATGAAGGAAGGAGGGAACGGGTGAATGAAGGAAGGGGTGA
E00495:125:HKLHCALXX:5:1101:22364:22089	CATTCATTTGTTCGTTTATTTCG	40	CACACACCCACATGGTGC	208	AATG(24)	>E00495:125:HKLHCALXX:5:1101:22364:22089	ATATAATAAATTAATTCATTCATTTGTTCGTTTATTTCGTGATTCATTCATTCATTCATTCATTCATTTATTCGTAGTTTTCTACCAATGATCAAGCCCACCCCAACAATATTTGGTTGCTTTTCTTGAAAACAAAATTAAGTGCAGCGGTTTCTCGTTTCTTTCCGAAATACCACTCTTCCTGTTGCATCATAAAATATCCCAGGGGCACCATGTGGGTGTGTGGAGTGTTAGTTTGACTCAACATATTCAATCGGACG	>E00495:125:HKLHCALXX:5:1101:22364:22089	ATATAATAAATTAATTCATTCATTTGTTCGTTTATTTCGTGATTCATTCATTCATTCATTCATTCATTTATTCGTAGTTTTCTACCAATGATCAAGCCCACCCCAACAATATTTGGTTGCTTTTCTTGAAAACAAAATTAAGTGCAGCGG	>E00495:125:HKLHCALXX:5:1101:22364:22089	CGTCCGATTGAATATGTTGAGTCAAACTAACACTCCACACACCCACATGGTGCCCCTGGGATATTTTATGATGCAACAGGAAGAGTGGTATTTCGGAAAGAAACGAGAAACCGCTGCACTTAATTTTGTTTTCAAGAAAAGCAACCAAAT
E00495:125:HKLHCALXX:5:1101:21257:45347	TGGGACACCTCCACAAAAGC	52	GAGATGAATAAACATATCCGTAAACTCG	203	AATG(28)	>E00495:125:HKLHCALXX:5:1101:21257:45347	TTTTCTAAGAAAATCAACAGAAATTATGTTATGGGACACCTCCACAAAAGCATAAAGCAATGAATGAATGAATGAATGAATGAATGAATCAACGAACTACTCAAGTTGAATTGGACTCCTGGATATCCGATATTTATTGCTAACGTGTGATACACACGGAGGTGTTCATTTTGGAATTGCTTCTCTATTTATTTTTGGAAAACGAGTTTACGGATATGTTTATTCATCTCAATAAACTAAGAATATGGATGAATATCATTAGTTA	>E00495:125:HKLHCALXX:5:1101:21257:45347	TTTTCTAAGAAAATCAACAGAAATTATGTTATGGGACACCTCCACAAAAGCATAAAGCAATGAATGAATGAATGAATGAATGAATGAATCAACGAACTACTCAAGTTGAATTGGACTCCTGGATATCCGATATTTATTGCTAACGTGTGA	>E00495:125:HKLHCALXX:5:1101:21257:45347	TAACTAATGATATTCATCCATATTCTTAGTTTATTGAGATGAATAAACATATCCGTAAACTCGTTTTCCAAAAATAAATAGAGAAGCAATTCCAAAATGAACACCTCCGTGTGTATCACACGTTAGCAATAAATATCGGATATCCAGGAG
E00495:125:HKLHCALXX:5:1101:2077:30017	CGTGATATCCTGAGATTCGGC	51	TGCCTACGTTCGCATCTACG	225	TTCC(24)	>E00495:125:HKLHCALXX:5:1101:2077:30017	TGAATCATTTTGTTCTGGTTTACATAGATCGTGATATCCTGAGATTCGGCACAGAAGTCAGAGTTCCGTTCCATACGGAGTAGTCCCGAAGGAAGGAAGGAAGGAAGGAAGGAGGAAACGTAGGCGCGAATTTAAGAGCAAAAGTAGTCGCGAATGCAGGCGCGGACGTATGCGCGAACGCAGGTACGTGCCGACGCGAACGTAGACGCGAATCTAGACACAGACGTAGATGCGAACGTAGGCACGAATGCAGGCGCGAACGTAGAT	>E00495:125:HKLHCALXX:5:1101:2077:30017	TGAATCATTTTGTTCTGGTTTACATAGATCGTGATATCCTGAGATTCGGCACAGAAGTCAGAGTTCCGTTCCATACGGAGTAGTCCCGAAGGAAGGAAGGAAGGAAGGAAGGAGGAAACGTAGGCGCGAATTTAAGAGCAAAAGTAGTCG	>E00495:125:HKLHCALXX:5:1101:2077:30017	ATCTACGTTCGCGCCTGCATTCGTGCCTACGTTCGCATCTACGTCTGTGTCTAGATTCGCGTCTACGTTCGCGTCGGCACGTACCTGCGTTCGCGCATACGTCCGCGCCTGCATTCGCGACTACTTTTGCTCTTAAATTCGCGCCTACGT
E00495:125:HKLHCALXX:5:1101:20456:27995	AAGAGGTCGCGTTGAAATCG	31	TTATCTCGTTAAGGTCCTGCCC	242	AATG(36)	>E00495:125:HKLHCALXX:5:1101:20456:27995	TTCGGGAGACAAGAGGTCGCGTTGAAATCGAGGTACGTGCTTACGTAGTACTAAAAGCGGACGAGAGATCGTGCTGAATACGGATATACGCCTAGAACTATATCAACAAATGCAAAATCTCCGCATCCACGAAAAGAATTCTTAGAACAGATCTCCGTGGTGATATGTTGCAGTGATACTCATTCGTCCGGTCATTCATTCATTCATTCATTCATTCATTCATTCATAGTTTTCTTTTCTTGGGCAGGACCTTAACGAGATAAATATT	>E00495:125:HKLHCALXX:5:1101:20456:27995	TTCGGGAGACAAGAGGTCGCGTTGAAATCGAGGTACGTGCTTACGTAGTACTAAAAGCGGACGAGAGATCGTGCTGAATACGGATATACGCCTAGAACTATATCAACAAATGCAAAATCTCCGCATCCACGAAAAGAATTCTTAGAACAG	>E00495:125:HKLHCALXX:5:1101:20456:27995	AATATTTATCTCGTTAAGGTCCTGCCCAAGAAAAGAAAACTATGAATGAATGAATGAATGAATGAATGAATGAATGACCGGACGAATGAGTATCACTGCAACATATCACCACGGAGATCTGTTCTAAGAATTCTTTTCGTGGATGCGGAG
E00495:125:HKLHCALXX:5:1101:20364:50762	CCCTTTACATCTTCAACTTAATGG	86	GAGATTCTTTTGCGAAGGACC	225	AATG(24)	>E00495:125:HKLHCALXX:5:1101:20364:50762	CATGTGGTTTTAATTTGTTTGTGTATGTTTCATTTTAAATATGCATGCAAGTTAAATTTAACCCTTTACATCTTCAACTTAATGGAGTACTAATACTATATACGGCATATCATAAACAACGAAAACTAAACAGATAATTTTGATTAGAAGTGTAGAGTCATACACACACATATTCATTAATTCATTCATTCATTCATTCATTCATAGTTATCTGCCCTAGGGCAGGTCCTTCGCAAAAGAATCTCTGTTGTTTTTCTTGGAAAGGATTGAAT	>E00495:125:HKLHCALXX:5:1101:20364:50762	CATGTGGTTTTAATTTGTTTGTGTATGTTTCATTTTAAATATGCATGCAAGTTAAATTTAACCCTTTACATCTTCAACTTAATGGAGTACTAATACTATATACGGCATATCATAAACAACGAAAACTAAACAGATAATTTTGATTAGAAG	>E00495:125:HKLHCALXX:5:1101:20364:50762	ATTCAATCCTTTCCAAGAAAAACAACAGAGATTCTTTTGCGAAGGACCTGCCCTAGGGCAGATAACTATGAATGAATGAATGAATGAATGAATTAATGAATATGTGTGTGTATGACTCTACACTTCTAATCAAAATTATCTGTTTAGTTT
E00495:125:HKLHCALXX:5:1101:19796:69256	CGGAATTTAAAGCATAGTGCG	88	ACTGAAATAGAAATAGCACTCATCG	205	ATAC(24)	>E00495:125:HKLHCALXX:5:1101:19796:69256	AAGTATTTTAAAAAATTGAGTAGATGAATAGTTTCCAAACATTGAAATATTTTCAAAACGATACATCGGAATTTAAAGCATAGTGCGTTTTCAGTGTTAATAAATAATTTGAACATGTATGTATATATGTATATAAGTTGTGTATGTATGTATGTATGTATGTATATTGTACTCTTACTCTTTAAATAAAATCAAGTAGTATTTCGATGAGTGCTATTTCTATTTCAGTATACAGTTAAGATAAATAGAAGAGAACTTATAGTT	>E00495:125:HKLHCALXX:5:1101:19796:69256	AAGTATTTTAAAAAATTGAGTAGATGAATAGTTTCCAAACATTGAAATATTTTCAAAACGATACATCGGAATTTAAAGCATAGTGCGTTTTCAGTGTTAATAAATAATTTGAACATGTATGTATATATGTATATAAGTTGTGTATGTATG	>E00495:125:HKLHCALXX:5:1101:19796:69256	AACTATAAGTTCTCTTCTATTTATCTTAACTGTATACTGAAATAGAAATAGCACTCATCGAAATACTACTTGATTTTATTTAAAGAGTAAGAGTACAATATACATACATACATACATACATACACAACTTATATACATATATACATACAT
E00495:125:HKLHCALXX:5:1101:19745:32426	TGTGGATTAATAACTGTGAACGG	34	CTAATATACCCATTCACACACGC	161	ATGT(28)	>E00495:125:HKLHCALXX:5:1101:19745:32426	TTCATCCTGATGTGGATTAATAACTGTGAACGGTGATGTTCACAAATGTGTATGGATGTATGTATGTATGTATGTATGTATGTGTATATCTATGAGTATAACGTGCGTGTGAATATGTTCACGAATGGGTATTTGTGTATGTGTAATTGTGTGTATGTTTGCGTGTGTGAATGGGTATATTAGTATATTATTTGTGAATGTGCGTTCAGTATTCTAAAGACACATAATATCCGGATGAAGTATTATATAGAAA	>E00495:125:HKLHCALXX:5:1101:19745:32426	TTCATCCTGATGTGGATTAATAACTGTGAACGGTGATGTTCACAAATGTGTATGGATGTATGTATGTATGTATGTATGTATGTGTATATCTATGAGTATAACGTGCGTGTGAATATGTTCACGAATGGGTATTTGTGTATGTGTAATTGT	>E00495:125:HKLHCALXX:5:1101:19745:32426	TTTCTATATAATACTTCATCCGGATATTATGTGTCTTTAGAATACTGAACGCACATTCACAAATAATATACTAATATACCCATTCACACACGCAAACATACACACAATTACACATACACAAATACCCATTCGTGAACATATTCACACGCA
E00495:125:HKLHCALXX:5:1101:19522:7919	TTCCAGTGATTCGTTGGTGC	56	GGAGTTTTCTTTGTATGCCCG	194	AATG(24)	>E00495:125:HKLHCALXX:5:1101:19522:7919	AAAAATGAACGTCGTAAAACCTTAAAAACTTCATATTCCAGTGATTCGTTGGTGCAGGAAGTGCCCAAGGGTAGATAACTATGAATGAATGAATGAATGAATGAAATCTTTAAAATACCCTCTTAGTTAAGTAAATGTCGCAAATATTTTCGGTATTTCCCACGCACGCCTTGGGAGGCACACCAGATAATGTCGGGCATACAAAGAAAACTCCCGGGAATAAATGAAAATGTGCGGTATTCTTATCGGAGTATGTAAAAAATGCCTTGTTAT	>E00495:125:HKLHCALXX:5:1101:19522:7919	AAAAATGAACGTCGTAAAACCTTAAAAACTTCATATTCCAGTGATTCGTTGGTGCAGGAAGTGCCCAAGGGTAGATAACTATGAATGAATGAATGAATGAATGAAATCTTTAAAATACCCTCTTAGTTAAGTAAATGTCGCAAATATTTT	>E00495:125:HKLHCALXX:5:1101:19522:7919	ATAACAAGGCATTTTTTACATACTCCGATAAGAATACCGCACATTTTCATTTATTCCCGGGAGTTTTCTTTGTATGCCCGACATTATCTGGTGTGCCTCCCAAGGCGTGCGTGGGAAATACCGAGAATATTTGCGACATTTACTTAACTA
E00495:125:HKLHCALXX:5:1101:19522:54576	TTCTCGAAGATCTTAATTGCACG	124	CGCATTCTTTACTATTGTACGTCG	243	AAGT(32)	>E00495:125:HKLHCALXX:5:1101:19522:54576	ATTGTTTGGTTAACCTAACCTCAAAATTTCTGGTCTTTGTATTCGTAGACAAATATGGCTCAGATATCTCGCTAAATAAATGTCAATATATTTCAAGGAATTCTCGAAGATCTTAATTGCACGAAGAGATATGATACGAAATATAGATTACTTACTTACTTACTTACTTACTTACTTACATCGGACTCCATTGTAATACAAATGTGCTAGTAGTTTAGCACTACATTTCCACATAATGCATACGACGTACAATAGTAAAGAATGCG	>E00495:125:HKLHCALXX:5:1101:19522:54576	ATTGTTTGGTTAACCTAACCTCAAAATTTCTGGTCTTTGTATTCGTAGACAAATATGGCTCAGATATCTCGCTAAATAAATGTCAATATATTTCAAGGAATTCTCGAAGATCTTAATTGCACGAAGAGATATGATACGAAATATAGATTA	>E00495:125:HKLHCALXX:5:1101:19522:54576	CGCATTCTTTACTATTGTACGTCGTATGCATTATGTGGAAATGTAGTGCTAAACTACTAGCACATTTGTATTACAATGGAGTCCGATGTAAGTAAGTAAGTAAGTAAGTAAGTAAGTAATCTATATTTCGTATCATATCTCTTCGTGCAA
E00495:125:HKLHCALXX:5:1101:17726:50867	CTAATAACAAAACGTAAATCCATGC	97	ACCGCTTTCAATGCTTTCC	219	AATG(36)	>E00495:125:HKLHCALXX:5:1101:17726:50867	AGGGAGAAACTAATTTATCACTAATTTCTTTTACGTAGAATTTAACGAAGTTTAAAAAATACAGATATAAACTAATAACAAAACGTAAATCCATGCATGGACATCACTAATTTTGTCGTTACGTATATTTCATTCATTCATTCATTCATTCATTCATTCATTCATAGTTATCTGCCCTAGGGTAGGTCCTTTACAACAGAACCTCTGTTGCTTTTCTTGGAAAGCATTGAAAGCGGTGGTTTTCCGTTGCCTTCCGCATTGGGTATGGGATTG	>E00495:125:HKLHCALXX:5:1101:17726:50867	AGGGAGAAACTAATTTATCACTAATTTCTTTTACGTAGAATTTAACGAAGTTTAAAAAATACAGATATAAACTAATAACAAAACGTAAATCCATGCATGGACATCACTAATTTTGTCGTTACGTATATTTCATTCATTCATTCATTCATT	>E00495:125:HKLHCALXX:5:1101:17726:50867	CAATCCCATACCCAATGCGGAAGGCAACGGAAAACCACCGCTTTCAATGCTTTCCAAGAAAAGCAACAGAGGTTCTGTTGTAAAGGACCTACCCTAGGGCAGATAACTATGAATGAATGAATGAATGAATGAATGAATGAATGAAATATA
E00495:125:HKLHCALXX:5:1101:17695:70012	AGAAGGACCTGACCAAAGGC	29	CAACAAGAAACGAATTCAACGG	244	AATG(52)	>E00495:125:HKLHCALXX:5:1101:17695:70012	CTCTTTATAGAAGGACCTGACCAAAGGCAGAAAAATATGAATGAATGAATGAATGAATGAATGAATGAATGAATGAATGAATGAATGAATTATATAGTTTTTAAATGCTTTAGAACCAAACAGTATTCCATGGAGGCTATTTCGAGTTCTGTGATATTTTCTGTGTTTCGGTGTGTATGCAATTCGACACCAAGAACCTACCATTTCAAAGGGAAAATATGAAACAATGAAACGGAAAATCATCCGTTGAATTCGTTTCTTGTTGGAGTGGAA	>E00495:125:HKLHCALXX:5:1101:17695:70012	CTCTTTATAGAAGGACCTGACCAAAGGCAGAAAAATATGAATGAATGAATGAATGAATGAATGAATGAATGAATGAATGAATGAATGAATTATATAGTTTTTAAATGCTTTAGAACCAAACAGTATTCCATGGAGGCGATTTCGAGTTCT	>E00495:125:HKLHCALXX:5:1101:17695:70012	TTCCACTCCAACAAGAAACGAATTCAACGGATGATTTTCCGTTTCATTGTTTCATATTTTCCCTTTGAAATGGTAGGTTCTTGGTGTCGAATTGCATACACACCGAAACACAGAAAATATCACAGAACTCGAAATAGCCTCCATGGAATA
E00495:125:HKLHCALXX:5:1101:16437:33797	GAAATGCTATAGTTCTTAGGAAGGC	55	ACATCGTTTTCTGTTCGTGC	220	AATG(36)	>E00495:125:HKLHCALXX:5:1101:16437:33797	TTGTGTAAAATTCCGAACTATTCTATGTAGAAATGCTATAGTTCTTAGGAAGGCTAGTTGAATGAATGAATGAATGAATGAATGAATGAATGAACGAATGAATGTATGCTAGTTAAAAATATAATCTTATTTGATAGCATCAACTTAAATAATTAAATCATGTACCAGAAAATGTATATTTTAAAGAAATGTAAAACAATTATTGGCATATATTTAATAGCACGAACAGAAAACGATGTAATCGTATTTTATAGGTTTTTGCAATCGAA	>E00495:125:HKLHCALXX:5:1101:16437:33797	TTGTGTAAAATTCCGAACTATTCTATGTAGAAATGCTATAGTTCTTAGGAAGGCTAGTTGAATGAATGAATGAATGAATGAATGAATGAATGAACGAATGAATGTATGCTAGTTAAAAATATAATCTTATTTGATAGCATCAACTTAAAT	>E00495:125:HKLHCALXX:5:1101:16437:33797	TTCGATTGCAAAAACCTATAAAATACGATTACATCGTTTTCTGTTCGTGCTATTAAATATATGCCAATAATTGTTTTACATTTCTTTAAAATATACATTTTCTGGTACATGATTTAATTATTTAAGTTGATGCTATCAAATAAGATTATA
E00495:125:HKLHCALXX:5:1101:15798:39124	GGTTTAAAGGTGGCGCTGC	24	CGTTTGCTTTTGTTAGACTCTTCG	203	ATAC(24)	>E00495:125:HKLHCALXX:5:1101:15798:39124	AGATGGTTTAAAGGTGGCGCTGCAATGAGCTTATTGTAGATCGCAGTTGAATGGGTCAGACTACCTACTTATAACTATGTGCGTGTGTACATACATACATACATACATACATAAAGAAGGAAGTGTAACGTTCGTTGACTTCCAATCATAAACTGCATGAGAAAAAAATAGCCATCATTTTGCTAATATGAAACATCTGTTTCGAAGAGTCTAACAAAAGCAAACGAATCGAATATTCTAGAAGATCTTTCTCGGAGAGTAAA	>E00495:125:HKLHCALXX:5:1101:15798:39124	AGATGGTTTAAAGGTGGCGCTGCAATGAGCTTATTGTAGATCGCAGTTGAATGGGTCAGACTACCTACTTATAACTATGTGCGTGTGTACATACATACATACATACATACATAAAGAAGGAAGTGTAACGTTCGTTGACTTCCAATCATA	>E00495:125:HKLHCALXX:5:1101:15798:39124	TTTACTCTCCGAGAAAGATCTTCTAGAATATTCGATTCGTTTGCTTTTGTTAGACTCTTCGAAACAGATGTTTCATATTAGCAAAATGATGGCTATTTTTTTCTCATGCAGTTTATGATTGGAAGTCAACGAACGTTACACTTCCTTCTT
E00495:125:HKLHCALXX:5:1101:15442:23108	TTTTCTTGGGAAAGAATAGCGG	105	TGCGTTTCTTTCAGTTTTCCC	227	ATAC(24)	>E00495:125:HKLHCALXX:5:1101:15442:23108	ATGCAATCTTTCACAGAAAAAATGATGAGTCATGATCTATGCTTTTTCAATGTTCACAGAATCTGAGCAATCAGAATGTTGCTTTTCTTGGGAAAGAATAGCGGTAGTTTCCATATTCTGGGTCATACGCATACATACATACATACATACATACAATCCGTTAATAACGATCTTAAGCCGATTGGGAAAGAAGGATGTATGCCATTCTGCCGTGGTGTCCAGAACTGGGAAAACTGAAAGAAACGCACGAAAGTGGCCACTGATA	>E00495:125:HKLHCALXX:5:1101:15442:23108	ATGCAATCTTTCACAGAAAAAATGATGAGTCATGATCTATGCTTTTTCAATGTTCACAGAATCTGAGCAATCAGAATGTTGCTTTTCTTGGGAAAGAATAGCGGTAGTTTCCATATTCTGGGTCATACGCATACATACATACATACATAC	>E00495:125:HKLHCALXX:5:1101:15442:23108	TATCAGTGGCCACTTTCGTGCGTTTCTTTCAGTTTTCCCAGTTCTGGACACCACGGCAGAATGGCATACATCCTTCTTTCCCAATCGGCTTAAGATCGTTATTAACGGATTGTATGTATGTATGTATGTATGTATGCGTATGACCCAGAA
E00495:125:HKLHCALXX:5:1101:13951:29595	ATTGCAAATGAGTCTTATTGTCG	93	TCAGCCTCAGAGTAGATAAACGG	241	AAAG(24)	>E00495:125:HKLHCALXX:5:1101:13951:29595	TACCTATGTGTTTTTCTCATGTGACTTATCTAGAGATTTTTATCATATTTGCTGTTATAAATGTACGTTATTGCAAATGAGTCTTATTGTCGTTACTGACAATGTCTGTTATATTCTTCCCGTTCGTCCATTTTTCCGTTCTTCCTTTCTCCAGTCCTTCCTTCCTCTCTTCCTTCCTTCCTTCATTCCTTCCTTCTTTCTTTCTTTCTTTCTTTCTTTCCTCTGTTCTCCACTTTTCTTCCGTTTATCTACTCTGAGGCTGACAGTCCCCT	>E00495:125:HKLHCALXX:5:1101:13951:29595	TACCTATGTGTTTTTCTCATGTGACTTATCTAGAGATTTTTATCATATTTGCTGTTATAAATGTACGTTATTGCAAATGAGTCTTATTGTCGTTACTGACAATGTCTGTTATATTCTTCCCGTTCGTCCATTTTTCCGTTCTTCCTTTCT	>E00495:125:HKLHCALXX:5:1101:13951:29595	AGGGGACTGTCAGCCTCAGAGTAGATAAACGGAAGAAAAGTGGAGAACAGAGGAAAGAAAGAAAGAAAGAAAGAAAGAAGGAAGGAATGAAGGAAGGAAGGAAGAGAGGAAGGAAGGACTGGAGAAAGGAAGAACGGAAAAATGGACGAA
E00495:125:HKLHCALXX:5:1101:12225:27591	AAGGTGTGTCTGGAGAGCGG	32	CTAACGGACGAACTAATGGGC	217	ACGG(28)	>E00495:125:HKLHCALXX:5:1101:12225:27591	TCAGTCTGTCGAAGGTGTGTCTGGAGAGCGGTCCCGACACCATTTTTCACAGCCTCTGCCTTCGGAAACTCAGGATAACATCCCTGGCCATGGATTACAGTTGCCGCTGGGTAAGCCTCTTTCGCGATAATAGTTCGTTCGTTCGACCTTTCGTGCGTTGGGCCATTCGTCCGTCTGTTCGTCGATCCGTCCGTCCGTCCGTCCGTCCGTCCGTTTGCCCATTAGTTCGTCCGTTAGTTCCTTCATTAGTTCGTGTGTTAGTTCATTCGTTAG	>E00495:125:HKLHCALXX:5:1101:12225:27591	TCAGTCTGTCGAAGGTGTGTCTGGAGAGCGGTCCCGACACCATTTTTCACAGCCTCTGCCTTCGGAAACTCAGGATAACATCCCTGGCCATGGATTACAGTTGCCGCTGGGTAAGCCTCTTTCGCGATAATAGTTCGTTCGTTCGACCTT	>E00495:125:HKLHCALXX:5:1101:12225:27591	CTAACGAATGAACTAACACACGAACTAATGAAGGAACTAACGGACGAACTAATGGGCAAACGGACGGACGGACGGACGGACGGACGGATCGACGAACAGACGGACGAATGGCCCAACGCACGAAAGGTCGAACGAACGAACTATTATCGC
E00495:125:HKLHCALXX:5:1101:11028:56633	CAGTCGGTTTTATATTCGTCCG	71	TGACAGCATTGTTTTGACAGG	210	AATG(24)	>E00495:125:HKLHCALXX:5:1101:11028:56633	TTTTAGTTACAAAACATTAACAATTCTTTAGAAAATGAATATCAAACACAGTCGGTTTTATATTCGTCCGTCTAATATTTTGATTCTTATAGGATGTCGAAATTTAAAAGATAAACACGGTATAACATCCCGAAAATATGTACAAAATATTCACCGATAACAAGTAACTCTTGTTGAATGAATGAATGAATGAATGAAATGAAAAATATCCTGTCAAAACAATGCTGTCATATTGAGAGCAAATTTCTTCTACAAGT	>E00495:125:HKLHCALXX:5:1101:11028:56633	TTTTAGTTACAAAACATTAACAATTCTTTAGAAAATGAATATCAAACACAGTCGGTTTTATATTCGTCCGTCTAATATTTTGATTCTTATAGGATGTCGAAATTTAAAAGATAAACACGGTATAACATCCCGAAAATATGTACAAAATAT	>E00495:125:HKLHCALXX:5:1101:11028:56633	ACTTGTAGAAGAAATTTGCTCTCAATATGACAGCATTGTTTTGACAGGATATTTTTCATTTCATTCATTCATTCATTCATTCAACAAGAGTTACTTGTTATCGGTGAATATTTTGTACATATTTTCGGGATGTTATACCGTGTTTATCTT
E00495:125:HKLHCALXX:5:1101:10835:60835	TCAGCCGCAAATGATGTCC	55	CACCAAGATTCCTGGAAATGG	201	AAAG(24)	>E00495:125:HKLHCALXX:5:1101:10835:60835	AGCCGTTCTAGGTAGTCTGTTTGGGCGATCTTTTTTCAGCCGCAAATGATGTCCTCGGCTGTCTTTGTGTCTTTTTGCACGGCAGGTGCTGGTGTAGAGGTTCCTCTAAATTTTGGCCTTTATTCCATTTGTTCTTGAGCCGTTAGTAGCATGCTTTCTGCTTCTTTCTTTCTTTCTTTCTTTCTTGTCTTTTTCTCTAACCATTTCCAGGAATCTTGGTGGTCAGTGTTTTGTTGTTTTTGTTGATGTATTGTCTGTGGAGTGGGGTTTT	>E00495:125:HKLHCALXX:5:1101:10835:60835	AGCCGTTCTAGGTAGTCTGTTTGGGCGATCTTTTTTCAGCCGCAAATGATGTCCTCGGCTGTCTTTGTGTCTTTTTGCACGGCAGGTGCTGGTGTAGAGGTTCCTCTAAATTTTGGCCTTTATTCCATTTGTTCTTGAGCCGTTAGTAGC	>E00495:125:HKLHCALXX:5:1101:10835:60835	AAAACCCCACTCCACAGACAATACATCAACAAAAACAACAAAACACTGACCACCAAGATTCCTGGAAATGGTTAGAGAAAAAGACAAGAAAGAAAGAAAGAAAGAAAGAAGCAGAAAGCATGCTACTAACGGCTCAAGAACAAATGGAAT
E00495:125:HKLHCALXX:5:1106:8491:19434	TACTCATAAATCTGATGCAGTACAGG	87	TGGATATACCAAATAAAACAGACTTATGG	195	ATT(18)	>E00495:125:HKLHCALXX:5:1106:8491:19434	AGGAATTGATGAAGAATCATATTAAAAAAACTTAATATTGAGATAATGTGTCAAGATATGTACTCATAAATCTGATGCAGTACAGGTATGCTTATGATATTATTATTATTATTATAGCTATGAACTCAATACTTCATATTGTTGGTAATAAAATAATCACTACAAATACCATCATTTGTTTTGTATTGCATACTCCATAAGTCTGTTTTATTTGGTATATCCATTAACTTTCCTTTACTAAAATATAAGTTTTAAATATA	>E00495:125:HKLHCALXX:5:1106:8491:19434	AGGAATTGATGAAGAATCATATTAAAAAAACTTAATATTGAGATAATGTGTCAAGATATGTACTCATAAATCTGATGCAGTACAGGTATGCTTATGATATTATTATTATTATTATAGCTATGAACTCAATACTTCATATTGTTGGTAATA	>E00495:125:HKLHCALXX:5:1106:8491:19434	TATATTTAAAACTTATATTTTAGTAAAGGAAAGTTAATGGATATACCAAATAAAACAGACTTATGGAGTATGCAATACAAAACAAATGATGGTATTTGTAGTGATTATTTTATTACCAACAATATGAAGTATTGAGTTCATAGCTATAAT
E00495:125:HKLHCALXX:5:1106:8014:8236	ATGGCACTCGACGTTGTACC	49	AAAATGAAAGGAACCTGCCG	218	CGG(18)	>E00495:125:HKLHCALXX:5:1106:8014:8236	ATAGCGCATTTCTCGAGCATATCGCCAGATGGCACTCGACGTTGTACCGCCGGGGTTATTGTTGGTCGAATCGCCCGAGGACTCGTGGGTGCGTCCCGGAGCGATGTAGGGAATGCGAACCGACGCTTCGGATATGTCGCAGATGGGGCGTTCGGTCGGCCGCGAGGGCCACCGAATTGCGGCGGCGGCGGCGGCGACGGCGACGGCCGCTTATCGGCGGCAGGTTCCTTTCATTTTTGCGAACGCGGCGCCAGCGAGGCGATACGC	>E00495:125:HKLHCALXX:5:1106:8014:8236	ATAGCGCATTTCTCGAGCATATCGCCAGATGGCACTCGACGTTGTACCGCCGGGGTTATTGTTGGTCGAATCGCCCGAGGACTCGTGGGTGCGTCCCGGAGCGATGTAGGGAATGCGAACCGACGCTTCGGATATGTCGCAGATGGGGCG	>E00495:125:HKLHCALXX:5:1106:8014:8236	GCGTATCGCCTCGCTGGCGCCGCGTTCGCAAAAATGAAAGGAACCTGCCGCCGATAAGCGGCCGTCGCCGTCGCCGCCGCCGCCGCCGCAATTCGGTGGCCCTCGCGGCCGACCGAACGCCCCATCTGCGACATATCCGAAGCGTCGGTT
E00495:125:HKLHCALXX:5:1106:7933:12490	CGTAACAGGTCCCGCTATGG	50	TGACATCAGACACAAATTAAGTCAGG	227	ATC(27)	>E00495:125:HKLHCALXX:5:1106:7933:12490	CCATGAAAAGTAATCGCACAATATAAGACCGTAACAGGTCCCGCTATGGAAGGATGTCTGGATGATGATGATGATGATGATGATGATATGACGTATATTTTATTTTGTGTTTCCTTTTCTTTTGAGTGTGTTTTTTATGAACTTTTCGAGGAGGACATGTATTTCCATTAATGTATCAGATTTTTAATTTCTTCTGTGTTTAATGATTGGATGTGTGTATTTAGCTCCTGACTTAATTTGTGTCTGATGTCAGTATATCAATT	>E00495:125:HKLHCALXX:5:1106:7933:12490	CCATGAAAAGTAATCGCACAATATAAGACCGTAACAGGTCCCGCTATGGAAGGATGTCTGGATGATGATGATGATGATGATGATGATATGACGTATATTTTATTTTGTGTTTCCTTTTCTTTTGAGTGTGTTTTTTATGAACTTTTCGAG	>E00495:125:HKLHCALXX:5:1106:7933:12490	AATTGATATACTGACATCAGACACAAATTAAGTCAGGAGCTAAATACACACATCCAATCATTAAACACAGAAGAAATTAAAAATCTGATACATTAATGGAAATACATGTCCTCCTCGAAAAGTTCATAAAAAACACACTCAAAAGAAAAG
E00495:125:HKLHCALXX:5:1106:6502:12543	TCGACAATGCATTTCTGAAGG	38	GGCTGTAAAAGGGCAAGAGG	234	AAG(18)	>E00495:125:HKLHCALXX:5:1106:6502:12543	TACCTGTACCACATATTCGACAATGCATTTCTGAAGGACGACTTGAGATCAAAAGTGTATATATCTCTCACATACATAATATTCTTCTTCTTCTTCTTCATGTGCCGTCACCTCTTAGAAGGTTGGCAGTCATCATTGCAACACTCCGTTTTGATTTTGAAGCTCTAAACAGTTCTACGGCTGAGTGACTGTACCAGTTTTTCAAATTGTCCATCCAGGATGTACGTCGTCTTCCTCTTGCCCTTTTACAGCCTTTATTCCCTTGCAAA	>E00495:125:HKLHCALXX:5:1106:6502:12543	TACCTGTACCACATATTCGACAATGCATTTCTGAAGGACGACTTGAGATCAAAAGTGTATATATCTCTCACATACATAATATTCTTCTTCTTCTTCTTCATGTGCCGTCACCTCTTAGAAGGTTGGCAGTCATCATTGCAACACTCCGTT	>E00495:125:HKLHCALXX:5:1106:6502:12543	TTTGCAAGGGAATAAAGGCTGTAAAAGGGCAAGAGGAAGACGACGTACATCCTGGATGGACAATTTGAAAAACTGGTACAGTCACTCAGCCGTAGAACTGTTTAGAGCTTCAAAATCAAAACGGAGTGTTGCAATGATGACTGCCAACCT
E00495:125:HKLHCALXX:5:1106:3721:8429	GGGCTATATACTGCTATAGGATGTGG	70	TCAATAATATTTTCGGTAGTCCTCG	204	ATT(21)	>E00495:125:HKLHCALXX:5:1106:3721:8429	TTTTAAAATTTAGTTCTATATTATTATAATTTCATCAACATAGGGGCTATATACTGCTATAGGATGTGGTCCTTCAATGACTATTCAGAAATTTATGTACCTATTATTATATAAAGAAAACAGGAACCTATTCTATACAAATTACTATTGTGTGGCACTTGAATCACCTATCCTTGTTCTCTATTATTATTATTATTATTATCCGAGGACTACCGAAAATATTATTGATATTTCTTTCAACGAGTTGTTTATTTTCAT	>E00495:125:HKLHCALXX:5:1106:3721:8429	TTTTAAAATTTAGTTCTATATTATTATAATTTCATCAACATAGGGGCTATATACTGCTATAGGATGTGGTCCTTCAATGACTATTCAGAAATTTATGTACCTATTATTATATAAAGAAAACAGGAACCTATTCTATACAAATTACTATTG	>E00495:125:HKLHCALXX:5:1106:3721:8429	ATGAAAATAAACAACTCGTTGAAAGAAATATCAATAATATTTTCGGTAGTCCTCGGATAATAATAATAATAATAATAGAGAACAAGGATAGGTGATTCAAGTGCCACACAATAGTAATTTGTATAGAATAGGTTCCTGTTTTCTTTATAT
E00495:125:HKLHCALXX:5:1106:2940:18326	CAGGGGAGTTCCTGGTAACG	67	GATCATTTAAGCCATGTCATATTGG	229	ATC(18)	>E00495:125:HKLHCALXX:5:1106:2940:18326	TGCACAATATGTTAAATAATAGAACTTCGGGGAGTACTTACCTCTACAGGGGAGTTCCTGGTAACGCGAGTCTGGGACGTATTTGAGTTGGAACTGTACTTAACAGAAGCATCCATACGTCTGAGTTCTGCTTGTACATTTGTTAGAGAAGTCGTCGGTGGCAACACTGAGGCGTATGATGATGATGATGATGACATTGGGTCAAAAATTTGCGCATATTCTACATGTCCAATATGACATGGCTTAAATGATCCTGCTATATC	>E00495:125:HKLHCALXX:5:1106:2940:18326	TGCACAATATGTTAAATAATAGAACTTCGGGGAGTACTTACCTCTACAGGGGAGTTCCTGGTAACGCGAGTCTGGGACGTATTTGAGTTGGAACTGTACTTAACAGAAGCATCCATACGTCTGAGTTCTGCTTGTACATTTGTTAGAGAA	>E00495:125:HKLHCALXX:5:1106:2940:18326	GATATAGCAGGATCATTTAAGCCATGTCATATTGGACATGTAGAATATGCGCAAATTTTTGACCCAATGTCATCATCATCATCATCATACGCCTCAGTGTTGCCACCGACGACTTCTCTAACAAATGTACAAGCAGAACTCAGACGTATG
E00495:125:HKLHCALXX:5:1106:29295:16762	TGTTTAGACATTCTCGAAGTTCAGC	100	GAAGGCGACATTACACCAGC	236	ATT(18)	>E00495:125:HKLHCALXX:5:1106:29295:16762	CGCATTTTTATTTGATACGTCTTTTTCCTTAAGTAGTTTCTTTCAGTTTTCATTCACTTCATTCAAGGATCTTGTGTTTAGACATTCTCGAAGTTCAGCATCAAATATATTATTATTATTATTATTTAATTAATTTTTGATGTGTATGTAAAAGGTACTTCTTCTCCGTTCATTGTGGTTCAGATCTTCTCGAACATTTTTTATAATATGTAATTATAACTTATGTGTAATGTATGCTGGTGTAATGTCGCCTTCTTATGGTCTAGA	>E00495:125:HKLHCALXX:5:1106:29295:16762	CGCATTTTTATTTGATACGTCTTTTTCCTTAAGTAGTTTCTTTCAGTTTTCATTCACTTCATTCAAGGATCTTGTGTTTAGACATTCTCGAAGTTCAGCATCAAATATATTATTATTATTATTATTTAATTAATTTTTGATGTGTATGTA	>E00495:125:HKLHCALXX:5:1106:29295:16762	TCTAGACCATAAGAAGGCGACATTACACCAGCATACATTACACATAAGTTATAATTACATATTATAAAAAATGTTCGAGAAGATCTGAACCACAATGAACGGAGAAGAAGTACCTTTTACATACACATCAAAAATTAATTAAATAATAAT
E00495:125:HKLHCALXX:5:1106:26808:5141	CGGAGAACCCAGATGAAAGG	21	AGATTTACGCCCACCAATCG	165	ATC(18)	>E00495:125:HKLHCALXX:5:1106:26808:5141	CGGAGAACCCAGATGAAAGGAAATAATGGCTAAGAACTCGTCGAGGTCCTCGCATTGCAAATTGCGAAGGCCGCCATAAAGAGATGGTGGTGATGATGATGATGATGATCATATCTAACGCGAAAGTGGCGTAATCGCCGAGAGCGTATTGGCCTCCGAAGCAGCGATTGGTGGGCGTAAATCTGCCTCTCGTCTCTGGTGGGTAAACACCCGCCGAGGAGGATCATGGGAAGAATGCGTACGGACAAGGCCATCACGTGCCACTCT	>E00495:125:HKLHCALXX:5:1106:26808:5141	CGGAGAACCCAGATGAAAGGAAATAATGGCTAAGAACTCGTCGAGGTCCTCGCATTGCAAATTGCGAAGGCCGCCATAAAGAGATGGTGGTGATGATGATGATGATGATCATATCTAACGCGAAAGTGGCGTAATCGCCGAGAGCGTATT	>E00495:125:HKLHCALXX:5:1106:26808:5141	AGAGTGGCACGTGATGGCCTTGTCCGTACGCATTCTTCCCATGATCCTCCTCGGCGGGTGTTTACCCACCAGAGACGAGAGGCAGATTTACGCCCACCAATCGCTGCTTCGGAGGCCAATACGCTCTCGGCGATTACGCCACTTTCGCGT
E00495:125:HKLHCALXX:5:1106:26403:15654	TCTAGGTACCACATCTTTTGTGTGC	62	GACCGTACATTCCTCCAGATCC	248	ATC(21)	>E00495:125:HKLHCALXX:5:1106:26403:15654	TTCTAAGTATTGTATAACTTTGTTTTGTGTTCCAAGTCTAGGTACCACATCTTTTGTGTGCATATCATCATCATCATCATCATCGTCGTCATTATCATTATCAATAAAGCCATTATCAATTTACTGCAGGATGAAAGCCTCTTCAACAAGTTAAAGGTATTGGACCTTAATCTGCTACGCTGGTCCAATGCGGATTGGCAGATAAGAATGATGGTATACTGGGAAGTGTTTATGATATAAAAAGTAAGGATCTGGAGGAATGTACGGTCGTAAC	>E00495:125:HKLHCALXX:5:1106:26403:15654	TTCTAAGTATTGTATAACTTTGTTTTGTGTTCCAAGTCTAGGTACCACATCTTTTGTGTGCATATCATCATCATCATCATCATCGTCGTCATTATCATTATCAATAAAGCCATTATCAATTTACTGCAGGATGAAAGCCTCTTCAACAAG	>E00495:125:HKLHCALXX:5:1106:26403:15654	GTTACGACCGTACATTCCTCCAGATCCTTACTTTTTATATCATAAACACTTCCCAGTATACCATCATTCTTATCTGCCAATCCGCATTGGACCAGCGTAGCAGATTAAGGTCCAATACCTTTAACTTGTTGAAGAGGCTTTCATCCTGCA
E00495:125:HKLHCALXX:5:1106:26129:8570	TGGGGAAATACGAGACGTGG	35	CGCGTAAGCAAACAACAAGG	163	TCC(18)	>E00495:125:HKLHCALXX:5:1106:26129:8570	AGGTAGCGAAAAGTTGGGGAAATACGAGACGTGGCGGAGACCGGAGCAATAAAAGGAGGCGGAGGAAACAGAAAGCGGAAGAACTGAGGAGGAGGAGGAGGAGGAAGGAGACAACGAATCGTCTGTTTACTCTCGCGCGTGAATGCAAGAGGCGCGCGCCTTCCTTGTTGTTTGCTTACGCGAGTTGCTCGTAACGCTGACGTCAGCAATACATTCAATAGCGCAACGATAAATTATCGCAATGCGGGAAATGGAGGTC	>E00495:125:HKLHCALXX:5:1106:26129:8570	AGGTAGCGAAAAGTTGGGGAAATACGAGACGTGGCGGAGACCGGAGCAATAAAAGGAGGCGGAGGAAACAGAAAGCGGAAGAACTGAGGAGGAGGAGGAGGAGGAAGGAGACAACGAATCGTCTGTTTACTCTCGCGCGTGAATGCA	>E00495:125:HKLHCALXX:5:1106:26129:8570	GACCTCCATTTCCCGCATTGCGATAATTTATCGTTGCGCTATTGAATGTATTGCTGACGTCAGCGTTACGAGCAACTCGCGTAAGCAAACAACAAGGAAGGCGCGCGCCTCTTGCATTCACGCGCGAGAGTAAACAGACGATTCGTT
E00495:125:HKLHCALXX:5:1106:25601:12578	GCTGGTCTATTAGCTCCCACG	43	CGTGGTGAAAATGTGTGTTCC	206	ATC(21)	>E00495:125:HKLHCALXX:5:1106:25601:12578	CGCCATTCAACACACATAATAGCTGGTCTATTAGCTCCCACGTGTTTGTCAATGAGGTTGATTTTATACGCTTTTAATAACTATTATCATCATCATCATCATCATCAGAGGTTATTTTATTACCTCACAAAGCGTTTAAAATACAATTGAAAAGTGGTGTGGAAATGTGAGGTAGGTAGGGTTATAAATAGAATAAAGCTATTAAGGAACACACATTTTCACCACGTCTAAAGGAGACCAGAAAACACTTTCGTAGGATTGCGGAACACT	>E00495:125:HKLHCALXX:5:1106:25601:12578	CGCCATTCAACACACATAATAGCTGGTCTATTAGCTCCCACGTGTTTGTCAATGAGGTTGATTTTATACGCTTTTAATAACTATTATCATCATCATCATCATCATCAGAGGTTATTTTATTACCTCACAAAGCGTTTAAAATACAATTGA	>E00495:125:HKLHCALXX:5:1106:25601:12578	AGTGTTCCGCAATCCTACGAAAGTGTTTTCTGGTCTCCTTTAGACGTGGTGAAAATGTGTGTTCCTTAATAGCTTTATTCTATTTATAACCCTACCTACCTCACATTTCCACACCACTTTTCAATTGTATTTTAAACGCTTTGTGAGGTA
E00495:125:HKLHCALXX:5:1106:24089:2926	GCCTGAAGATATAACAACACGAACC	94	TTTACCGAAGATTATTTCTTAGCCG	211	ATC(21)	>E00495:125:HKLHCALXX:5:1106:24089:2926	ACTTAAAATGAAACATCTTACTAATAAATAAAATACAATTCGTCTTCGACGAATTTTTAAGTTACTCTGCCTGAAGATATAACAACACGAACCTGTGCATTGGTAACTAATCATGAGATGATGATGATGATGATGATAACAATGATGAGGGTGCATTGCCGTATATTGAATACATGCCGAAACAACATTAATTACGTGTTCAATTTGTATCGGCTAAGAAATAATCTTCGGTAAAAATAAAAGTGATAATGACAACGATGACTAATGATTATT	>E00495:125:HKLHCALXX:5:1106:24089:2926	ACTTAAAATGAAACATCTTACTAATAAATAAAATACAATTCGTCTTCGACGAATTTTTAAGTTACTCTGCCTGAAGATATAACAACACGAACCTGTGCATTGGTAACTAATCATGAGATGATGATGATGATGATGATAACAATGATGAGG	>E00495:125:HKLHCALXX:5:1106:24089:2926	AATAATCATTAGTCATCGTTGTCATTATCACTTTTATTTTTACCGAAGATTATTTCTTAGCCGATACAAATTGAACACGTAATTAATGTTGTTTCGGCATGTATTCAATATACGGCAATGCACCCTCATCATTGTTATCATCATCATCAT
E00495:125:HKLHCALXX:5:1106:23815:3753	TTTGAACAAGTGGCACAATGC	49	CTTCTGTGCCCTGCTACCG	243	TCC(21)	>E00495:125:HKLHCALXX:5:1106:23815:3753	GGATGGGGTGGGGGGCGTCGTCTTGTGTTTGAACAAGTGGCACAATGCGCGCGCCCTCAGGCAATTTGTCAGCGCGCGCCTCTCTTGGGCGGGTTGGGGAGCGGAGTGGAGGGGAGGGGAGGGGCGCAGCTGGGGACAGACTGCTATTGTGTCCTAATTCAACAAGACTCGAGCGAGGTCGGCACACTCGTGGGAGGAAGAGGAGGAGGAGGAGGAGGAGGAAGAAAGGAAACCGCAAAAGCCGGTAGCAGGGCACAGAAGAGACG	>E00495:125:HKLHCALXX:5:1106:23815:3753	GGATGGGGTGGGGGGCGTCGTCTTGTGTTTGAACAAGTGGCACAATGCGCGCGCCCTCAGGCAATTTGTCAGCGCGCGCCTCTCTTGGGCGGGTTGGGGAGCGGAGTGGAGGGGAGGGGAGGGGCGCAGCTGGGGACAGACTGCTATTGT	>E00495:125:HKLHCALXX:5:1106:23815:3753	CGTCTCTTCTGTGCCCTGCTACCGGCTTTTGCGGTTTCCTTTCTTCCTCCTCCTCCTCCTCCTCCTCTTCCTCCCACGAGTGTGCCGACCTCGCTCGAGTCTTGTTGAATTAGGACACAATAGCAGTCTGTCCCCAGCTGCGCCCCTCCC
E00495:125:HKLHCALXX:5:1106:23399:6267	ACGACTGGGTGTGGCTGG	66	GTCGTCCAGGTTGTTCTCCG	231	TTG(18)	>E00495:125:HKLHCALXX:5:1106:23399:6267	GTCCGGCCCCCGGGGGAAGCCCCCGCGCGAGTCCACGACCAACGCGCACGACTGGGTGTGGCTGGGCCGGGCCACGCTGGAGCGGGCCACGGGCCATTCTGGGGGCCGCTCCCCGCAGCTCGTGGTGCACAACAACAATAACAACAACAACAACAACGTGGCCGTGGCCAAGGACGGCCAGGGCGGGGGCCAGATGAGGATCACCGCCAACCCCATGAGCTTCGGCGGCACGGAGAACAACCTGGACGACGACCGGGACGCC	>E00495:125:HKLHCALXX:5:1106:23399:6267	GTCCGGCCCCCGGGGGAAGCCCCCGCGCGAGTCCACGACCAACGCGCACGACTGGGTGTGGCTGGGCCGGGCCACGCTGGAGCGGGCCACGGGCCATTCTGGGGGCCGCTCCCCGCAGCTCGTGGTGCACAACAACAATAACAACAACAA	>E00495:125:HKLHCALXX:5:1106:23399:6267	GGCGTCCCGGTCGTCGTCCAGGTTGTTCTCCGTGCCGCCGAAGCTCATGGGGTTGGCGGTGATCCTCATCTGGCCCCCGCCCTGGCCGTCCTTGGCCACGGCCACGTTGTTGTTGTTGTTGTTATTGTTGTTGTGCACCACGAGCTGCGG
E00495:125:HKLHCALXX:5:1106:20679:14142	GACTGCGTGCATGTGAAGC	21	TTTTGAGCGTCAAGAATGGG	174	ATC(21)	>E00495:125:HKLHCALXX:5:1106:20679:14142	GGACTGCGTGCATGTGAAGCATGTTGAACTGGCCTTCATACTACAGTGGATCGATAATGGGTAATGATGATGGTGAATGGCTAATGGCTAATGGCTAATGGATGATGATGATGATGATGATACACATATGTGTTCCCATCGCTAGACATTGTCAATGCACTATAGAATTAAGGCCCATTCTTGACGCTCAAAACATAGACGGTTCTGCATCTTTTTCTGACAAGTGACTCCACTGTACTAAACAAACTCATCGATATAACATG	>E00495:125:HKLHCALXX:5:1106:20679:14142	GGACTGCGTGCATGTGAAGCATGTTGAACTGGCCTTCATACTACAGTGGATCGATAATGGGTAATGATGATGGTGAATGGCTAATGGCTAATGGCTAATGGATGATGATGATGATGATGATACACATATGTGTTCCCATCGCTAGACATT	>E00495:125:HKLHCALXX:5:1106:20679:14142	CATGTTATATCGATGAGTTTGTTTAGTACAGTGGAGTCACTTGTCAGAAAAAGATGCAGAACCGTCTATGTTTTGAGCGTCAAGAATGGGCCTTAATTCTATAGTGCATTGACAATGTCTAGCGATGGGAACACATATGTGTATCATCAT
E00495:125:HKLHCALXX:5:1106:19918:10046	GCAAAGGAAGCATAGAGATTCCC	52	ACGAGAGCTGAGCGAGAACC	226	AAG(18)	>E00495:125:HKLHCALXX:5:1106:19918:10046	GAGAATTTTACGAGAATTTCCACTTCTTGCAAAGGAAGCATAGAGATTCCCTGTCCTTAGAAAGGACTCGAAATCAGGAAGAAGAAGAAGAAGAAAACTTAGTCGCTATGATCGAGGAAGGGTAGAAAAAGCATACAAGACACCGACCAGTATTCCCAAAAACAATATAGCCCGTCAACAGCAGAAGGTCACCCAAGAACAAAACTCTCTCTCAGAACATTTCTTGGTTCTCGCTCAGCTCTCGTCGAGTTCAGACCAGCCAAGCTG	>E00495:125:HKLHCALXX:5:1106:19918:10046	GAGAATTTTACGAGAATTTCCACTTCTTGCAAAGGAAGCATAGAGATTCCCTGTCCTTAGAAAGGACTCGAAATCAGGAAGAAGAAGAAGAAGAAAACTTAGTCGCTATGATCGAGGAAGGGTAGAAAAAGCATACAAGACACCGACCAG	>E00495:125:HKLHCALXX:5:1106:19918:10046	CAGCTTGGCTGGTCTGAACTCGACGAGAGCTGAGCGAGAACCAAGAAATGTTCTGAGAGAGAGTTTTGTTCTTGGGTGACCTTCTGCTGTTGACGGGCTATATTGTTTTTGGGAATACTGGTCGGTGTCTTGTATGCTTTTTCTACCCTT
E00495:125:HKLHCALXX:5:1106:19380:7603	CAAGCGTGCCTGTTTTCTCC	21	CAGCACTGAAACGAACGTGG	226	ATC(18)	>E00495:125:HKLHCALXX:5:1106:19380:7603	CAAGCGTGCCTGTTTTCTCCATTCTAGAAAATTAGTAAGTCTTCATCATCATCATCATCATTTTATCCTTAGCTGACAACCGACTGAGGGTGACTCCTCAGACAATACGTTGCTGTAGGTGCCGCGTGATCCGGAGCTTCCTTCACAATCTGCTTCCATGTGCGACGGTTTTGCTTCTTCGACGGATATTCGTTGTTTCTTGAGATTCTCCGGCACATGACTTAGCCACGTTCGTTTCAGTGCTGCTGGTTGAATTTTCCATCCATC	>E00495:125:HKLHCALXX:5:1106:19380:7603	CAAGCGTGCCTGTTTTCTCCATTCTAGAAAATTAGTAAGTCTTCATCATCATCATCATCATTTTATCCTTAGCTGACAACCGACTGAGGGTGACTCCTCAGACAATACGTTGCTGTAGGTGCCGCGTGATCCGGAGCTTCCTTCACAATC	>E00495:125:HKLHCALXX:5:1106:19380:7603	GATGGATGGAAAATTCAACCAGCAGCACTGAAACGAACGTGGCTAAGTCATGTGCCGGAGAATCTCAAGAAACAACGAATATCCGTCGAAGAAGCAAAACCGTCGCACATGGAAGCAGATTGTGAAGGAAGCTCCGGATCACGCGGCACC
E00495:125:HKLHCALXX:5:1106:18274:10539	GGTTTTCCTTTTCTCCCATCG	50	TCCTAGTTCCTTGGTTAGGACTCG	174	ATT(18)	>E00495:125:HKLHCALXX:5:1106:18274:10539	TACTACTCCTCTTCAGGCTCTCAGGATAGGTTTTCCTTTTCTCCCATCGAGTTCGAGTCTTCTCTATATACGTGGAAAATCGGAGATATTATTATTATTATTATCATTATATGGATTATACAAATTAGTATGCACAGTCAAATTATTTGACCGATTTTTACAATGTTGAGTATCGAGTCCTAACCAAGGAACTAGGATAACAATGGTATTATTGTTATTATTATTAGTAGTAGTAGTTGTACTAGTAGTAATAGTAGCAGTACTAT	>E00495:125:HKLHCALXX:5:1106:18274:10539	TACTACTCCTCTTCAGGCTCTCAGGATAGGTTTTCCTTTTCTCCCATCGAGTTCGAGTCTTCTCTATATACGTGGAAAATCGGAGATATTATTATTATTATTATCATTATATGGATTATACAAATTAGTATGCACAGTCAAATTATTTGA	>E00495:125:HKLHCALXX:5:1106:18274:10539	ATAGTACTGCTACTATTACTACTAGTACAACTACTACTACTAATAATAATAACAATAATACCATTGTTATCCTAGTTCCTTGGTTAGGACTCGATACTCAACATTGTAAAAATCGGTCAAATAATTTGACTGTGCATACTAATTTGTATA
E00495:125:HKLHCALXX:5:1106:17797:9361	AGCAACTGAGCGATACAACG	88	TTTTCAAGACTACGAAAATCTTCCC	222	ATT(18)	>E00495:125:HKLHCALXX:5:1106:17797:9361	AATTTCTTTGTGTGTAATATAAGTGTGAATAATATTTTACGTTAATAAACATATAACAATGTGTTTTAGCAACTGAGCGATACAACGTCAAAACTGAAGTACATGCTAGGAATTTCAATAGTTCTCAATCACTACGAAAATAATAATTCCAGAACTGAAAAGATGGAGATAAAATAATAATAATAATAATAAAATAAATAATAACAATAATACATTAATATGGGAAGATTTTCGTAGTCTTGAAAATTATGACATTCCAAATTCAAAGTACAAAA	>E00495:125:HKLHCALXX:5:1106:17797:9361	AATTTCTTTGTGTGTAATATAAGTGTGAATAATATTTTACGTTAATAAACATATAACAATGTGTTTTAGCAACTGAGCGATACAACGTCAAAACTGAAGTACATGCTAGGAATTTCAATAGTTCTCAATCACTACGAAAATAATAATTCC	>E00495:125:HKLHCALXX:5:1106:17797:9361	TTTTGTACTTTGAATTTGGAATGTCATAATTTTCAAGACTACGAAAATCTTCCCATATTAATGTATTATTGTTATTATTTATTTTATTATTATTATTATTATTTTATCTCCATCTTTTCAGTTCTGGAATTATTATTTTCGTAGTGATTG
E00495:125:HKLHCALXX:5:1106:17604:4667	TAGCACATTGCGAATCACCG	30	TCGTTCCCACAAATCATATTGC	194	TCC(21)	>E00495:125:HKLHCALXX:5:1106:17604:4667	TAGGCCGCGTAGCACATTGCGAATCACCGCCCTCTCTCCTCCTCTCTCCTCCTCCTCCTCCTCCTCCCACCTCCTCCCACCTCCTCCGTCCTTCTTTTCCTCCCCAAGTGGCAGCGGGTCTATTTTCAAAAAGGAGCGAGCCAAGGCCCCTAAGCAAGATGAATCGCTTTCTCCCAATTTGTTACGTTGTTTTGCAATATGATTTGTGGGAACGAACTCTGTTCAGGCTGAATATATGCAAATATATCCGC	>E00495:125:HKLHCALXX:5:1106:17604:4667	TAGGCCGCGTAGCACATTGCGAATCACCGCCCTCTCTCCTCCTCTCTCCTCCTCCTCCTCCTCCTCCCACCTCCTCCCACCTCCTCCGTCCTTCTTTTCCTCCCCAAGTGGCAGCGGGTCTATTTTCAAAAAGGAGCGAGCCAAGGCCCC	>E00495:125:HKLHCALXX:5:1106:17604:4667	GCGGATATATTTGCATATATTCAGCCTGAACAGAGTTCGTTCCCACAAATCATATTGCAAAACAACGTAACAAATTGGGAGAAAGCGATTCATCTTGCTTAGGGGCCTTGGCTCGCTCCTTTTTGAAAATAGACCCGCTGCCACTTGGGG
E00495:125:HKLHCALXX:5:1106:17604:2663	AAATTCAGTTCTTCGTCTTCCTCC	32	GAAGAAGAGAGGGGAAAATAGGG	247	AAG(18)	>E00495:125:HKLHCALXX:5:1106:17604:2663	AGTTATTAAATTCAGTTCTTCGTCTTCCTCCTTTTCTCCTTTTTCTTCCTTCTTCTTCTTCTTCACTACTACTAACAGAATAATCATCACCTCCCTATATTCTTTTGTACTTTATTCTAGATTACGAGAGGGTGGTTTCGTCATAAACCTAACCCTTTGCCTTAAATAGATTCTGAATCAAGAGATTAGCTTAACTAAAGTATAGTAAATATTCGTTTCAGTTCTTCTTCTTCTTCTTCCCCGTCTCCCTATTTTCCCCTCTCTTCTTCTTTACC	>E00495:125:HKLHCALXX:5:1106:17604:2663	AGTTATTAAATTCAGTTCTTCGTCTTCCTCCTTTTCTCCTTTTTCTTCCTTCTTCTTCTTCTTCACTACTACTAACAGAATAATCATCACCTCCCTATATTCTTTTGTACTTTATTCTAGATTACGAGAGGGTGGTTTCGTCATAAACCT	>E00495:125:HKLHCALXX:5:1106:17604:2663	GGTAAAGAAGAAGAGAGGGGAAAATAGGGAGACGGGGAAGAAGAAGAAGAAGAACTGAAACGAATATTTACTATACTTTAGTTAAGCTAATCTCTTGATTCAGAATCTATTTAAGGCAAAGGGTTAGGTTTATGACGAAACCACCCTCTC
E00495:125:HKLHCALXX:5:1106:17259:14371	AAGAGGTTTTGGGAGAGCAGG	98	AAGCACGGATGAAAGTGCC	257	ATT(21)	>E00495:125:HKLHCALXX:5:1106:17259:14371	TTGAACAAGTCTCAGGGGGGACAGATTAGGGAAAAAATGGACGGAGGAAAGGAAGAGAAAACACAGTGAATTAATGAAGAGGTTTTGGGAGAGCAGGAGAAGAGGAAAGGAAGTAAAGCTGTGATTAGCTCAAGTTCACACGCTCTCCTTAAGGGAAATAATCATAAATAATAATAATAATAATAATATATAATATACCTATATACATATGCATACCATCGTTATCCATTATCAACGAAGGCCATTATATTATGAAGGCACTTTCATCCGTGCTT	>E00495:125:HKLHCALXX:5:1106:17259:14371	TTGAACAAGTCTCAGGGGGGACAGATTAGGGAAAAAATGGACGGAGGAAAGGAAGAGAAAACACAGTGAATTAATGAAGAGGTTTTGGGAGAGCAGGAGAAGAGGAAAGGAAGTAAAGCTGTGATTAGCTCAAGTTCACACGCTCTCCTT	>E00495:125:HKLHCALXX:5:1106:17259:14371	AAGCACGGATGAAAGTGCCTTCATAATATAATGGCCTTCGTTGATAATGGATAACGATGGTATGCATATGTATATAGGTATATTATATATTATTATTATTATTATTATTTATGATTATTTCCCTTAAGGAGAGCGTGTGAACTTGAGCTA
E00495:125:HKLHCALXX:5:1106:15453:4702	GTTCCTCCCGGTTCCTCC	20	GTAACCGGATTAAGCAGCCC	192	ACG(18)	>E00495:125:HKLHCALXX:5:1106:15453:4702	GGTTCCTCCCGGTTCCTCCGGCACCGCCTTCGTCGTCGTCGTCGTCGTCCCTGCCATCCACTCCTTTCTCTCCTCCCGTTCCTCCTCAACCTCTCGCTCCCCATCCTCTTCCTCCACCCTCGTGGCCTTCGAGCCCGCTTCGGCTCTTGCTCCGCGCTTATTACTCGCTCGGAAATTGTACTTCAGCATTCGGGCTGCTTAATCCGGTTACTCCGGTCGGCGCTGCGGCGGCTCGGCGACGGCCCCGCCACGCCACCCCAGCCCCGCCTC	>E00495:125:HKLHCALXX:5:1106:15453:4702	GGTTCCTCCCGGTTCCTCCGGCACCGCCTTCGTCGTCGTCGTCGTCGTCCCTGCCATCCACTCCTTTCTCTCCTCCCGTTCCTCCTCAACCTCTCGCTCCCCATCCTCTTCCTCCACCCTCGTGGCCTTCGAGCCCGCTTCGGCTCTTGC	>E00495:125:HKLHCALXX:5:1106:15453:4702	GAGGCGGGGCTGGGGTGGCGTGGCGGGGCCGTCGCCGAGCCGCCGCAGCGCCGACCGGAGTAACCGGATTAAGCAGCCCGAATGCTGAAGTACAATTTCCGAGCGAGTAATAAGCGCGGAGCAAGAGCCGAAGCGGGCTCGAAGGCCACG
E00495:125:HKLHCALXX:5:1106:15300:18678	TCATGGCTCAAGTTATGAACAGC	37	GAGGTTTCACTTTCAAATCCCC	243	TGG(18)	>E00495:125:HKLHCALXX:5:1106:15300:18678	GAAGGTCTTCTCGTCATGGCTCAAGTTATGAACAGCATCGTACCACCACCACCACCACCACTTCACAACCACAACCACCATGAGTTCTGCAATTCCAGAGGTTGCTCTTCATGGATTTAGTACTACGAGTTGGAGGAAAGGAATTATTGGCCACGCACGTTCAATAGCAAGATGTAATTTTTGTTGGGACGATATTAAATGGAAGAGCTTCAACAATTAAATGCTGTTAACGTCGAATTGGGGGGGATTTGAAAGTGAAACCTCCAT	>E00495:125:HKLHCALXX:5:1106:15300:18678	GAAGGTCTTCTCGTCATGGCTCAAGTTATGAACAGCATCGTACCACCACCACCACCACCACTTCACAACCACAACCACCATGAGTTCTGCAATTCCAGAGGTTGCTCTTCATGGATTTAGTACTACGAGTTGGAGGAAAGGAATTATTGG	>E00495:125:HKLHCALXX:5:1106:15300:18678	ATGGAGGTTTCACTTTCAAATCCCCCCCAATTCGACGTTAACAGCATTTAATTGTTGAAGCTCTTCCATTTAATATCGTCCCAACAAAAATTACATCTTGCTATTGAACGTGCGTGGCCAATAATTCCTTTCCTCCAACTCGTAGTACTA
E00495:125:HKLHCALXX:5:1106:14915:13721	TCAAGTAGTCATTTTGATTAAGGGG	29	TTAGCCGATGACTGAAGATCG	202	ATC(24)	>E00495:125:HKLHCALXX:5:1106:14915:13721	ATATCAAGTAGTCATTTTGATTAAGGGGATACTAATGGTAATGGTAAGGATGATGGTAAGGATGATGGTAAGGATGATGTTTATGATGATGATGATGATGATGATGCTCTGAACCGAACTGAGCGATCTATAAATAAGTGTTCACTTCTAACTCTGTTCTGAGAAATTCGAAGAATTGTGAGAAGTTAGTGGAATATCTGTCGATCTTCAGTCATCGGCTAATCAAGATAATGACCTTCAAATACTGGGAAGCAACTTATTTGTATTGATAA	>E00495:125:HKLHCALXX:5:1106:14915:13721	ATATCAAGTAGTCATTTTGATTAAGGGGATACTAATGGTAATGGTAAGGATGATGGTAAGGATGATGGTAAGGATGATGTTTATGATGATGATGATGATGATGATGCTCTGAACCGAACTGAGCGATCTATAAATAAGTGTTCACTTCTA	>E00495:125:HKLHCALXX:5:1106:14915:13721	TTATCAATACAAATAAGTTGCTTCCCAGTATTTGAAGGTCATTATCTTGATTAGCCGATGACTGAAGATCGACAGATATTCCACTAACTTCTCACAATTCTTCGAATTTCTCAGAACAGAGTTAGAAGTGAACACTTATTTATAGATCGC
E00495:125:HKLHCALXX:5:1106:12936:5933	ATGACAGCATCATCCCCTCC	71	TCATTTGGGGAATGAGAGGC	243	AAG(18)	>E00495:125:HKLHCALXX:5:1106:12936:5933	TATTCTCCCCACAGCACTTCAACTTACAAACCTACACCCAAACCAGCATCATGACAGCATCATCCCCTCCAAAATGACTTCTTTTCCGCAACCTCACTCCAGTCTTTCTCTCTTACTATCACCCACTCACTACATAGTAATACTCCTCCACCCTCACTCGCAAATGAGACTACTAAAACCAATAACCAAAACCCCCAAAATTTCCTTCTTCTTCTTCTTCTTATTTTACTATTCCCCATCCAGCCTCTCATTCCCCAAATGAATTCA	>E00495:125:HKLHCALXX:5:1106:12936:5933	TATTCTCCCCACAGCACTTCAACTTACAAACCTACACCCAAACCAGCATCATGACAGCATCATCCCCTCCAAAATGACTTCTTTTCCGCAACCTCACTCCAGTCTTTCTCTCTTACTATCACCCACTCACTACATAGTAATACTCCTCCA	>E00495:125:HKLHCALXX:5:1106:12936:5933	TGAATTCATTTGGGGAATGAGAGGCTGGATGGGGAATAGTAAAATAAGAAGAAGAAGAAGAAGGAAATTTTGGGGGTTTTGGTTATTGGTTTTAGTAGTCTCATTTGCGAGTGAGGGTGGAGGAGTATTACTATGTAGTGAGTGGGTGAT
E00495:125:HKLHCALXX:5:1106:12286:10433	TCGGCTTCAGAACTGTTTGG	62	TGCAGTAGATCCCAGTAAACACG	232	ATC(24)	>E00495:125:HKLHCALXX:5:1106:12286:10433	CCCGTGTTCCTTTTTCCTGATTTTCGCCCCGTACGTTGGTCTCGGCTTCAGAACTGTTTGGTTACTGCTTTCTACGCATACTCAATATTTGCCCTTTATTTGCACACATCCTTTCTCAGAATTTGTTTAAAATTTCTTTCTTAAATATTGCTTCAATTTCATATCACCATCATCATCATCATCATCATCATTATTAGTATTATTATTAGTATTAGTAGTAGTATTATTAATCGTGTTTACTGGGATCTACTGCATATAGAATTTTAATCAATTTC	>E00495:125:HKLHCALXX:5:1106:12286:10433	CCCGTGTTCCTTTTTCCTGATTTTCGCCCCGTACGTTGGTCTCGGCTTCAGAACTGTTTGGTTACTGCTTTCTACGCATACTCAATATTTGCCCTTTATTTGCACACATCCTTTCTCAGAATTTGTTTAAAATTTCTTTCTTAAATATTG	>E00495:125:HKLHCALXX:5:1106:12286:10433	GAAATTGATTAAAATTCTATATGCAGTAGATCCCAGTAAACACGATTAATAATACTACTACTAATACTAATAATAATACTAATAATGATGATGATGATGATGATGATGGTGATATGAAATTGAAGCAATATTTAAGAAAGAAATTTTAAA
E00495:125:HKLHCALXX:5:1106:11840:19293	TCAATACGTATGTACCTCAATACAAGAGC	70	GCTACTAGCACACAAAACGATGC	199	ATT(21)	>E00495:125:HKLHCALXX:5:1106:11840:19293	ATGATAGTGTAGAGTGATAGTGAAGTGATAGTATAGTGCATCAATACGTATGTACCTCAATACAAGAGCATAAGCTATTGTTGTTGTTATTATTATTATTATTATTACTACTATTACCCATGTCATTCATGTTTAATTCGCAGAGGCAAATTATTATAAGCCTGTGTTTGATTTAATAGTTTACGAGCGTGAGGTTTTGCATCGTTTTGTGTGCTAGTAGCAAGATGCAGACGGCTAGATAGCTTTAATTCTACGTATGCTTTCGCTTCC	>E00495:125:HKLHCALXX:5:1106:11840:19293	ATGATAGTGTAGAGTGATAGTGAAGTGATAGTATAGTGCATCAATACGTATGTACCTCAATACAAGAGCATAAGCTATTGTTGTTGTTATTATTATTATTATTATTACTACTATTACCCATGTCATTCATGTTTAATTCGCAGAGGCAAA	>E00495:125:HKLHCALXX:5:1106:11840:19293	GGAAGCGAAAGCATACGTAGAATTAAAGCTATCTAGCCGTCTGCATCTTGCTACTAGCACACAAAACGATGCAAAACCTCACGCTCGTAAACTATTAAATCAAACACAGGCTTATAATAATTTGCCTCTGCGAATTAAACATGAATGACA
E00495:125:HKLHCALXX:5:1106:10734:10978	AACGCTTTCCTTAAATGGGG	78	ATTTCTCTCGTATCGTAGGCG	193	ATT(18)	>E00495:125:HKLHCALXX:5:1106:10734:10978	TATGAAGAAAATTTGGGCCCGAAGAAAACACAATCATCATAAAGGAATTCAAGTTGAAACGCTTTCCTTAAATGGGGATAATCGAAAATAATAATAATAATAATATTTGAGACTGAAGAAGTGACCATATATCTCATAAAAGCGGAAACGTCTAAACGTATTATTTATCTTGATACGTACTACCTCAACATTCGCCTACGATACGAGAGAAATAAGAAATAATACACATCAAATCTGAGTAGCTGGCCGGTATTTG	>E00495:125:HKLHCALXX:5:1106:10734:10978	TATGAAGAAAATTTGGGCCCGAAGAAAACACAATCATCATAAAGGAATTCAAGTTGAAACGCTTTCCTTAAATGGGGATAATCGAAAATAATAATAATAATAATATTTGAGACTGAAGAAGTGACCATATATCTCATAAAAGCGGAAACG	>E00495:125:HKLHCALXX:5:1106:10734:10978	CAAATACCGGCCAGCTACTCAGATTTGATGTGTATTATTTCTTATTTCTCTCGTATCGTAGGCGAATGTTGAGGTAGTACGTATCAAGATAAATAATACGTTTAGACGTTTCCGCTTTTATGAGATATATGGTCACTTCTTCAGTCTCAA
E00495:125:HKLHCALXX:5:1105:9475:17096	TTAATCGTTATCCGCCACCG	56	AAGGACAATGTGTTGCGAGC	238	AAG(18)	>E00495:125:HKLHCALXX:5:1105:9475:17096	CATTCTGGTCCTGGAATATTCTTCGTTTGTACTTATTAATCGTTATCCGCCACCGTGGGATAACGCCAGGAAGAAGAAGAAGAAGAAGATAACCGTACACCCCTCCCCCCAAATCCACAAACTCCCAGACACTATGCCTGGCAGCCTCTCACGTCTGGCAGCCTTCACATCAGGCAGTCTCTCTCCACGTCAACAATTTCTCACTCACGTCATTCTATATATTCTTTGTACATATAAGCTCGCAACACATTGTCCTTAAAGCTGTATAG	>E00495:125:HKLHCALXX:5:1105:9475:17096	CATTCTGGTCCTGGAATATTCTTCGTTTGTACTTATTAATCGTTATCCGCCACCGTGGGATAACGCCAGGAAGAAGAAGAAGAAGAAGATAACCGTACACCCCTCCCCCCAAATCCACAAACTCCCAGACACTATGCCTGGCAGCCTCTC	>E00495:125:HKLHCALXX:5:1105:9475:17096	CTATACAGCTTTAAGGACAATGTGTTGCGAGCTTATATGTACAAAGAATATATAGAATGACGTGAGTGAGAAATTGTTGACGTGGAGAGAGACTGCCTGATGTGAAGGCTGCCAGACGTGAGAGGCTGCCAGGCATAGTGTCTGGGAGTT
E00495:125:HKLHCALXX:5:1105:9303:68096	TCGTGCATAATTACATAAACTGTCCC	67	CGCCCTTCCACAATCTTCC	226	AAG(21)	>E00495:125:HKLHCALXX:5:1105:9303:68096	AGTAAATGCAATGTAGAGAACACAGAAACAAAATTACACTTCGTGCATAATTACATAAACTGTCCCAGAAATTTCTTGCAAAGGACTGGAAATATTAAAATAAAATAATGAGTCGTTTTTACGTCATCACCGTAAATATCAAGGGCGCGTACGACGAAAAGAGAGGAGGTGGCAGTAGCAGAAGAAGAAGAAGAAGAAGAGATAGAAAGGGGGGTCAATAGATAAGGAAGATTGTGGAAGGGCGGCAGAGGAAAAGGG	>E00495:125:HKLHCALXX:5:1105:9303:68096	AGTAAATGCAATGTAGAGAACACAGAAACAAAATTACACTTCGTGCATAATTACATAAACTGTCCCAGAAATTTCTTGCAAAGGACTGGAAATATTAAAATAAAATAATGAGTCGTTTTTACGTCATCACCGTAAATATCAAGGGCGCGT	>E00495:125:HKLHCALXX:5:1105:9303:68096	CCCTTTTCCTCTGCCGCCCTTCCACAATCTTCCTTATCTATTGACCCCCCTTTCTATCTCTTCTTCTTCTTCTTCTTCTGCTACTGCCACCTCCTCTCTTTTCGTCGTACGCGCCCTTGATATTTACGGTGATGACGTAAAAACGACTCA
E00495:125:HKLHCALXX:5:1105:9211:72578	CATCACAGCCGTCTCCAGG	24	CGTACAGTCGGAGACGCAGG	221	CCG(18)	>E00495:125:HKLHCALXX:5:1105:9211:72578	GCGGCATCACAGCCGTCTCCAGGGCGTCCCCGAGGGCGGCCGTCGGGCACGCGGCCACCACGAGCCAGGCCGCCGCCGCCGCCGCCACCAGCGTGTTCCAAGCCATCGGCCAACAACGCCCGCACTCGACCAATCCGAACGAGCCGACCTGCGCACAAACACACTCACACTCACACACGTGCGCGCGCACGCGCGACAGCGAGCGCCACTGCCGTAGCGACCTGCGTCTCCGACTGTACGCCGGCAACTAACTAGTCTCGTCTCCC	>E00495:125:HKLHCALXX:5:1105:9211:72578	GCGGCATCACAGCCGTCTCCAGGGCGTCCCCGAGGGCGGCCGTCGGGCACGCGGCCACCACGAGCCAGGCCGCCGCCGCCGCCGCCACCAGCGTGTTCCAAGCCATCGGCCAACAACGCCCGCACTCGACCAATCCGAACGAGCCGACCT	>E00495:125:HKLHCALXX:5:1105:9211:72578	GGGAGACGAGACTAGTTAGTTGCCGGCGTACAGTCGGAGACGCAGGTCGCTACGGCAGTGGCGCTCGCTGTCGCGCGTGCGCGCGCACGTGTGTGAGTGTGAGTGTGTTTGTGCGCAGGTCGGCTCGTTCGGGTTGGTCGAGTGCGGGCG
E00495:125:HKLHCALXX:5:1105:9008:45786	TTTGAAATGTGGGAATCTTCG	52	TGTAACGCCTAGGTTCTTAAAGG	243	ATT(21)	>E00495:125:HKLHCALXX:5:1105:9008:45786	TCCGGTTGGTTCGATGAACTAGACTAAATATTTGAAATGTGGGAATCTTCGAATCATTCTGTACCTTGTTTGCGTATTGTGGCCTTCTTTGTGGCAAAGAACTTGAGTTTTCTTAAAGGAAATTTGTAGTCTCTTTTTTTCAGCATATTCTTTACACAATAATAATAATAATAATAATAAACAATTGCATTATTATGATTATTATTATTACTACTGTTTTGTTGTTTTCTTGGAGCTACAGTCCTTTAAGAACCTAGGCGTTACA	>E00495:125:HKLHCALXX:5:1105:9008:45786	TCCGGTTGGTTCGATGAACTAGACTAAATATTTGAAATGTGGGAATCTTCGAATCATTCTGTACCTTGTTTGCGTATTGTGGCCTTCTTTGTGGCAAAGAACTTGAGTTTTCTTAAAGGAAATTTGTAGTCTCTTTTTTTCAGCATATTC	>E00495:125:HKLHCALXX:5:1105:9008:45786	TGTAACGCCTAGGTTCTTAAAGGACTGTAGCTCCAAGAAAACAACAAAACAGTAGTAATAATAATAATCATAATAATGCAATTGTTTATTATTATTATTATTATTATTGTGTAAAGAATATGCTGAAAAAAAGAGACTACAAATTTCCTT
E00495:125:HKLHCALXX:5:1105:8288:42604	ATAGAAATTCAGCGGGACGG	99	ACGCACGTGTCTCTCCTGG	236	ATC(21)	>E00495:125:HKLHCALXX:5:1105:8288:42604	GTTCCAAATACACCTACGAATATCCTAACAACGCATACGAAAAATGAATTTTATTATGACAACGTATACCTTTCTAAAATAGAAATTCAGCGGGACGGATGAGTTGGAATCATCATCATCATCATCATCACCACCATCTTTTTTTATGGCGGCCCTCTCAAGTTGTTATGCGAGGTCCTTGGCGAGTTCTTACCCTTATTTTTCGAGTACCATATCCTCACATCTGTACTTACTCCCAGGAGAGACACGTGCGTTTATTACAAAATTGAGCGTT	>E00495:125:HKLHCALXX:5:1105:8288:42604	GTTCCAAATACACCTACGAATATCCTAACAACGCATACGAAAAATGAATTTTATTATGACAACGTATACCTTTCTAAAATAGAAATTCAGCGGGACGGATGAGTTGGAATCATCATCATCATCATCATCACCACCATCTTTTTTTATGGC	>E00495:125:HKLHCALXX:5:1105:8288:42604	AACGCTCAATTTTGTAATAAACGCACGTGTCTCTCCTGGGAGTAAGTACAGATGTGAGGATATGGTACTCGAAAAATAAGGGTAAGAACTCGCCAAGGACCTCGCATAACAACTTGAGAGGGCCGCCATAAAAAAAGATGGTGGTGATGA
E00495:125:HKLHCALXX:5:1105:8146:49144	TGGATTTTGTCGGTTGATGC	84	TTTTCGGAAGCACCTCTTGC	234	ATT(24)	>E00495:125:HKLHCALXX:5:1105:8146:49144	TAATTGAACGAGCGTCTAAACACTAATGCATTTAATAAAATTCGCAGTCTATGTGTCGAGAGGTGGATTTTGTCGGTTGATGCGACGACAATTTTGTCTGCAGGCGCGTCCGTCGCCCGTACACTAGACGATAATAATTATTTTGTTTAATAATAATAATAATAATAATAATATTATTATTAACAATAATAACGCTTATAACAATAGTAACGATGACGTTACTTAATACTTATGCAAGAGGTGCTTCCGAAAATATTAGTTGAAGCGA	>E00495:125:HKLHCALXX:5:1105:8146:49144	TAATTGAACGAGCGTCTAAACACTAATGCATTTAATAAAATTCGCAGTCTATGTGTCGAGAGGTGGATTTTGTCGGTTGATGCGACGACAATTTTGTCTGCAGGCGCGTCCGTCGCCCGTACACTAGACGATAATAATTATTTTGTTTAA	>E00495:125:HKLHCALXX:5:1105:8146:49144	TCGCTTCAACTAATATTTTCGGAAGCACCTCTTGCATAAGTATTAAGTAACGTCATCGTTACTATTGTTATAAGCGTTATTATTGTTAATAATAATATTATTATTATTATTATTATTATTAAACAAAATAATTATTATCGTCTAGTGTAC
E00495:125:HKLHCALXX:5:1105:8095:16990	AAAACATGCCACAGAGCAGG	89	GAATTTCAGTCCTGAGCAATCG	245	ATC(21)	>E00495:125:HKLHCALXX:5:1105:8095:16990	AAAAGTAAAAAGCAAGTTTCGAAAATAATGCGCAGACAAAGAACTTAAAAGGAGAAACGGTATCATCAAAAACATGCCACAGAGCAGGCCGGAGTGGAGAGGGCAACCGATGATGATGATGATGATGATGGTAATACTTCGGTCTTACCGACAATAAAATGAGGGTCATATTGTCAAGTTTTCGAAAAGTGCATATGCCTTAAGGCTCAATGAACAATTCTTCGATCCAAAATAAGATAATCAACGATTGCTCAGGACTGAAATTCTTTCTGAA	>E00495:125:HKLHCALXX:5:1105:8095:16990	AAAAGTAAAAAGCAAGTTTCGAAAATAATGCGCAGACAAAGAACTTAAAAGGAGAAACGGTATCATCAAAAACATGCCACAGAGCAGGCCGGAGTGGAGAGGGCAACCGATGATGATGATGATGATGATGGTAATACTTCGGTCTTACCG	>E00495:125:HKLHCALXX:5:1105:8095:16990	TTCAGAAAGAATTTCAGTCCTGAGCAATCGTTGATTATCTTATTTTGGATCGAAGAATTGTTCATTGAGCCTTAAGGCATATGCACTTTTCGAAAACTTGACAATATGACCCTCATTTTATTGTCGGTAAGACCGAAGTATTACCATCAT
E00495:125:HKLHCALXX:5:1105:8075:33375	TCACCAAGGTCTGATGGTGC	35	AAGACGGTGTACGTCCTGCC	216	AAG(18)	>E00495:125:HKLHCALXX:5:1105:8075:33375	ACGCGAGACCGGATTCACCAAGGTCTGATGGTGCACACACATCGGTCAGGGACGGCCAGGAACGGATGAAGGTGACTTCGAAGAGGAAAAAATCCTCAGAGAAAGAAAGGAGTGCCCCACAAGAAGACCTCGCCACCGAAGCAAGGAATATGAAGAAGAAGAAGAAGAAACGGAAGAAGCCAAGTGCCGGAGCCTTCCTTATAAGACCGGCGGAAGGCAGGACGTACACCGTCTTAGGGGTTTACCGGGCAAACGTTAACACGGAGGAAACGGAT	>E00495:125:HKLHCALXX:5:1105:8075:33375	ACGCGAGACCGGATTCACCAAGGTCTGATGGTGCACACACATCGGTCAGGGACGGCCAGGAACGGATGAAGGTGACTTCGAAGAGGAAAAAATCCTCAGAGAAAGAAAGGAGTGCCCCACAAGAAGACCTCGCCACCGAAGCAAGGAATA	>E00495:125:HKLHCALXX:5:1105:8075:33375	ATCCGTTTCCTCCGTGTTAACGTTTGCCCGGTAAACCCCTAAGACGGTGTACGTCCTGCCTTCCGCCGGTCTTATAAGGAAGGCTCCGGCACTTGGCTTCTTCCGTTTCTTCTTCTTCTTCTTCATATTCCTTGCTTCGGTGGCGAGGTC
E00495:125:HKLHCALXX:5:1105:7882:60079	CTTTGCCTCACCACAGTTCG	36	TATGAAAGAGATTTCTTCCTAAATATCCG	176	TGG(24)	>E00495:125:HKLHCALXX:5:1105:7882:60079	GCTAGCTTTTTTTTTCTTTGCCTCACCACAGTTCGGCTCCACCACCACCACCACCACCACCAGTTTTATTTATTCGCCCCCAAACTGTAACTAATCCACATTAAATCATCGCCATGTATTTTAAAATCTCCACAGGCTAAAATGCAATTCGATAAACTAAAAAGAAAAAAAATGACGGATATTTAGGAAGAAATCTCTTTCATACTGCGTCTGAAAATTAATTTTCATAAGATTGAAGGTCTTGTATGTTTATTCTTTTTTTATG	>E00495:125:HKLHCALXX:5:1105:7882:60079	GCTAGCTTTTTTTTTCTTTGCCTCACCACAGTTCGGCTCCACCACCACCACCACCACCACCAGTTTTATTTATTCGCCCCCAAACTGTAACTAATCCACATTAAATCATCGCCATGTATTTTAAAATCTCCACAGGCTAAAATGCAATTC	>E00495:125:HKLHCALXX:5:1105:7882:60079	CATAAAAAAAGAATAAACATACAAGACCTTCAATCTTATGAAAATTAATTTTCAGACGCAGTATGAAAGAGATTTCTTCCTAAATATCCGTCATTTTTTTTCTTTTTAGTTTATCGAATTGCATTTTAGCCTGTGGAGATTTTAAAATAC
E00495:125:HKLHCALXX:5:1105:7720:12718	GCGTTGCGAAATATACAGAAGC	94	GTCCAGCACATTCAACTCGC	235	ATC(24)	>E00495:125:HKLHCALXX:5:1105:7720:12718	CTCTGGAATACCATAAACAGGTGCACTTTGAAGCTTTTATTCTTTCACTTCCCTATGCGCTTTTTTGTTGGGCGTTGCGAAATATACAGAAGCATGTAATATGACAATTTTGTACAAAATATGTATTTCGTTTCGTAAAGAAAAAAGTAAATACATCTGTCAACGTGAACTATATCATCATCATCATCATCATCATCACCACCATTAATCTACTACAGGATGAAAATCTCTTCAGCGAGTTGAATGTGCTGGACTTTAAACTGCCACGTTGG	>E00495:125:HKLHCALXX:5:1105:7720:12718	CTCTGGAATACCATAAACAGGTGCACTTTGAAGCTTTTATTCTTTCACTTCCCTATGCGCTTTTTTGTTGGGCGTTGCGAAATATACAGAAGCATGTAATATGACAATTTTGTACAAAATATGTATTTCGTTTCGTAAAGAAAAAAGTAA	>E00495:125:HKLHCALXX:5:1105:7720:12718	CCAACGTGGCAGTTTAAAGTCCAGCACATTCAACTCGCTGAAGAGATTTTCATCCTGTAGTAGATTAATGGTGGTGATGATGATGATGATGATGATGATATAGTTCACGTTGACAGATGTATTTACTTTTTTCTTTACGAAACGAAATAC
E00495:125:HKLHCALXX:5:1105:6776:2856	TTGCTTATTATCCATTCCGATAGC	29	GGAACTGAACCGATGACAGG	195	TGG(27)	>E00495:125:HKLHCALXX:5:1105:6776:2856	AGAGTTGCTTATTATCCATTCCGATAGCAGGTCATCACCTCCAACACAATACACTAACATATCATCATCATCATCACTACACATACCACCACCACCACCACCACCACCACCACTGTAAGCACTACTAACATCATCATCAATGAAAATCCTTCTCAGTCCGAATATCAATTTCCGTTGCTTCTGATACTTTGTTTCCTGTCATCGGTTCAGTTCCTTATGTCTATTATTGCAAAGTGTACATTTTACGTTCCTTTACCTTCGTGTCCAACTTCCTA	>E00495:125:HKLHCALXX:5:1105:6776:2856	AGAGTTGCTTATTATCCATTCCGATAGCAGGTCATCACCTCCAACACAATACACTAACATATCATCATCATCATCACTACACATACCACCACCACCACCACCACCACCACCACTGTAAGCACTACTAACATCATCATCAATGAAAATCCT	>E00495:125:HKLHCALXX:5:1105:6776:2856	TAGGAAGTTGGACACGAAGGTAAAGGAACGTAAAATGTACACTTTGCAATAATAGACATAAGGAACTGAACCGATGACAGGAAACAAAGTATCAGAAGCAACGGAAATTGATATTCGGACTGAGAAGGATTTTCATTGATGATGATGTTA
E00495:125:HKLHCALXX:5:1105:6705:8851	TTTTGATCTTTTGGTTACTCCGC	28	TGACGTCAAATCTTCAATGTCC	190	AAG(21)	>E00495:125:HKLHCALXX:5:1105:6705:8851	TAAATTTTGATCTTTTGGTTACTCCGCTACTTTATATATTATTGCTTACGTTAGTTATATTTCCTGTTCTTATGAAATCCGACCTCGGTACGATCCCTACTATCTCTGTTATCGCGAATTCCTCCACCCTGACTTTTCCCGTTATCACATCCTTCTTCTTCTTCTTCTTCTTCTGATCAGATAAAAATAGGACATTGAAGATTTGACGTCAAGTTCACAACTATTAGTCAACAATTTATGGGATTGACTAATCGAGTCAATGATTTGATTATG	>E00495:125:HKLHCALXX:5:1105:6705:8851	TAAATTTTGATCTTTTGGTTACTCCGCTACTTTATATATTATTGCTTACGTTAGTTATATTTCCTGTTCTTATGAAATCCGACCTCGGTACGATCCCTACTATCTCTGTTATCGCGAATTCCTCCACCCTGACTTTTCCCGTTATCACAT	>E00495:125:HKLHCALXX:5:1105:6705:8851	CATAATCAAATCATTGACTCGATTAGTCAATCCCATAAATTGTTGACTAATAGTTGTGAACTTGACGTCAAATCTTCAATGTCCTATTTTTATCTGATCAGAAGAAGAAGAAGAAGAAGAAGGATGTGATAACGGGAAAAGTCAGGGTGG
E00495:125:HKLHCALXX:5:1105:6370:63050	GGAGAACCGACAGGAGAAATAGG	26	CTCCCCTCCTCTATCACCCC	222	TCC(18)	>E00495:125:HKLHCALXX:5:1105:6370:63050	GAGGAGAACCGACAGGAGAAATAGGAAGAGGAGGAAAGAAAGGAAGAGGGGAGGAATACGAAAAGGGGAAGAAAGAAGAGGAGGAGGAGGAGGAGGACGAAGACGAGGAGGAGAAAAAGGAAGAGAAGGAAGAAAACGAGTAGAAAGACGAGTAGGGAGAGGAGTAGAAAAAGGAGGAAGATGATGAGGTGGAAACGGGAGAAAAGGGGAGGTAAAGGAAAGGGGTGATAGAGGAGGGGAGGTAGAAAAAGGGATGGTAGAGGAAGGG	>E00495:125:HKLHCALXX:5:1105:6370:63050	GAGGAGAACCGACAGGAGAAATAGGAAGAGGAGGAAAGAAAGGAAGAGGGGAGGAATACGAAAAGGGGAAGAAAGAAGAGGAGGAGGAGGAGGAGGACGAAGACGAGGAGGAGAAAAAGGAAGAGAAGGAAGAAAACGAGTAGAAAGACG	>E00495:125:HKLHCALXX:5:1105:6370:63050	CCCTTCCTCTACCATCCCTTTTTCTACCTCCCCTCCTCTATCACCCCTTTCCTTTACCTCCCCTTTTCTCCCGTTTCCACCTCATCATCTTCCTCCTTTTTCTACTCCTCTCCCTACTCGTCTTTCTACTCCTTTTCTTCCTTCTCTTCC
E00495:125:HKLHCALXX:5:1105:6248:12771	GGCAGATCGTTGCAGTTCG	32	TTTGGCATTCTCACACTCGC	203	ATC(21)	>E00495:125:HKLHCALXX:5:1105:6248:12771	CACTTCTCCATTGGCAGATCGTTGCAGTTCGTTATTTACTATAATTTATCATCATAATCACATAATGATAATCATCATCATCATCATCATCATTCTCTTTCTCCATGATTTCTTTCACGAATATTCGTTTATGTCAGGTCCAGAAGGTTACAACAGATAGACCAATGATGATTCTGTTGCCACAAGGAACTAAAAACCATCAGCGAGTGTGAGAATGCCAAATATTCGACAGAGGTCCTGTAATTCTGGCACCAAC	>E00495:125:HKLHCALXX:5:1105:6248:12771	CACTTCTCCATTGGCAGATCGTTGCAGTTCGTTATTTACTATAATTTATCATCATAATCACATAATGATAATCATCATCATCATCATCATCATTCTCTTTCTCCATGATTTCTTTCACGAATATTCGTTTATGTCAGGTCCAGAAGGTTA	>E00495:125:HKLHCALXX:5:1105:6248:12771	GTTGGTGCCAGAATTACAGGACCTCTGTCGAATATTTGGCATTCTCACACTCGCTGATGGTTTTTAGTTCCTTGTGGCAACAGAATCATCATTGGTCTATCTGTTGTAACCTTCTGGACCTGACATAAACGAATATTCGTGAAAGAAATC
E00495:125:HKLHCALXX:5:1105:5589:25728	AGCGCAAATGTTAGTCTGCG	64	ACGATTACTACGACGACAAAGACG	196	ATC(21)	>E00495:125:HKLHCALXX:5:1105:5589:25728	AATTAAACCTCACATTATCCTGTAAACCTTGTAATCTGGAGATAGCGCAAATGTTAGTCTGCGAATTCGCTTATCAACCCCGTCTGCCGCAAATCGAATTAGTAATTAGATGCGAGGTGGACTCTCAATTGTTTCAAACTTCTTGAACGACACTTGTCGCTGCTCACTCATAATCATCATCATCATCATCATCGTCGTCTTTGTCGTCGTAGTAATCGTAGTAATCGTAGTACTATTATTATTAGTAGTTATAATCGACCCAAATTCTTCAACC	>E00495:125:HKLHCALXX:5:1105:5589:25728	AATTAAACCTCACATTATCCTGTAAACCTTGTAATCTGGAGATAGCGCAAATGTTAGTCTGCGAATTCGCTTATCAACCCCGTCTGCCGCAAATCGAATTAGTAATTAGATGCGAGGTGGACTCTCAATTGTTTCAAACTTCTTGAACGA	>E00495:125:HKLHCALXX:5:1105:5589:25728	GGTTGAAGAATTTGGGTCGATTATAACTACTAATAATAATAGTACTACGATTACTACGATTACTACGACGACAAAGACGACGATGATGATGATGATGATGATTATGAGTGAGCAGCGACAAGTGTCGTTCAAGAAGTTTGAAACAATTGA
E00495:125:HKLHCALXX:5:1105:5436:68254	CAACGTTCAAAGAAGAGGCG	75	CACGAAACACAGCAATAGCG	230	CCG(18)	>E00495:125:HKLHCALXX:5:1105:5436:68254	ACTTGGCCAATTTAAGGCTTTACAGTCGTCTTTTACAATGAAACCATTGATACACAACGTTCAAAGAAGAGGCGAGAGGAAAATAGATCGACGACATTGTAAAACACCGGAGTAAATAGATTCGTCGTCATCGTCATCGTCATCGCCGCCGCCGCCGCCGCCGTCGCCGTCGCCGTCAGGTTCCTTCATGGTTTTGAAGATCCTTAATCAGTTCACCCGATTCTTCTGTCGCTATTGCTGTGTTTCGTGGGCACGTTGGTGATTCCA	>E00495:125:HKLHCALXX:5:1105:5436:68254	ACTTGGCCAATTTAAGGCTTTACAGTCGTCTTTTACAATGAAACCATTGATACACAACGTTCAAAGAAGAGGCGAGAGGAAAATAGATCGACGACATTGTAAAACACCGGAGTAAATAGATTCGTCGTCATCGTCATCGTCATCGCCGCC	>E00495:125:HKLHCALXX:5:1105:5436:68254	TGGAATCACCAACGTGCCCACGAAACACAGCAATAGCGACAGAAGAATCGGGTGAACTGATTAAGGATCTTCAAAACCATGAAGGAACCTGACGGCGACGGCGACGGCGGCGGCGGCGGCGGCGATGACGATGACGATGACGACGAAGCT
E00495:125:HKLHCALXX:5:1105:5183:68834	ATATCTGGTCCATCGGCACG	22	CATCGCAGATGACCTCTTTCC	180	TCC(24)	>E00495:125:HKLHCALXX:5:1105:5183:68834	AATATCTGGTCCATCGGCACGTCTGAAGGAGCAGGCGAAGGAAGCAGCGTCGGTCCAGGACCTTCGGGCAAGTAGGCATTCCGGGCGCTCAATGCAGCTCGAAGCAGCTCAATGCGGGTCGTTGTGCGCGAGGCTCGAAGGAGGAGGAGGAGGAGGAGGAGGAGGGCGGAAGAGAGGAAGGAAAGAGGTCATCTGCGATGAAAGACGCCGGCGGCGGCGGCGACGCCCGGAACAGGCCGAGCGCTGTGGAGCGAGCAGGTCGGGAGGCGCGTGC	>E00495:125:HKLHCALXX:5:1105:5183:68834	AATATCTGGTCCATCGGCACGTCTGAAGGAGCAGGCGAAGGAAGCAGCGTCGGTCCAGGACCTTCGGGCAAGTAGGCATTCCGGGCGCTCAATGCAGCTCGAAGCAGCTCAATGCGGGTCGTTGTGCGCGAGGCTCGAAGGAGGAGGAGG	>E00495:125:HKLHCALXX:5:1105:5183:68834	GCACGCGCCTCCCGACCTGCTCGCTCCACAGCGCTCGGCCTGTTCCGGGCGTCGCCGCCGCCGCCGGCGTCTTTCATCGCAGATGACCTCTTTCCTTCCTCTCTTCCGCCCTCCTCCTCCTCCTCCTCCTCCTCCGTCGAGCCTCGCGCA
E00495:125:HKLHCALXX:5:1105:5162:14687	ATACTGCCAAGGCCAGAAGG	103	TGCTTGGTCTTCGTTAGCCC	218	TTG(18)	>E00495:125:HKLHCALXX:5:1105:5162:14687	ACAATCATATTAATTAATTTTACATTACTTTTAATAATACCATTAGTTTGCATTAATGATACGGTGGCCAAGGTAGAACATAATACTGCCAAGGCCAGAAGGAGAACAAATAATGACCGAATCAAAAAGAGACGACGACAACAACAACAACAACAAGAAAACGATGGCCAAAAGAGTCTACCAAAAAGGCAAAGAATAAAGAGGGGTAAGCAAAAAAGGGCTAACGAAGACCAAGCACAAGAAAGGATCAACCA	>E00495:125:HKLHCALXX:5:1105:5162:14687	ACAATCATATTAATTAATTTTACATTACTTTTAATAATACCATTAGTTTGCATTAATGATACGGTGGCCAAGGTAGAACATAATACTGCCAAGGCCAGAAGGAGAACAAATAATGACCGAATCAAAAAGAGACGACGACAACAACAACAA	>E00495:125:HKLHCALXX:5:1105:5162:14687	TGGTTGATCCTTTCTTGTGCTTGGTCTTCGTTAGCCCTTTTTTGCTTACCCCTCTTTATTCTTTGCCTTTTTGGTAGACTCTTTTGGCCATCGTTTTCTTGTTGTTGTTGTTGTTGTCGTCGTCTCTTTTTGATTCGGTCATTATTTGTT
E00495:125:HKLHCALXX:5:1105:5091:6161	TGTAGAGCGAATCCAAAACCC	54	GCTGCATCCGTTGTATTTGG	192	ATC(18)	>E00495:125:HKLHCALXX:5:1105:5091:6161	AGGGCAGCAACAATGGAGAAATTTGTTTCGGATGTAGAGCGAATCCAAAACCCTACAATATCATCATCACTTCCACCACCATTATCATCATCATCATCATCATTACTACGTCACTTCTCTGTCTGTGTTGTTCTCAGTCTTTACTCCATAGGAACTCGTAACATAGATTGATTTTTGATGCTCTTCAAAATCCAAATACAACGGATGCAGCATTGTCTTGAATCAAGTTAAATCCAGAATTCTCTGCTTGGAAGAAGAAAAGAAA	>E00495:125:HKLHCALXX:5:1105:5091:6161	AGGGCAGCAACAATGGAGAAATTTGTTTCGGATGTAGAGCGAATCCAAAACCCTACAATATCATCATCACTTCCACCACCATTATCATCATCATCATCATCATTACTACGTCACTTCTCTGTCTGTGTTGTTCTCAGTCTTTACTCC	>E00495:125:HKLHCALXX:5:1105:5091:6161	TTTCTTTTCTTCTTCCAAGCAGAGAATTCTGGATTTAACTTGATTCAAGACAATGCTGCATCCGTTGTATTTGGATTTTGAAGAGCATCAAAAATCAATCTATGTTACGAGTTCCTATGGAGTAAAGACTGAGAACAACACAGACAG
E00495:125:HKLHCALXX:5:1105:4736:60677	GCCACTGTCTTTTATGAAGTACGC	55	TGCTGCTGTTCATGATGACG	171	ATC(21)	>E00495:125:HKLHCALXX:5:1105:4736:60677	TATAATAATTAATATTTTATTAAATTCAATGCCACTGTCTTTTATGAAGTACGCTACTTTAACGTATTATTCCACCAAATAACACAAGAACGTCAATTCACCCTCCAACATATGAAGTTGATATTTGTCCTCTCCATCATCATCATCATCATCATCGTCGTCGTCGTCGTCGTCATCATGAACAGCAGCAGCAATAACATGTGTCTTCTCTATTCCAAAAAATGGATATTAGTTCAAGGCTATCCTGATACCGTTTTCT	>E00495:125:HKLHCALXX:5:1105:4736:60677	TATAATAATTAATATTTTATTAAATTCAATGCCACTGTCTTTTATGAAGTACGCTACTTTAACGTATTATTCCACCAAATAACACAAGAACGTCAATTCACCCTCCAACATATGAAGTTGATATTTGTCCTCTCCATCATCATCATCATC	>E00495:125:HKLHCALXX:5:1105:4736:60677	AGAAAACGGTATCAGGATAGCCTTGAACTAATATCCATTTTTTGGAATAGAGAAGACACATGTTATTGCTGCTGCTGTTCATGATGACGACGACGACGACGACGATGATGATGATGATGATGATGGAGAGGACAAATATCAACTTCATAT
E00495:125:HKLHCALXX:5:1105:4503:58796	TCCATCATATTTTGTGTGTCGC	37	CAGTGCCCAAGAAGGAGACC	230	ATC(24)	>E00495:125:HKLHCALXX:5:1105:4503:58796	AAGAATTTTACATCTCCATCATATTTTGTGTGTCGCAATAAACTGTATTTTCGTGCAAAGTAAAACCATTACAGACAGATCATAATCATCATCATCATCATCATCATCTGTCAGTATCAATCCACTGCAGGAGGAATGTCTATTTGCCATGCTTCCAACACAGACGGTCCGTGCCTTTCTCTGCCAAGTTATTCCACTGTAATTAATCTCTTCGATCCAATGTGTCTTTGGTCTCCTTCTTGGGCACTGTACATCTCTTGGACATTAAATAAC	>E00495:125:HKLHCALXX:5:1105:4503:58796	AAGAATTTTACATCTCCATCATATTTTGTGTGTCGCAATAAACTGTATTTTCGTGCAAAGTAAAACCATTACAGACAGATCATAATCATCATCATCATCATCATCATCTGTCAGTATCAATCCACTGCAGGAGGAATGTCTATTTGCCAT	>E00495:125:HKLHCALXX:5:1105:4503:58796	GTTATTTAATGTCCAAGAGATGTACAGTGCCCAAGAAGGAGACCAAAGACACATTGGATCGAAGAGATTAATTACAGTGGAATAACTTGGCAGAGAAAGGCACGGACCGTCTGTGTTGGAAGCATGGCAAATAGAAATTCCTCCTGCAGT
E00495:125:HKLHCALXX:5:1105:4097:39774	GGTTATAAATCAGGTAGCGCCG	32	TAACTCCATGCTGGCTTCCC	198	TCC(24)	>E00495:125:HKLHCALXX:5:1105:4097:39774	CCACCCTTGGGTTATAAATCAGGTAGCGCCGCCTCTTAGGCGCCAGGCGAGGAGGAGGAGGAGGAGGAGGAGAGATGGGGAGGTGAAGCATGAGAGAGGAGAGAGCAAGAGGGAAGGAGAAGGAGAGAGATGCTTTCTCTTTGTCGCCTCTCTTTGCAGCTTTCTCGCGGTTTGTCTCTTCCGTTTGGCTCCGGCTCGGGAAGCCAGCATGGAGTTAAGAGGAACGGGTTGGCACCGGGGTAGCCATGGCTCAGGCTGGGGATGGCGATGGCGA	>E00495:125:HKLHCALXX:5:1105:4097:39774	CCACCCTTGGGTTATAAATCAGGTAGCGCCGCCTCTTAGGCGCCAGGCGAGGAGGAGGAGGAGGAGGAGGAGAGATGGGGAGGTGAAGCATGAGAGAGGAGAGAGCAAGAGGGAAGGAGAAGGAGAGAGATGCTTTCTCTTTGTCGCCTC	>E00495:125:HKLHCALXX:5:1105:4097:39774	TCGCCATCGCCATCCCCAGCCTGAGCCATGGCTACCCCGGTGCCAACCCGTTCCTCTTAACTCCATGCTGGCTTCCCGAGCCGGAGCCAAACGGAAGAGACAAACCGCGAGAAAGCTGCAAAGAGAGGCGACAAAGAGAAAGCATCGCTC
E00495:125:HKLHCALXX:5:1105:4026:14969	AAAGTTGCCATTATCCTAATCATCG	46	TTCTCATTGACTGAAGGACATGC	189	ATC(21)	>E00495:125:HKLHCALXX:5:1105:4026:14969	GTAAGAAGACATTTGTGAAAAAAGTTGCCATTATCCTAATCATCGTTGTCATAATCATCATCATCATCATCATCGTCAGCACTCGCTTGAGGTAAATGTCCTTCCTTTCGATGTTGATCACTTCTCTCTAATCACAAAATAAGACAAAATCGAGAGCATTATTATCGTTACAAGGACTCACTTCAGATGCATGTCCTTCAGTCAATGAGAATCGTTAGGTCTAGTCTTAAAAGGTGACGGTAAGACATTTGTGAAAAAAATTGCCGTTAT	>E00495:125:HKLHCALXX:5:1105:4026:14969	GTAAGAAGACATTTGTGAAAAAAGTTGCCATTATCCTAATCATCGTTGTCATAATCATCATCATCATCATCATCGTCAGCACTCGCTTGAGGTAAATGTCCTTCCTTTCGATGTTGATCACTTCTCTCTAATCACAAAATAAGACAAAAT	>E00495:125:HKLHCALXX:5:1105:4026:14969	ATAACGGCAATTTTTTTCACAAATGTCTTACCGTCACCTTTTAAGACTAGACCTAACGATTCTCATTGACTGAAGGACATGCATCTGAAGTGAGTCCTTGTAACGATAATAATGCTCTCGATTTTGTCTTATTTTGTGATTAGAGAGAAG
E00495:125:HKLHCALXX:5:1105:3894:71699	GAATCCACGGCAGAGTTGC	32	AAATATTCAGCCACCGCAGG	200	ATC(18)	>E00495:125:HKLHCALXX:5:1105:3894:71699	CAATCCCGAGACGAATCCACGGCAGAGTTGCTAAATGTAAGCATCTCATGTGGGATGATGATGATGATGATGACGATGATAATGCTGATGGGCTTGGACACGCCTTCCGTCCCTTGCCGCGCGTGTTCTCCTCGGAGGAATTAAGGGATGACGAGGGAGAACTGTTAAGACCGCTAAGAACTGTTATGTGGAAGGAGGGCCTGCGGTGGCTGAATATTTTAAAAGCCCAACCGAGAATTGTAAGACGAAGGGCTCATAATGGGGTAGGTAG	>E00495:125:HKLHCALXX:5:1105:3894:71699	CAATCCCGAGACGAATCCACGGCAGAGTTGCTAAATGTAAGCATCTCATGTGGGATGATGATGATGATGATGACGATGATAATGCTGATGGGCTTGGACACGCCTTCCGTCCCTTGCCGCGCGTGTTCTCCTCGGAGGAATTAAGGGATG	>E00495:125:HKLHCALXX:5:1105:3894:71699	CTACCTACCCCATTATGAGCCCTTCGTCTTACAATTCTCGGTTGGGCTTTTAAAATATTCAGCCACCGCAGGCCCTCCTTCCACATAACAGTTCTTAGCGGTCTTAACAGTTCTCCCTCGTCATCCCTTAATTCCTCCGAGGAGAACACG
E00495:125:HKLHCALXX:5:1105:32015:18520	AGGGGAGCAAGAGGAAGACG	77	TTGAAGGGTCCCAATAATACCC	210	AAG(30)	>E00495:125:HKLHCALXX:5:1105:32015:18520	GAACAAGGGGAAGTAGAACAAGGGGAAGTAGAACAAGGGGAAGTAGAACAAGAGGAAGGGGAGCAAGAGGAAGACGAAAAAAAGAAGAAAAGAAAGAAGAAAAGGATGAAAAGAGAAGAGGAAGAGGAGGAGGAGAAGGAGAAAGAAGAAGAAGAAGAAGAAGAAGAAGAAGAAGAAGAAGTGTTGGGTATTAAAGAAGAGGAAGTGTTGGGTATTATTGGGACCCTTCAAAGAGTATCTACTATACAGCCTATAAACCCAGAAAACTC	>E00495:125:HKLHCALXX:5:1105:32015:18520	GAACAAGGGGAAGTAGAACAAGGGGAAGTAGAACAAGGGGAAGTAGAACAAGAGGAAGGGGAGCAAGAGGAAGACGAAAAAAAGAAGAAAAGAAAGAAGAAAAGGATGAAAAGAGAAGAGGAAGAGGAGGAGGAGAAGGAGAAAGAAGAA	>E00495:125:HKLHCALXX:5:1105:32015:18520	GAGTTTTCTGGGTTTATAGGCTGTATAGTAGATACTCTTTGAAGGGTCCCAATAATACCCAACACTTCCTCTTCTTTAATACCCAACACTTCTTCTTCTTCTTCTTCTTCTTCTTCTTCGTCTTCTTTCTCCTTCTCCTCCTCCTCTTCC
E00495:125:HKLHCALXX:5:1105:3183:57987	CACCAACAGTTTGACTACTTTACGC	82	GCCGGAAACCTACTGAAGACG	140	ATC(21)	>E00495:125:HKLHCALXX:5:1105:3183:57987	AGGGTATAGTTTATAGTTTAATCCATATTCAAAAAGGTATGTAAAATTTACCTGCACACCAACAGTTTGACTACTTTACGCTAAATCATCATCATCATCATCATCATTTTTCTGATTTCAGACCACTGCATGAAGAAAACGTCTTCAGTAGGTTTCCGGCATATGATTTTTTCCTATACAAAAGTTTTCATTACACTAGTTTGTATCATTTTTGATCTCTTGTTTGAATGAATCATTATCAGTAGTTTCACTGGACT	>E00495:125:HKLHCALXX:5:1105:3183:57987	AGGGTATAGTTTATAGTTTAATCCATATTCAAAAAGGTATGTAAAATTTACCTGCACACCAACAGTTTGACTACTTTACGCTAAATCATCATCATCATCATCATCATTTTTCTGATTTCAGACCACTGCATGAAGAAAACGTCTTCAGTA	>E00495:125:HKLHCALXX:5:1105:3183:57987	AGTCCAGTGAAACTACTGATAATGATTCATTCAAACAAGAGATCAAAAATGATACAAACTAGTGTAATGAAAACTTTTGTATAGGAAAAAATCATATGCCGGAAACCTACTGAAGACGTTTTCTTCATGCAGTGGTCTGAAATCAGAAAA
E00495:125:HKLHCALXX:5:1105:3112:70381	TTGCAAGCAAGCTGAAAAGG	62	CGGATTGTAAAGGCTGTTTAAGAGG	239	ATC(24)	>E00495:125:HKLHCALXX:5:1105:3112:70381	GTTGAATAAATTATATTGTTGAGTGCACAGTTGTTTTTATGTTGCAAGCAAGCTGAAAAGGCCTTCATTCTCCAGTGGATTGATAATGGCTAACGATGATGATGATGATGATGATGATTATATCACATATTTTACTCGATCGCATTAGACGTTATTCGTGTGTTAACATAACGAATTATGTTACATATGACCTTTTCACAAAGGTCTTCAACTTGAAGCAAATAGTAAAACAACATTACCTCTTAAACAGCCTTTACAATCCGAAAAAATAG	>E00495:125:HKLHCALXX:5:1105:3112:70381	GTTGAATAAATTATATTGTTGAGTGCACAGTTGTTTTTATGTTGCAAGCAAGCTGAAAAGGCCTTCATTCTCCAGTGGATTGATAATGGCTAACGATGATGATGATGATGATGATGATTATATCACATATTTTACTCGATCGCATTAGAC	>E00495:125:HKLHCALXX:5:1105:3112:70381	CTATTTTTTCGGATTGTAAAGGCTGTTTAAGAGGTAATGTTGTTTTACTATTTGCTTCAAGTTGAAGACCTTTGTGAAAAGGTCATATGTAACATAATTCGTTATGTTAACACACGAATAACGTCTAATGCGATCGAGTAAAATATGTGA
E00495:125:HKLHCALXX:5:1105:30908:49513	ATGGACTTGCCCAAAACTGC	42	CCTGCTCATTTCTTGGTCTCG	210	AAG(21)	>E00495:125:HKLHCALXX:5:1105:30908:49513	ATTACCTGCACATGAAAAAGAATGGACTTGCCCAAAACTGCATTCTGGAATAACAAAGAGATAAGAAGAAGAAATGTTACTCTGTATTTGAAGGGGAAAAATCGCCATTGGGAATAATATTCACAACGTTAGAAGGGAGAACATCAAACAGAAGAAGAAGAAGAAGAAGAAAGAAGAGACGGACTTCAAAAGATGTCTGACGTCGTATACGAGACCAAGAAATGAGCAGGAGAAAGAAACACAGGAGGAATTTG	>E00495:125:HKLHCALXX:5:1105:30908:49513	ATTACCTGCACATGAAAAAGAATGGACTTGCCCAAAACTGCATTCTGGAATAACAAAGAGATAAGAAGAAGAAATGTTACTCTGTATTTGAAGGGGAAAAATCGCCATTGGGAATAATATTCACAACGTTAGAAGGGAGAACATCAAACA	>E00495:125:HKLHCALXX:5:1105:30908:49513	CAAATTCCTCCTGTGTTTCTTTCTCCTGCTCATTTCTTGGTCTCGTATACGACGTCAGACATCTTTTGAAGTCCGTCTCTTCTTTCTTCTTCTTCTTCTTCTTCTGTTTGATGTTCTCCCTTCTAACGTTGTGAATATTATTCCCAATGG
E00495:125:HKLHCALXX:5:1105:30675:48054	TGGATGTGGACAAATCAGCG	29	TGGAAAGTATTCGACTGGCG	185	ATT(27)	>E00495:125:HKLHCALXX:5:1105:30675:48054	GTACAGCTTGGATGTGGACAAATCAGCGTACCAAACATCATGAAATGGCTCTTTAAGAAGTGATGGCAATCAATGATGATAATATATTATTATTATTATTATTATTATTATTGCTATTATTTGCGTAAATCACAACAGTACATTCAGCAAATGATAACATTGCTCTGGACTTCGTATCTCACATCGCCAGTCGAATACTTTCCAAGCCATTGAATGATACGTGCAGAACCCAGTAATGTGGCCTTCTGCAGCTGACC	>E00495:125:HKLHCALXX:5:1105:30675:48054	GTACAGCTTGGATGTGGACAAATCAGCGTACCAAACATCATGAAATGGCTCTTTAAGAAGTGATGGCAATCAATGATGATAATATATTATTATTATTATTATTATTATTATTGCTATTATTTGCGTAAATCACAACAGTACATTCAGCAA	>E00495:125:HKLHCALXX:5:1105:30675:48054	GGTCAGCTGCAGAAGGCCACATTACTGGGTTCTGCACGTATCATTCAATGGCTTGGAAAGTATTCGACTGGCGATGTGAGATACGAAGTCCAGAGCAATGTTATCATTTGCTGAATGTACTGTTGTGATTTACGCAAATAATAGCAATAA
E00495:125:HKLHCALXX:5:1105:30360:33516	AACACGCAACTCCGAGACC	26	CTTTAAAGAGCTTCTGCGCC	165	ATC(21)	>E00495:125:HKLHCALXX:5:1105:30360:33516	GCTGCCAACACGCAACTCCGAGACCACTCTAAGTATAGTGTTGTTTTTAGAGGGACAACGAAGGTTAATTTGCTAATCGTATTATGCTCTGCGGAATCTAGTTCAATGGCTATTTACTACAAGTTTCCAACTAAGCATCAGCATCATCATCATCATCATCATATGGCGCAGAAGCTCTTTAAAGATCTTTGGCCTCTAAATAATATCATTGTATAATTCACACAATTCAGAAATGGCAAGTTCCGTACTTGCATATCTTATT	>E00495:125:HKLHCALXX:5:1105:30360:33516	GCTGCCAACACGCAACTCCGAGACCACTCTAAGTATAGTGTTGTTTTTAGAGGGACAACGAAGGTTAATTTGCTAATCGTATTATGCTCTGCGGAATCTAGTTCAATGGCTATTTACTACAAGTTTCCAACTAAGCATCAGCATCATCAT	>E00495:125:HKLHCALXX:5:1105:30360:33516	AATAAGATATGCAAGTACGGAACTTGCCATTTCTGAATTGTGTGAATTATACAATGATATTATTTAGAGGCCAAAGATCTTTAAAGAGCTTCTGCGCCATATGATGATGATGATGATGATGCTGATGCTTAGTTGGAAACTTGTAGTAAA
E00495:125:HKLHCALXX:5:1105:30188:44855	CATTGGAGGTCTGGTGTTCG	42	TTCCTCTATGTAATAACAGTAGCAAACC	210	ATT(18)	>E00495:125:HKLHCALXX:5:1105:30188:44855	ACGTGACAAATGGAGAGAAATCATTGGAGGTCTGGTGTTCGCATTTATTTGATTGGTCGTAAATATCACGTGTCGACCTCGGTAAGTCGTGTGGAGTGATGTGTGACGGTGGATACGGGAATGATAGACATGCAAATAAAACACGTTTTGTCATAATATTTACAACGGTCATAATCGTAAAATAATAATAATAATAATCATATTAATAAGGTTTGCTACTGTTATTACATAGAGGAATAATGCTAGTACTAATTAATATAAGAT	>E00495:125:HKLHCALXX:5:1105:30188:44855	ACGTGACAAATGGAGAGAAATCATTGGAGGTCTGGTGTTCGCATTTATTTGATTGGTCGTAAATATCACGTGTCGACCTCGGTAAGTCGTGTGGAGTGATGTGTGACGGTGGATACGGGAATGATAGACATGCAAATAAAACACGTTTTG	>E00495:125:HKLHCALXX:5:1105:30188:44855	ATCTTATATTAATTAGTACTAGCATTATTCCTCTATGTAATAACAGTAGCAAACCTTATTAATATGATTATTATTATTATTATTTTACGATTATGACCGTTGTAAATATTATGACAAAACGTGTTTTATTTGCATGTCTATCATTCCCGT
E00495:125:HKLHCALXX:5:1105:2970:9554	CGGGTAATTCTCGTCGTAGCC	103	ACCCACTCCCTTCCTCCG	244	TCC(24)	>E00495:125:HKLHCALXX:5:1105:2970:9554	GAAGCCCGCTGCTGCACTAATGCCCGCCCCGTCGCGATCCCAACCCCACCCCTCAACGATGGGGCTAATGATACTTGATGACGGGTAATTCTCGTCGTAGCCATGGCAACCGGGTGGACGCGGGCGACACCTACTCGTTGGCACTGGACGTGGGGAGTCAAGTCCTCGTGTTCCTCCTCCTCCTCCTCCTCCTCCTCATACCCCCTCCCAGCCCCCGTGGGCTCCCGTGACCCATTACGTGGGCGGAGGAAGGGAGTGGGTGGCTTTC	>E00495:125:HKLHCALXX:5:1105:2970:9554	GAAGCCCGCTGCTGCACTAATGCCCGCCCCGTCGCGATCCCAACCCCACCCCTCAACGATGGGGCTAATGATACTTGATGACGGGTAATTCTCGTCGTAGCCATGGCAACCGGGTGGACGCGGGCGACACCTACTCGTTGGCACTGGACG	>E00495:125:HKLHCALXX:5:1105:2970:9554	GAAAGCCACCCACTCCCTTCCTCCGCCCACGTAATGGGTCACGGGAGCCCACGGGGGCTGGGAGGGGGTATGAGGAGGAGGAGGAGGAGGAGGAGGAACACGAGGACTTGACTCCCCACGTCCAGTGCCAACGAGTAGGCGTCGCCCGCG
E00495:125:HKLHCALXX:5:1105:29305:50181	CGGGGTATGCTGAAAGTGG	20	TTGTGCTGGTTGGTTCATTACC	188	ATC(18)	>E00495:125:HKLHCALXX:5:1105:29305:50181	CGGGGTATGCTGAAAGTGGTAGTCTATTCGGAATATTAGGAGCAAGGTAAAAACATATGTACTATTTTTTAAATAAATAACATATCCAAATATTTCGGATGATGATGATGATGATAGTAATATTATTATTCCTTACAGTGGAAGTGGTAAAACGTCATTATTGGGTGTTATAAGTAAAAGAACTACAGGTAATGAACCAACCAGCACAAATATATTACAGAAAAAGCTGAAAATAATGAAAATAAATTCGCATAAATTATTCAAAATTTG	>E00495:125:HKLHCALXX:5:1105:29305:50181	CGGGGTATGCTGAAAGTGGTAGTCTATTCGGAATATTAGGAGCAAGGTAAAAACATATGTACTATTTTTTAAATAAATAACATATCCAAATATTTCGGATGATGATGATGATGATAGTAATATTATTATTCCTTACAGTGGAAGTGGTAA	>E00495:125:HKLHCALXX:5:1105:29305:50181	CAAATTTTGAATAATTTATGCGAATTTATTTTCATTATTTTCAGCTTTTTCTGTAATATATTTGTGCTGGTTGGTTCATTACCTGTAGTTCTTTTACTTATAACACCCAATAATGACGTTTTACCACTTCCACTGTAAGGAATAATAATA
E00495:125:HKLHCALXX:5:1105:29051:27837	TGGATCTACATTGGCTGTTGC	31	TTTTGATGCTTTCTCTTTGTTTCC	228	ATT(18)	>E00495:125:HKLHCALXX:5:1105:29051:27837	TACATACTGTGGATCTACATTGGCTGTTGCTTCATCTAATACAAGAATCTTGTTGTTTCTGAGAATGGCTCGTGCTAAACATATAAGCTGACGTTGACCCACACTGAAATTTGATCCTCCTTCCGAAACAGGCATATCCAAAGAATCAATCATGTCCTTCATTTCTACCTAAATGAGGTTTGTAATAATTAATAATAATAATAATAACAACAACAAATTGTTCTCTAGGAAACAAAGAGAAAGCATCAAAAACACCATCCGCAT	>E00495:125:HKLHCALXX:5:1105:29051:27837	TACATACTGTGGATCTACATTGGCTGTTGCTTCATCTAATACAAGAATCTTGTTGTTTCTGAGAATGGCTCGTGCTAAACATATAAGCTGACGTTGACCCACACTGAAATTTGATCCTCCTTCCGAAACAGGCATATCCAAAGAATCAAT	>E00495:125:HKLHCALXX:5:1105:29051:27837	ATGCGGATGGTGTTTTTGATGCTTTCTCTTTGTTTCCTAGAGAACAATTTGTTGTTGTTATTATTATTATTATTAATTATTACAAACCTCATTTAGGTAGAAATGAAGGACATGATTGATTCTTTGGATATGCCTGTTTCGGAAGGAGGA
E00495:125:HKLHCALXX:5:1105:28808:35432	ATCACACGGAGTTTGAAGCG	57	GCGCAACTGTCTATCAAATACGG	232	ATC(24)	>E00495:125:HKLHCALXX:5:1105:28808:35432	AGTGATGGCAGATGGACAAAATCATTCCGTGAATGGATCACACGGAGTTTGAAGCGCCCCGAGGAGGAGACCAAAGACAAGTTGAATTAACGAGATTGGTAAATGCAATGGCTTCACTTAGCAGGACTGTATGTGTTGAAAGCATGTTGAAGAAGCCTTCATCCTACAGTGGATTGATAATGGCTAATGATGATGATGATGATGATGATGATATCATTTCATATTGTATTTCCGTATTTGATAGACAGTTGCGCTGGAAGTTGTGGT	>E00495:125:HKLHCALXX:5:1105:28808:35432	AGTGATGGCAGATGGACAAAATCATTCCGTGAATGGATCACACGGAGTTTGAAGCGCCCCGAGGAGGAGACCAAAGACAAGTTGAATTAACGAGATTGGTAAATGCAATGGCTTCACTTAGCAGGACTGTATGTGTTGAAAGCATGTTGA	>E00495:125:HKLHCALXX:5:1105:28808:35432	ACCACAACTTCCAGCGCAACTGTCTATCAAATACGGAAATACAATATGAAATGATATCATCATCATCATCATCATCATCATTAGCCATTATCAATCCACTGTAGGATGAAGGCTTCTTCAACATGCTTTCAACACATACAGTCCTGCTAA
E00495:125:HKLHCALXX:5:1105:27742:32390	CGGATGGAGAGCACTTACAGG	41	TGGCAAGGGATCTTCCAGG	174	ATC(24)	>E00495:125:HKLHCALXX:5:1105:27742:32390	TCTTAGCGATCATAAAAAACGGATGGAGAGCACTTACAGGATAGGTTTTGAAGTTTCAGTTGTGCGCATTAATACGGGGAGCAGTGGTTAATCATCATCATCATCATCATCATCATTCTTAGTCATAGCCATTCTACTGCAGAATGAATGTCCCAGTACATTCCCAACTCAGTCCTGGAAGATCCCTTGCCAGGTGACAGCTCTATATTTTTCTATTTCGTCTATGTATTATGATTTTTGACCATTTAATATCCAGAACTATCTATTCTAGAGTT	>E00495:125:HKLHCALXX:5:1105:27742:32390	TCTTAGCGATCATAAAAAACGGATGGAGAGCACTTACAGGATAGGTTTTGAAGTTTCAGTTGTGCGCATTAATACGGGGAGCAGTGGTTAATCATCATCATCATCATCATCATCATTCTTAGTCATAGCCATTCTACTGCAGAATGAATG	>E00495:125:HKLHCALXX:5:1105:27742:32390	AACTCTAGAATAGATAGTTCTGGATATTAAATGGTCAAAAATCATAATACATAGACGAAATAGAAAAATATAGAGCTGTCACCTGGCAAGGGATCTTCCAGGACTGAGTTGGGAATGTACTGGGACATTCATTCTGCAGTAGAATGGCTA
E00495:125:HKLHCALXX:5:1105:26463:30703	TCTACGAGGCGTCAACAACC	71	GAGGCAAATGAAACGAAGGG	193	TCC(21)	>E00495:125:HKLHCALXX:5:1105:26463:30703	GGTCGCACTGGGCAGACGCCGACCCTGCTGTTTACTCGCAAGTGTGTTTGTCTACGAGGCGTCAACAACCGGATGAGAAGTCCCTCCGTAAATAGAGTAGCGAGTCCAGGGAGTAGGAAGAGGAGGAGGAGGAGGAGGAGAAACGCGAGGTTACCACAGTCGAAGCAATTTCGCAAAGCGTGTTGTGGAGTCCCCTTCGTTTCATTTGCCTCCGCAGTTTGCTTGCTCCCTGCGTCGAGATGGGCGGGAAATTAAATCTGAAAATTATTCCGACT	>E00495:125:HKLHCALXX:5:1105:26463:30703	GGTCGCACTGGGCAGACGCCGACCCTGCTGTTTACTCGCAAGTGTGTTTGTCTACGAGGCGTCAACAACCGGATGAGAAGTCCCTCCGTAAATAGAGTAGCGAGTCCAGGGAGTAGGAAGAGGAGGAGGAGGAGGAGGAGAAACGCGAGG	>E00495:125:HKLHCALXX:5:1105:26463:30703	AGTCGGAATAATTTTCAGATTTAATTTCCCGCCCATCTCGACGCAGGGAGCAAGCAAACTGCGGAGGCAAATGAAACGAAGGGGACTCCACAACACGCTTTGCGAAATTGCTTCGACTGTGGTAACCTCGCGGTTCTCCTCCTCCTCCTC
E00495:125:HKLHCALXX:5:1105:26362:56405	ATCACTTGCAATGTTCGACG	23	CAGCGAACAAATCACAATGG	163	ATC(24)	>E00495:125:HKLHCALXX:5:1105:26362:56405	GTATCACTTGCAATGTTCGACGTAGTATTCTTGATGTGTGAAATATTTACTATAAAGGCTGTGAATGTCATCAGCATTATTTCTGCTAAATACTATCATCATCATCATCATCATCATCGAATTACTACTTTGGTCAGTTCTTTCTTCGGCCTGCTTGGATCTCCATTGTGATTTGTTCGCTGTATTACATTTCTACACTCTCATCAATTTCTCTTTTCATTTTAGGATTCTTATGTTAATGCTTCTTCATACTTATCTCGAT	>E00495:125:HKLHCALXX:5:1105:26362:56405	GTATCACTTGCAATGTTCGACGTAGTATTCTTGATGTGTGAAATATTTACTATAAAGGCTGTGAATGTCATCAGCATTATTTCTGCTAAATACTATCATCATCATCATCATCATCATCGAATTACTACTTTGGTCAGTTCTTTCTTCGGC	>E00495:125:HKLHCALXX:5:1105:26362:56405	ATCGAGATAAGTATGAAGAAGCATTAACATAAGAATCCTAAAATGAAAAGAGAAATTGATGAGAGTGTAGAAATGTAATACAGCGAACAAATCACAATGGAGATCCAAGCAGGCCGAAGAAAGAACTGACCAAAGTAGTAATTCGATGAT
E00495:125:HKLHCALXX:5:1105:26321:19698	TCGAATCTGAATAACCCGCC	72	TGGGAACTATGGGAAGGTGG	207	ACT(24)	>E00495:125:HKLHCALXX:5:1105:26321:19698	TGCTACTACGTCATTCGCCTTAAATGACTCGAGAGAAATCATAAAAAGACCTCGAATCTGAATAACCCGCCGGGATTCAAACCCCGGCCTCCCGAATACAAGGTAAGCACGCTAGCCACGAGCTACTGCGTTTCTGTAACTACTACTACTACTACTACTACTAGGTGGCTCTATGACCCTTTAGAGAGCCGTGGCCTGTCCTACCACCACCTTCCCATAGTTCCCAGTCTCTAACAGTGCTGTCTGCGCAATTCCTCCCTTCCTCCTTTAT	>E00495:125:HKLHCALXX:5:1105:26321:19698	TGCTACTACGTCATTCGCCTTAAATGACTCGAGAGAAATCATAAAAAGACCTCGAATCTGAATAACCCGCCGGGATTCAAACCCCGGCCTCCCGAATACAAGGTAAGCACGCTAGCCACGAGCTACTGCGTTTCTGTAACTACTACTACT	>E00495:125:HKLHCALXX:5:1105:26321:19698	ATAAAGGAGGAAGGGAGGAATTGCGCAGACAGCACTGTTAGAGACTGGGAACTATGGGAAGGTGGTGGTAGGACAGGCCACGGCTCTCTAAAGGGTCATAGAGCCACCTAGTAGTAGTAGTAGTAGTAGTAGTTACAGAAACGCAGTAGC
E00495:125:HKLHCALXX:5:1105:26240:34535	AGAAAAGGAGACGGAACGGG	93	TCATTTCAATGCAGGAACAGG	231	ATC(21)	>E00495:125:HKLHCALXX:5:1105:26240:34535	ACGACATAAACATGTTCCGAATTATTATTGAAAAGTTCTCCCCGACAATACGTATCTAATTAAATATTTACAAGAAAAGGAGACGGAACGGGCCGAACATCCTCGATGTTGATGATGATGATGATGATGACAAGGAATACCAACATAGTTAAATGTATAGATTATGTAACTTCAGAGGAGAGTACAATAAAATTTCGTAACCAAAAAGAATTCCACACCGATATTAATGACCTGTTCCTGCATTGAAATGAACATCTGAACAGGGGGTT	>E00495:125:HKLHCALXX:5:1105:26240:34535	ACGACATAAACATGTTCCGAATTATTATTGAAAAGTTCTCCCCGACAATACGTATCTAATTAAATATTTACAAGAAAAGGAGACGGAACGGGCCGAACATCCTCGATGTTGATGATGATGATGATGATGACAAGGAATACCAACATAGTT	>E00495:125:HKLHCALXX:5:1105:26240:34535	AACCCCCTGTTCAGATGTTCATTTCAATGCAGGAACAGGTCATTAATATCGGTGTGGAATTCTTTTTGGTTACGAAATTTTATTGTACTCTCCTCTGAAGTTACATAATCTATACATTTAACTATGTTGGTATTCCTTGTCATCATCATC
E00495:125:HKLHCALXX:5:1105:25712:42868	TCATAGTAGATGATTTGAATAAAACAGCC	33	CTGGCGAGATAGGAACTGCC	199	ATC(18)	>E00495:125:HKLHCALXX:5:1105:25712:42868	ATATCATAGTAGATGATTTGAATAAAACAGCCTAAATTACGTTAATAATTGAAAGTAGTAATGTTATCATTACAGGTCATCATCATCATCATCATGCGTCTTTGTTCCGGAAGTGTTCTCTCATGGATTTACATCTATAACTTATTGTATCTCAAGTTAGTACTGAGAGACCAACTTGGACGATACTAAGTATTGAAAGGCAGTTCCTATCTCGCCAGCCAGGAGGTAACGTCGGACGTCAATAGCCGTCTCGTCAGTCAGCGGATTACG	>E00495:125:HKLHCALXX:5:1105:25712:42868	ATATCATAGTAGATGATTTGAATAAAACAGCCTAAATTACGTTAATAATTGAAAGTAGTAATGTTATCATTACAGGTCATCATCATCATCATCATGCGTCTTTGTTCCGGAAGTGTTCTCTCATGGATTTACATCTATAACTTATTGTAT	>E00495:125:HKLHCALXX:5:1105:25712:42868	CGTAATCCGCTGACTGACGAGACGGCTATTGACGTCCGACGTTACCTCCTGGCTGGCGAGATAGGAACTGCCTTTCAATACTTAGTATCGTCCAAGTTGGTCTCTCAGTACTAACTTGAGATACAATAAGTTATAGATGTAAATCCATGA
E00495:125:HKLHCALXX:5:1105:25611:29859	GAGGGCAGACCACGTCTAGG	85	ATTTGCTCGGTAGAGGCTCG	243	CCG(18)	>E00495:125:HKLHCALXX:5:1105:25611:29859	AATGCGGTTACCTTTCACGCGACGGAAACGAGAGAAAACGAAAGAGAGAGCAGCGACCCGATTAGAGGGCAGACCACGTCTAGGGGGTGCGAGTGGGAGGAGTGGAAGGTAAGTGGAGGCGCCCACGTCGCGCTGCGGCGGACGACACAAGAGCGCGCGACCGCCTTCTAGAGACCGGCGACGACTGGAGACTACGGGATTGCAGACGCCGACCTCCGCCGCCGCCGCCGCCGCGCCATGTACGAGCCTCTACCGAGCAAATAAAGGACCTCA	>E00495:125:HKLHCALXX:5:1105:25611:29859	AATGCGGTTACCTTTCACGCGACGGAAACGAGAGAAAACGAAAGAGAGAGCAGCGACCCGATTAGAGGGCAGACCACGTCTAGGGGGTGCGAGTGGGAGGAGTGGAAGGTAAGTGGAGGCGCCCACGTCGCGCTGCGGCGGACGACACAA	>E00495:125:HKLHCALXX:5:1105:25611:29859	TGAGGTCCTTTATTTGCTCGGTAGAGGCTCGTACATGGCGCGGCGGCGGCGGCGGCGGAGGTCGGCGTCTGCAATCCCGTAGTCTCCAGTCGTCGCCGGTCTCTAGAAGGCGGTCGCGCGCTCTTGTGTCGTCCGCCGCAGCGCGGCGTG
E00495:125:HKLHCALXX:5:1105:25510:22827	CTCATCGTCGGCGTCTGC	19	ATCTCAACTGCCGTCGTGG	245	ACG(21)	>E00495:125:HKLHCALXX:5:1105:25510:22827	CTCATCGTCGGCGTCTGCAGCGTCGTCGTCGTCGTTGTCGTCGTCGTCGTCGTCGTCATCGGCGTCGTCGTCGGCCCCGTCATTGGCACCGTTGATGCAGGCGGCGGCCTAACGGGACTCCCGTTACATAAGGCGTTACGGCTAGTCCGTCAGCCAGCACCCGTCGCGGCGGCCTGAGGCCGTACGCGCGCCTCCCCTTCTTGTGCTGCTTATGCAAATTCAGAGCCGCAAGCCTGAGCTCGAGCCACGACGGCAGTTGAGATCTTGCCAAAC	>E00495:125:HKLHCALXX:5:1105:25510:22827	CTCATCGTCGGCGTCTGCAGCGTCGTCGTCGTCGTTGTCGTCGTCGTCGTCGTCGTCATCGGCGTCGTCGTCGGCCCCGTCATTGGCACCGTTGATGCAGGCGGCGGCCTAACGGGACTCCCGTTACATAAGGCGTTACGGCTAGTCCGT	>E00495:125:HKLHCALXX:5:1105:25510:22827	GTTTGGCAAGATCTCAACTGCCGTCGTGGCTCGAGCTCAGGCTTGCGGCTCTGAATTTGCATAAGCAGCACAAGAAGGGGAGGCGCGCGTACGGCCTCAGGCCGCCGCGACGGGTGCTGGCTGACGGACTAGCCGTAACGCCTTATGTAA
E00495:125:HKLHCALXX:5:1105:25347:23249	GGGATTTCTACACATTTTGACTTCTACC	31	CTCTGTGCACACAAATGGGG	188	ATT(18)	>E00495:125:HKLHCALXX:5:1105:25347:23249	ACGGGATTTCTACACATTTTGACTTCTACCTCCAAATTTAATCTGTTCACTGTAATTTATACTCTATGATTTGTCAATTAATAACTGTTTATCAATAAGAATAATAATAATAATAATACACATACCTCGTGTCATACAAATGTTAACCCTCACAATCCTAAGCACATGTTTATGTAAAATATACCTTCCCCATTTGTGTGCACAGAGTAGTATACCCGAGCGCCCTCGCATAAGAACGTAAGCGTACCGGAGCTCGCAATAAATGTAAC	>E00495:125:HKLHCALXX:5:1105:25347:23249	ACGGGATTTCTACACATTTTGACTTCTACCTCCAAATTTAATCTGTTCACTGTAATTTATACTCTATGATTTGTCAATTAATAACTGTTTATCAATAAGAATAATAATAATAATAATACACATACCTCGTGTCATACAAATGTTAACCCT	>E00495:125:HKLHCALXX:5:1105:25347:23249	GTTACATTTATTGCGAGCTCCGGTACGCTTACGTTCTTATGCGAGGGCGCTCGGGTATACTACTCTGTGCACACAAATGGGGAAGGTATATTTTACATAAACATGTGCTTAGGATTGTGAGGGTTAACATTTGTATGACACGAGGTATGT
E00495:125:HKLHCALXX:5:1105:25205:47123	AAGAAGAAGAACCATGGCCG	74	AGAACGAGATGGACGGAAGG	225	TTG(24)	>E00495:125:HKLHCALXX:5:1105:25205:47123	TAAGGCGGGTTGGTAGATATAATAAGAATTGTTTTGTACGGGAAAAAAATAAGAAGAAGAAGAACCATGGCCGGTTTTCATAGGTTGTTGTTGTTGTTGTTGTTGTTCATTTATTCAGTCGTTTCCGACTCTTAGTGACCTCATGAATTGCTGTCCTCCACCTTTCACGGTCTTGTGCCAGCTCCTTCAGTCTTCCCATATCCATGTTTAGTGCTTCTATAATTCCTTCCGTCCATCTCGTTCTCTGTCTTCCCCTCTTCCTTGCT	>E00495:125:HKLHCALXX:5:1105:25205:47123	TAAGGCGGGTTGGTAGATATAATAAGAATTGTTTTGTACGGGAAAAAAATAAGAAGAAGAAGAACCATGGCCGGTTTTCATAGGTTGTTGTTGTTGTTGTTGTTGTTCATTTATTCAGTCGTTTCCGACTCTTAGTGACCTCATGAATTG	>E00495:125:HKLHCALXX:5:1105:25205:47123	AGCAAGGAAGAGGGGAAGACAGAGAACGAGATGGACGGAAGGAATTATAGAAGCACTAAACATGGATATGGGAAGACTGAAGGAGCTGGCACAAGACCGTGAAAGGTGGAGGACAGCAATTCATGAGGTCACTAAGAGTCGGAAACGACT
E00495:125:HKLHCALXX:5:1105:25002:58585	AGTGAACACTGTCCATGCCC	30	GAAGGACTCGATCACTCTCACC	187	ATC(18)	>E00495:125:HKLHCALXX:5:1105:25002:58585	AAGGCTGTTAGTGAACACTGTCCATGCCCTGTGAAGGTACCTCTGAGCTCTCAAATTTTTAGATAGGACCTGAACTCTGAGGAAAGAATAAAGCCAGTTTGAAGGACTGTGGAAGAGACATTGATAATGGTCATAATTATGATGATGATGATGATGATACTATCATTCAATAGGATGCTTCTATGTGGTGAGAGTGATCGAGTCCTTCTGGAGTAGAGTGAGTAAAGTGAGAGTACAAAGCACTTTTCAC	>E00495:125:HKLHCALXX:5:1105:25002:58585	AAGGCTGTTAGTGAACACTGTCCATGCCCTGTGAAGGTACCTCTGAGCTCTCAAATTTTTAGATAGGACCTGAACTCTGAGGAAAGAATAAAGCCAGTTTGAAGGACTGTGGAAGAGACATTGATAATGGTCATAATTATGATGATGATG	>E00495:125:HKLHCALXX:5:1105:25002:58585	GTGAAAAGTGCTTTGTACTCTCACTTTACTCACTCTACTCCAGAAGGACTCGATCACTCTCACCACATAGAAGCATCCTATTGAATGATAGTATCATCATCATCATCATCATAATTATGACCATTATCAATGTCTCTTCCACAGTCCTTC
E00495:125:HKLHCALXX:5:1105:24911:11242	TGACAGGATAATGGAACTAGCAGG	33	TTTGAACAATGTTGGTCTCCC	186	TTG(21)	>E00495:125:HKLHCALXX:5:1105:24911:11242	ACAATAGCTGACAGGATAATGGAACTAGCAGGAATAGGTCTTTGAACAACAACAACAACAACAACAAAAATAAAAGAAAAAAAAGACAGACAATTTGCATGAAAAATTGCTTTCCATTATAGTGACCAAACACTGAGCATATCCATACAGTAAAACAATAAAACAATAATAATGTGATGATGTAAGGGAGACCAACATTGTTCAAAGGATTTATAAAAGCTCATACAGGACATTCATGACATCCAACAACT	>E00495:125:HKLHCALXX:5:1105:24911:11242	ACAATAGCTGACAGGATAATGGAACTAGCAGGAATAGGTCTTTGAACAACAACAACAACAACAACAAAAATAAAAGAAAAAAAAGACAGACAATTTGCATGAAAAATTGCTTTCCATTATAGTGACCAAACACTGAGCATATCCATACAG	>E00495:125:HKLHCALXX:5:1105:24911:11242	AGTTGTTGGATGTCATGAATGTCCTGTATGAGCTTTTATAAATCCTTTGAACAATGTTGGTCTCCCTTACATCATCACATTATTATTGTTTTATTGTTTTACTGTATGGATATGCTCAGTGTTTGGTCACTATAATGGAAAGCAATTTTT
E00495:125:HKLHCALXX:5:1105:24413:15303	TTTGCTGTTTCGATCATGCC	44	TCGCAGATATGACTGGACCG	202	ATC(24)	>E00495:125:HKLHCALXX:5:1105:24413:15303	GGTTAATGAAAACCATACTTGCTTTTGCTGTTTCGATCATGCCTGCTGAATAGAAATCACCCAAATACCCATATGCCTCTCGCAACAGGAACGTCCACCTAGGTAGAAAAGTGTGAGGACTTCATCGAAGATTATATAGAGCAAGATTAAAATAAGACATCATCATCATCATCATCATCATCGGTTGTGCTGCCATTCGGCCGGTCCAGTCATATCTGCGACTTTCGTAACTCCCGGTGTTATGCAATTTTCTTCAGCTG	>E00495:125:HKLHCALXX:5:1105:24413:15303	GGTTAATGAAAACCATACTTGCTTTTGCTGTTTCGATCATGCCTGCTGAATAGAAATCACCCAAATACCCATATGCCTCTCGCAACAGGAACGTCCACCTAGGTAGAAAAGTGTGAGGACTTCATCGAAGATTATATAGAGCAAGATTAA	>E00495:125:HKLHCALXX:5:1105:24413:15303	CAGCTGAAGAAAATTGCATAACACCGGGAGTTACGAAAGTCGCAGATATGACTGGACCGGCCGAATGGCAGCACAACCGATGATGATGATGATGATGATGATGTCTTATTTTAATCTTGCTCTATATAATCTTCGATGAAGTCCTCACAC
E00495:125:HKLHCALXX:5:1105:23977:36065	CGAGTCACTTGTGTGATTCAGG	75	TTCTCACGTTGACCACACCC	238	ATT(18)	>E00495:125:HKLHCALXX:5:1105:23977:36065	ATGCGCACAAGGAGCAACCTTCAGATATCTTGTTCCCTTTGAGAAATTGATTCGAGTCACTTGTGTGATTCAGGTGAGAATGTAAAGATGCGAATAGAAACATATAAATAGAATCGTCATCTGAAAAAAGTCTAAGTATGTGATAATAAATATTATTATTATTATTATAACTTCGATGCGCACAAGATGCTACCGTCAGATGTTTTGTTCGTTTCGAGAAATTGATTCGGCTCTTCGGGGTGTGGTCAACGTGAGAATTTAAAGATGTGAC	>E00495:125:HKLHCALXX:5:1105:23977:36065	ATGCGCACAAGGAGCAACCTTCAGATATCTTGTTCCCTTTGAGAAATTGATTCGAGTCACTTGTGTGATTCAGGTGAGAATGTAAAGATGCGAATAGAAACATATAAATAGAATCGTCATCTGAAAAAAGTCTAAGTATGTGATAATAAA	>E00495:125:HKLHCALXX:5:1105:23977:36065	GTCACATCTTTAAATTCTCACGTTGACCACACCCCGAAGAGCCGAATCAATTTCTCGAAACGAACAAAACATCTGACGGTAGCATCTTGTGCGCATCGAAGTTATAATAATAATAATAATATTTATTATCACATACTTAGACTTTTTTCA
E00495:125:HKLHCALXX:5:1105:23673:26079	GGATGAAGAAGGACAAGAATTGG	78	CCCGTTGCTCTATGTTGTGC	234	TGG(30)	>E00495:125:HKLHCALXX:5:1105:23673:26079	TTGAATATAAAGGAATGAAACAAGGAAGCTTCCATCATAGGTTGAGTAAAAGGAGGATGAAGAAGGACAAGAATTGGAAAAGGGAAAATAAATAAATCGGAAATAATCAAATTACAACGACGATGATGGTGATGATGGTAGTGGTGGTGGTGGTGGTGGTGGTGGTGGTGGTTGCAGTTTCTTGATTGACGCTACAACACAGATACGGATTGTCTCGCCATTGCGCTGATGTTGCACAACATAGAGCAACGGGGGACATATTC	>E00495:125:HKLHCALXX:5:1105:23673:26079	TTGAATATAAAGGAATGAAACAAGGAAGCTTCCATCATAGGTTGAGTAAAAGGAGGATGAAGAAGGACAAGAATTGGAAAAGGGAAAATAAATAAATCGGAAATAATCAAATTACAACGACGATGATGGTGATGATGGTAGTGGTGGTGG	>E00495:125:HKLHCALXX:5:1105:23673:26079	GAATATGTCCCCCGTTGCTCTATGTTGTGCAACATCAGCGCAATGGCGAGACAATCCGTATCTGTGTTGTAGCGTCAATCAAGAAACTGCAACCACCACCACCACCACCACCACCACCACCACTACCATCATCACCATCATCGTCGTTGT
E00495:125:HKLHCALXX:5:1105:23490:22352	GGTTAATCTCTTAAATTGGAGAAGGC	58	GGTGCATCGAAACAATGGG	243	ATC(21)	>E00495:125:HKLHCALXX:5:1105:23490:22352	AACGAAGTACACGCCTAAATACTAATCCATAGGTTAATCTCTTAAATTGGAGAAGGCTCTTGATGATGATGATGATGATGATTATGTAGATGATCGTAGTCCAACCCTCGTGTCTTTATAAATAAACAGAAATAATAAAGGTCATATCATGAAGGTTTTTGCAACCAGAAGTGAGAAATGATTTTTCGATGTCTTCTGGGTTCGTAGGTTGCATATTGGAACTATAAGTACCATACTTTTCGCCCATTGTTTCGATGCACC	>E00495:125:HKLHCALXX:5:1105:23490:22352	AACGAAGTACACGCCTAAATACTAATCCATAGGTTAATCTCTTAAATTGGAGAAGGCTCTTGATGATGATGATGATGATGATTATGTAGATGATCGTAGTCCAACCCTCGTGTCTTTATAAATAAACAGAAATAATAAAGGTCATATCAT	>E00495:125:HKLHCALXX:5:1105:23490:22352	GGTGCATCGAAACAATGGGCGAAAAGTATGGTACTTATAGTTCCAATATGCAACCTACGAACCCAGAAGACATCGAAAAATCATTTCTCACTTCTGGTTGCAAAAACCTTCATGATATGACCTTTATTATTTCTGTTTATTTATAAAGAC
E00495:125:HKLHCALXX:5:1105:23470:61415	TTTTACAGAGCCAAACCCGC	50	TCTTAGTACGTGGCCCAAAGC	195	ATT(24)	>E00495:125:HKLHCALXX:5:1105:23470:61415	GAGCATAACGTGGAGGCGAGCGAAGTGAGTTTTACAGAGCCAAACCCGCCAGACTTCACTGAAATTTGTCGTAACATTTTTTTAGAACCGAATATCAGTTTCATCGTGCGTTTTGATTTGATTAACGATAAGGAAATCCCAACTGACTTTCACCCTCATTATTATTATTATTATTATTATTTCGATTTCGGCCAGCTTTGGGCCACGTACTAAGAATTAATTATGATCTGTTATTTCTAATGTTTCTAACGTTCTTCGACT	>E00495:125:HKLHCALXX:5:1105:23470:61415	GAGCATAACGTGGAGGCGAGCGAAGTGAGTTTTACAGAGCCAAACCCGCCAGACTTCACTGAAATTTGTCGTAACATTTTTTTAGAACCGAATATCAGTTTCATCGTGCGTTTTGATTTGATTAACGATAAGGAAATCCCAACTGACTTT	>E00495:125:HKLHCALXX:5:1105:23470:61415	AGTCGAAGAACGTTAGAAACATTAGAAATAACAGATCATAATTAATTCTTAGTACGTGGCCCAAAGCTGGCCGAAATCGAAATAATAATAATAATAATAATAATGAGGGTGAAAGTCAGTTGGGATTTCCTTATCGTTAATCAAATCAAA
E00495:125:HKLHCALXX:5:1105:23429:64826	GAATCTCTGTTACCCTTTCATGG	66	CATACATGCGCTACAAACCG	220	ATC(21)	>E00495:125:HKLHCALXX:5:1105:23429:64826	TATATTTTCGATGTATTTCTTTATGAGCACTTAATTCTGTTAGAATCTCTGTTACCCTTTCATGGATAAATATACTATGTATTTTCTGGACAAAATTGAGACCTATCCAAAAGAAGATGCACGATGATGGCGATAGATTATGGTAGATTATGATAGATGGTCATTATGATAATGGTTATGGTGATAGTAAAGGTGTGATGATGATGATGATGATGATGTCGGTTTGTAGCGCATGTATGTGTTATACACGATATT	>E00495:125:HKLHCALXX:5:1105:23429:64826	TATATTTTCGATGTATTTCTTTATGAGCACTTAATTCTGTTAGAATCTCTGTTACCCTTTCATGGATAAATATACTATGTATTTTCTGGACAAAATTGAGACCTATCCAAAAGAAGATGCACGATGATGGCGATAGATTATGGTAGATTA	>E00495:125:HKLHCALXX:5:1105:23429:64826	AATATCGTGTATAACACATACATGCGCTACAAACCGACATCATCATCATCATCATCATCACACCTTTACTATCACCATAACCATTATCATAATGACCATCTATCATAATCTACCATAATCTATCGCCATCATCGTGCATCTTCTTTTGGA
E00495:125:HKLHCALXX:5:1105:23003:19434	GGGATATACCGGACACCATCC	48	TGACGTCTCTGCAACGAACC	237	TTG(33)	>E00495:125:HKLHCALXX:5:1105:23003:19434	TAACTGTTAACTGCACATAACAAGAAGGGATATACCGGACACCATCCAGTTGTTGTTGTTGTTGTTGTTGTTGTTGTTGTTCTTCTTAATTCTTCTTCATTCTTCTTCTTCTTAATTCTTCTTCTTCTTCTTAATTCTTCTTCTTTTTCTTCTTCATCCTTTTTCCTTTTCTTTTTTTTTTATTGGTGAAAGATCGTGTGGGAAAATGGTGTTGTATGTAAACATCTTCCTCGTACGGTTCGTTGCAGAGACGTCAGTCACTTACATAACTTC	>E00495:125:HKLHCALXX:5:1105:23003:19434	TAACTGTTAACTGCACATAACAAGAAGGGATATACCGGACACCATCCAGTTGTTGTTGTTGTTGTTGTTGTTGTTGTTGTTCTTCTTAATTCTTCTTCATTCTTCTTCTTCTTAATTCTTCTTCTTCTTCTTAATTCTTCTTCTTTTTCT	>E00495:125:HKLHCALXX:5:1105:23003:19434	GAAGTTATGTAAGTGACTGACGTCTCTGCAACGAACCGTACGAGGAAGATGTTTACATACAACACCATTTTCCCACACGATCTTTCACCAATAAAAAAAAAAGAAAAGGAAAAAGGATGAAGAAGAAAAAGAAGAAGAATTAAGAAGAAG
E00495:125:HKLHCALXX:5:1105:22364:15127	TTTCAGAGTTCTTTCTCCTCTCG	32	CATCACCATTATCGTCTCTGTCC	192	ATC(18)	>E00495:125:HKLHCALXX:5:1105:22364:15127	ACACTCAATTTCAGAGTTCTTTCTCCTCTCGTGAATACCATATCACATGTGTATTTGCTTTTGGAGACACACATGCAGTTAAAATATACGCAGTGAAATTTCGCGGGTATATACGGTACGTTATTCAGAACAACGAGCGATAATGGACATCGAAGTCATGAAGACGATGATGATGATGATGATAGCGACAAGGACAGAGACGATAATGGTGATGATTATGATGATAATGAATATGATGATAATGATTATTATGATAATGATTATGATG	>E00495:125:HKLHCALXX:5:1105:22364:15127	ACACTCAATTTCAGAGTTCTTTCTCCTCTCGTGAATACCATATCACATGTGTATTTGCTTTTGGAGACACACATGCAGTTAAAATATACGCAGTGAAATTTCGCGGGTATATACGGTACGTTATTCAGAACAACGAGCGATAATGGACAT	>E00495:125:HKLHCALXX:5:1105:22364:15127	CATCATAATCATTATCATAATAATCATTATCATCATATTCATTATCATCATAATCATCACCATTATCGTCTCTGTCCTTGTCGCTATCATCATCATCATCATCGTCTTCATGACTTCGATGTCCATTATCGCTCGTTGTTCTGAATAACG
E00495:125:HKLHCALXX:5:1105:22100:72403	AAGACGAAGAACGTTGGAAACC	77	GGCTTAAAATTAATGCCATCCC	209	ATT(18)	>E00495:125:HKLHCALXX:5:1105:22100:72403	TTTCAAGAAAAAGAGAATAGGATGAAGAAGTACTGAGAAGAAATGAAGAATAGAAAGACGAAGAACGTTGGAAACCTCAGAAATAACAGATCATAATTAATTCAGTGTACGTGGTCTAAAGCTGGCCGAAATCGAAATAATAATAATAATAATACCAAATACAAAACAAATATAACAAATTCTCTTTTTATTACTACTTTGTTTTAGTGGGATGGCATTAATTTTAAGCCAGAATTAGGTTACATTATTT	>E00495:125:HKLHCALXX:5:1105:22100:72403	TTTCAAGAAAAAGAGAATAGGATGAAGAAGTACTGAGAAGAAATGAAGAATAGAAAGACGAAGAACGTTGGAAACCTCAGAAATAACAGATCATAATTAATTCAGTGTACGTGGTCTAAAGCTGGCCGAAATCGAAATAATAATAATAAT	>E00495:125:HKLHCALXX:5:1105:22100:72403	AAATAATGTAACCTAATTCTGGCTTAAAATTAATGCCATCCCACTAAAACAAAGTAGTAATAAAAAGAGAATTTGTTATATTTGTTTTGTATTTGGTATTATTATTATTATTATTTCGATTTCGGCCAGCTTTAGACCACGTACACTGAA
E00495:125:HKLHCALXX:5:1105:22090:51535	CCTAGATGGAAAGCGTATGGG	29	ACAAGTATTAAATGAAAACTGTTGGG	199	ACT(21)	>E00495:125:HKLHCALXX:5:1105:22090:51535	AGATGTTCCTAGATGGAAAGCGTATGGGTTTTTTTAGTAGATCACTACTGGTTCTTAGTGGAACCCCACATACCTGTGTACTGAGTGCAGACCCTCCATGGAATCTGGTGGCAGTTTTTTTCACATGTTGCAAAAAACTACTACTACTACTACTACTATTATTCACTTTACCATGTTTACATTCATCTTTTATCATTTCCCAACAGTTTTCATTTAATACTTGTTCAAGATCTTCAATATATTTTGCCATTATATCT	>E00495:125:HKLHCALXX:5:1105:22090:51535	AGATGTTCCTAGATGGAAAGCGTATGGGTTTTTTTAGTAGATCACTACTGGTTCTTAGTGGAACCCCACATACCTGTGTACTGAGTGCAGACCCTCCATGGAATCTGGTGGCAGTTTTTTTCACATGTTGCAAAAAACTACTACTACTAC	>E00495:125:HKLHCALXX:5:1105:22090:51535	AGATATAATGGCAAAATATATTGAAGATCTTGAACAAGTATTAAATGAAAACTGTTGGGAAATGATAAAAGATGAATGTAAACATGGTAAAGTGAATAATAGTAGTAGTAGTAGTAGTAGTTTTTTGCAACATGTGAAAAAAACTGCCAC
E00495:125:HKLHCALXX:5:1105:22079:15373	CCCTAAGGGACCACAAAACC	96	CACGAGACTGACAAGCATGG	248	ATC(24)	>E00495:125:HKLHCALXX:5:1105:22079:15373	AGAGTGGAGAAGATATTAAAAATTTATCCACGAAATGAAATATCAAAGTTATGCTTCCATCACCTTAAGCCATATCCCTAAGGGACCACAAAACCACTCTACAATTATTCGTGTATAAATCTACGTACATGTCCATGAATATCCATTTTTACAATTATCCAGACAGTGATTATTCATCATCATCATCATCATCATCATATGGCGCAGCAGCCCTTTATAGAGCTATGGCCTCCTCTACCTCTCTCCTCCATGCTTGTCAGTCTCGTGCTAGTCGT	>E00495:125:HKLHCALXX:5:1105:22079:15373	AGAGTGGAGAAGATATTAAAAATTTATCCACGAAATGAAATATCAAAGTTATGCTTCCATCACCTTAAGCCATATCCCTAAGGGACCACAAAACCACTCTACAATTATTCGTGTATAAATCTACGTACATGTCCATGAATATCCATTTTT	>E00495:125:HKLHCALXX:5:1105:22079:15373	ACGACTAGCACGAGACTGACAAGCATGGAGGAGAGAGGTAGAGGAGGCCATAGCTCTATAAAGGGCTGCTGCGCCATATGATGATGATGATGATGATGATGAATAATCACTGTCTGGATAATTGTAAAAATGGATATTCATGGACATGTA
E00495:125:HKLHCALXX:5:1105:2169:41567	AGGTTGGTATTAGCTGGCGG	58	CGTACTCATCGTCATAGTCGTCG	234	ATC(18)	>E00495:125:HKLHCALXX:5:1105:2169:41567	TCATGAACGTAACGTTTTCCAAATTTGTATTATTGTTAGGTTGGTATTAGCTGGCGGTATTGCCATGTAATTAAGTTCTTGAGGTCCCATTGAAATGTTGAAAGAGATTTTCCGTATTTGAATCTTTTGATAATCTTTACTTAATCATGTAATTTTTCAATTGGTCAAGATATAAATATATTTTATATAAGGAATGCAATGCATGGTGACGACTATGATGATGATGATGATGACGACGACTATGACGATGAGTACGTT	>E00495:125:HKLHCALXX:5:1105:2169:41567	TCATGAACGTAACGTTTTCCAAATTTGTATTATTGTTAGGTTGGTATTAGCTGGCGGTATTGCCATGTAATTAAGTTCTTGAGGTCCCATTGAAATGTTGAAAGAGATTTTCCGTATTTGAATCTTTTGATAATCTTTACTTAATCATGT	>E00495:125:HKLHCALXX:5:1105:2169:41567	AACGTACTCATCGTCATAGTCGTCGTCATCATCATCATCATCATAGTCGTCACCATGCATTGCATTCCTTATATAAAATATATTTATATCTTGACCAATTGAAAAATTACATGATTAAGTAAAGATTATCAAAAGATTCAAATACGGAAA
E00495:125:HKLHCALXX:5:1105:21531:54155	TTTCCACTGACAGCCTTAGCC	81	AAAATAAAACCAACTCGAAGGGC	211	ATC(21)	>E00495:125:HKLHCALXX:5:1105:21531:54155	ATTATTATCATTATTATCATTATCATCCTTTCTCTCTTAACGGTATTAGCATTCATAGATTTCCACTGACAGCCTTAGCCATACAAGTCGTGTGTTACGATTCAGTCGACGGACTGTTTGGATGTTAAAATCCCAAAGCATTTTCATATATTTGCCTTTCACCACGTACCTCATCATCATCATCATCATCATTATCATCTCTATTACTCAGCCCTTCGAGTTGGTTTTATTTTATTTCTCTGGTTTTATGTCATTATCCTCGTGGAATCA	>E00495:125:HKLHCALXX:5:1105:21531:54155	ATTATTATCATTATTATCATTATCATCCTTTCTCTCTTAACGGTATTAGCATTCATAGATTTCCACTGACAGCCTTAGCCATACAAGTCGTGTGTTACGATTCAGTCGACGGACTGTTTGGATGTTAAAATCCCAAAGCATTTTCATATA	>E00495:125:HKLHCALXX:5:1105:21531:54155	TGATTCCACGAGGATAATGACATAAAACCAGAGAAATAAAATAAAACCAACTCGAAGGGCTGAGTAATAGAGATGATAATGATGATGATGATGATGATGAGGTACGTGGTGAAAGGCAAATATATGAAAATGCTTTGGGATTTTAACATC
E00495:125:HKLHCALXX:5:1105:21207:70785	GACTTAAACAGTAGGTCCTTGGTGG	82	GCAACATTTGAGAGAATGAGGG	213	ATT(18)	>E00495:125:HKLHCALXX:5:1105:21207:70785	AAATTATTGCACCGGATTTTACAACTTGTAGATTTAAGTCTTAACCAAGGACTTAGGACTTAAACAGTAGGTCCTTGGTGGTTATTACTATTATTATTATTATTATTACTATTATTATTATCATTATTGTTATTATTATTCGTATCACTTACTTTGGAGTAGTTAGATCGATTACTTCTTAAGTGTTTTCTCTTTACATTTCCTCCAATATTCCCTCATTCTCTCAAATGTTGCCTTCCTTCTCTCTTCTCACATTTTTCCCTCTTTTGGAT	>E00495:125:HKLHCALXX:5:1105:21207:70785	AAATTATTGCACCGGATTTTACAACTTGTAGATTTAAGTCTTAACCAAGGACTTAGGACTTAAACAGTAGGTCCTTGGTGGTTATTACTATTATTATTATTATTATTACTATTATTATTATCATTATTGTTATTATTATTCGTATCACTT	>E00495:125:HKLHCALXX:5:1105:21207:70785	ATCCAAAAGAGGGAAAAATGTGAGAAGAGAGAAGGAAGGCAACATTTGAGAGAATGAGGGAATATTGGAGGAAATGTAAAGAGAAAACACTTAAGAAGTAATCGATCTAACTACTCCAAAGTAAGTGATACGAATAATAATAACAATAAT
E00495:125:HKLHCALXX:5:1105:20608:35643	TCATGAGAGATTCAAGTTCCAGC	72	CGCTCTATTACCCTTTGTGCC	193	ATT(21)	>E00495:125:HKLHCALXX:5:1105:20608:35643	GAGAGGAAAGAAGGAAGAACAGAATAAAAGCAAAGGAATACTAAGAAATCATGAGAGATTCAAGTTCCAGCACTGTCCATACAGGCAACGACAACGATAATAATAATAATAATAATATATTTATATGTGTGTGTATGTATATATGTATGAAACATGGATCCCTACATCCAAAATAGTGCAGAGGCTGCGAGTGGCACAAAGGGTAATAGAGCGAAGTATGTTGAATATAACAAGGAGAGACAGAAAGACCTGCATTTGGATGAGA	>E00495:125:HKLHCALXX:5:1105:20608:35643	GAGAGGAAAGAAGGAAGAACAGAATAAAAGCAAAGGAATACTAAGAAATCATGAGAGATTCAAGTTCCAGCACTGTCCATACAGGCAACGACAACGATAATAATAATAATAATAATATATTTATATGTGTGTGTATGTATATATGTATGA	>E00495:125:HKLHCALXX:5:1105:20608:35643	TCTCATCCAAATGCAGGTCTTTCTGTCTCTCCTTGTTATATTCAACATACTTCGCTCTATTACCCTTTGTGCCACTCGCAGCCTCTGCACTATTTTGGATGTAGGGATCCATGTTTCATACATATATACATACACACACATATAAATATA
E00495:125:HKLHCALXX:5:1105:20517:7568	TTATATACCCTCATATCTTCTCAACGG	106	CCATGGCGTAGATAGGAAACC	249	TGG(18)	>E00495:125:HKLHCALXX:5:1105:20517:7568	CATAATTTGTGTTATACAGTCACGTAGAATGTACAATTATCTCTAGTTCTCCAATGTTCGTATTAAATACGCTTCTGCTTATATACCCTCATATCTTCTCAACGGTGAACTTAGGAAGTTGATCTCAATTTATATATTAGGAAAATTATGGAGACTGTGTTTATATTTTAGTGATTTGTCAAAATGCTCGGTTTCCCAATCCTAGTGGTGGTGGTGGTGGTGGTAGTCTGAATCGAACCACTGATTCAGGTTTCCTATCTACGCCATGGGACCC	>E00495:125:HKLHCALXX:5:1105:20517:7568	CATAATTTGTGTTATACAGTCACGTAGAATGTACAATTATCTCTAGTTCTCCAATGTTCGTATTAAATACGCTTCTGCTTATATACCCTCATATCTTCTCAACGGTGAACTTAGGAAGTTGATCTCAATTTATATATTAGGAAAATTATG	>E00495:125:HKLHCALXX:5:1105:20517:7568	GGGTCCCATGGCGTAGATAGGAAACCTGAATCAGTGGTTCGATTCAGACTACCACCACCACCACCACCACTAGGATTGGGAAACCGAGCATTTTGACAAATCACTAAAATATAAACACAGTCTCCATAATTTTCCTAATATATAAATTGA
E00495:125:HKLHCALXX:5:1105:20517:55983	CCGACCCGATACTTCACGC	30	GACGACGAAGGGGAGATCG	201	TGC(21)	>E00495:125:HKLHCALXX:5:1105:20517:55983	TTTTGAGCCGCCGACCCGATACTTCACGCGAAAGTCGCGAGGGAGCGCGCATGCGTGGGGCCTTCCGCAGCCTCAGCTGACGGGAGCGTGGGCGGGGCAGCGGCCTCACGTGGCGCGTCACACGAGCAGCAGGCCCGAGTGCGGAGGCGGTTGTGGGGGCGGAGGTTGCTGCTGCTGCTGCTGCTGCTCCCCGACGATGTCGATCTCCCCTTCGTCGTCGCTGTCCGAGGGCACCGCGTTGGCGGACGCCGCTCGCGAGAAGTCCACGG	>E00495:125:HKLHCALXX:5:1105:20517:55983	TTTTGAGCCGCCGACCCGATACTTCACGCGAAAGTCGCGAGGGAGCGCGCATGCGTGGGGCCTTCCGCAGCCTCAGCTGACGGGAGCGTGGGCGGGGCAGCGGCCTCACGTGGCGCGTCACACGAGCAGCAGGCCCGAGTGCGGAGGCGG	>E00495:125:HKLHCALXX:5:1105:20517:55983	CCGTGGACTTCTCGCGAGCGGCGTCCGCCAACGCGGTGCCCTCGGACAGCGACGACGAAGGGGAGATCGACATCGTCGGGGAGCAGCAGCAGCAGCAGCAGCAACCTCCGCCCCCACAACCGCCTCCGCACGCGGGCCTGCTGCTCGTGT
E00495:125:HKLHCALXX:5:1105:20111:57249	AATGAAACGAACGAGCAAAGG	35	GCCCTCTACAAAGCATTCGG	206	ATT(18)	>E00495:125:HKLHCALXX:5:1105:20111:57249	TAATTATGACATAAATGAAACGAACGAGCAAAGGAAATGATCCATGATTACATTAAATTTATTAAAATATATAATAATAATAATAATAATTATTATTATATCTACTTGGACACAGTTGGCAAAGAATGCGAGTTCGACCAGACCTAGGGCTAGTAGGCATGTGCTTGCCGCCCTTTTCTTTCTCGTGCTGTTGGCGCCTGTCCCCCCGAATGCTTTGTAGAGGGCGCAACGCCATAATGGATGTTTGTGTTGGCC	>E00495:125:HKLHCALXX:5:1105:20111:57249	TAATTATGACATAAATGAAACGAACGAGCAAAGGAAATGATCCATGATTACATTAAATTTATTAAAATATATAATAATAATAATAATAATTATTATTATATCTACTTGGACACAGTTGGCAAAGAATGCGAGTTCGACCAGACCTAGGGC	>E00495:125:HKLHCALXX:5:1105:20111:57249	GGCCAACACAAACATCCATTATGGCGTTGCGCCCTCTACAAAGCATTCGGGGGGACAGGCGCCAACAGCACGAGAAAGAAAAGGGCGGCAAGCACATGCCTACTAGCCCTAGGTCTGGTCGAACTCGCATTCTTTGCCAACTGTGTCCAA
E00495:125:HKLHCALXX:5:1105:1996:47668	GGCAAAGAAAGACCCTATGCC	36	TTTTGAAACAATTTACGCCGC	160	ATC(18)	>E00495:125:HKLHCALXX:5:1105:1996:47668	CAATGGATCCAATTGGCAAAGAAAGACCCTATGCCCTCTAGATTGGAAATACTTCATATTGCATTGGGTTGATAGTAGTTAAAGAGAAAATTCGATGATGATGATGATGATAATGATATTGTCAACGATGCCGATATTTTAAAAAAGTAACAAGTGCACGCGGCGTAAATTGTTTCAAAAGAAGGCTCCATTTACAAAATTTAAATTCTTAGTTCGCTCTATTGCATTGAGTATTTCTCTAACATAGCTAATGACGGTCGAGAACACAAT	>E00495:125:HKLHCALXX:5:1105:1996:47668	CAATGGATCCAATTGGCAAAGAAAGACCCTATGCCCTCTAGATTGGAAATACTTCATATTGCATTGGGTTGATAGTAGTTAAAGAGAAAATTCGATGATGATGATGATGATAATGATATTGTCAACGATGCCGATATTTTAAAAAAGTAA	>E00495:125:HKLHCALXX:5:1105:1996:47668	ATTGTGTTCTCGACCGTCATTAGCTATGTTAGAGAAATACTCAATGCAATAGAGCGAACTAAGAATTTAAATTTTGTAAATGGAGCCTTCTTTTGAAACAATTTACGCCGCGTGCACTTGTTACTTTTTTAAAATATCGGCATCGTTGAC
E00495:125:HKLHCALXX:5:1105:1966:30843	TGGTTAAGGTGCCTTCGTGC	98	GTGCCACCCAGAATTGAACC	252	ATC(27)	>E00495:125:HKLHCALXX:5:1105:1966:30843	AATGAAGATGTGGGCGATTTTTAAATACGAGGAGTTTACTTGGAAGAGTAAACTACGGGACCATCTATGTTGAAAAATGGTTAAGGTGCCTTCGTGCAATAGATTGAAAGTGTTTAAAATGATCACGATAACTAAATATTATGTATATGTTATCATCATCATCATCATCATCATCATCAGCTGTTATCAATCCACTGCAGGATGAAGGCCTCTTCAATACGTGAAGGTACAGGACGTTAATCTACCATGTTGGTTCAATTCTGGGTGGCACA	>E00495:125:HKLHCALXX:5:1105:1966:30843	AATGAAGATGTGGGCGATTTTTAAATACGAGGAGTTTACTTGGAAGAGTAAACTACGGGACCATCTATGTTGAAAAATGGTTAAGGTGCCTTCGTGCAATAGATTGAAAGTGTTTAAAATGATCACGATAACTAAATATTATGTATATGT	>E00495:125:HKLHCALXX:5:1105:1966:30843	TGTGCCACCCAGAATTGAACCAACATGGTAGATTAACGTCCTGTACCTTCACGTATTGAAGAGGCCTTCATCCTGCAGTGGATTGATAACAGCTGATGATGATGATGATGATGATGATGATAACATATACATAATATTTAGTTATCGTGA
E00495:125:HKLHCALXX:5:1105:19512:62118	TCCTGAAACCAGTTCTTCTCC	22	TGGTGGAATTTCATGAGGG	193	AAG(18)	>E00495:125:HKLHCALXX:5:1105:19512:62118	TCCTGAAACCAGTTCTTCTCCTGTATCATCATCATCATCTTCTTCTTCTTCTTCTGTGAAGAGTGATGGAAGGACGAGTGATGTTCATACTTGTACCATGCCCAACCCTCTTGAAGTTCGCACAAGAGAACATAAGCAAGAATGTTACTTGCATAAGGATCTTTCTTCTTCACTGGTTGAGAAACATGATGTCCCTCATGAAATTCCACCAACTGTACCATTAGACTTATCTTCCAATGTGTTCACCACATCACCAGATA	>E00495:125:HKLHCALXX:5:1105:19512:62118	TCCTGAAACCAGTTCTTCTCCTGTATCATCATCATCATCTTCTTCTTCTTCTTCTGTGAAGAGTGATGGAAGGACGAGTGATGTTCATACTTGTACCATGCCCAACCCTCTTGAAGTTCGCACAAGAGAACATAAGCAAGAATGTTACTT	>E00495:125:HKLHCALXX:5:1105:19512:62118	TATCTGGTGATGTGGTGAACACATTGGAAGATAAGTCTAATGGTACAGTTGGTGGAATTTCATGAGGGACATCATGTTTCTCAACCAGTGAAGAAGAAAGATCCTTATGCAAGTAACATTCTTGCTTATGTTCTCTTGTGCGAACTTCAA
E00495:125:HKLHCALXX:5:1105:19471:29419	TTACGTGGCAGATAAAGGCG	110	TGTGTTGTGACTGCGTTTGG	247	ATC(24)	>E00495:125:HKLHCALXX:5:1105:19471:29419	AGTCCTTGAATGGATCCCAAGAGATGTGAAACTCCCGAGGAAGAGACCGAAAACACGTTGGATTCACGAGATTGTTAAGTCCAGTAGGATTACGTGGCAGATAAAGGCGCAGGACCGTGTGTATTGGAGGCATGCTGAAGAGGCCTTCATCCTGCAGTGGATTGATAATGGCTAACGATGATGATGATGATGATGATGATATATGTGTATGTAGTATGTGGCCATCTTTAAGCAACATTTTATTCACCAAACGCAGTCACAACACACA	>E00495:125:HKLHCALXX:5:1105:19471:29419	AGTCCTTGAATGGATCCCAAGAGATGTGAAACTCCCGAGGAAGAGACCGAAAACACGTTGGATTCACGAGATTGTTAAGTCCAGTAGGATTACGTGGCAGATAAAGGCGCAGGACCGTGTGTATTGGAGGCATGCTGAAGAGGCCTTCAT	>E00495:125:HKLHCALXX:5:1105:19471:29419	TGTGTGTTGTGACTGCGTTTGGTGAATAAAATGTTGCTTAAAGATGGCCACATACTACATACACATATATCATCATCATCATCATCATCATCGTTAGCCATTATCAATCCACTGCAGGATGAAGGCCTCTTCAGCATGCCTCCAATACAC
E00495:125:HKLHCALXX:5:1105:1915:61380	TATGTGGCCCGAAGATGG	19	TTCATTATTTGCAGTTTGTTGTGC	220	ATT(18)	>E00495:125:HKLHCALXX:5:1105:1915:61380	TATGTGGCCCGAAGATGGCCGAAATAATAATAATAATAATTTTATGGTACAAGTTTCTTACGGAGGTTTCGTCCACGAACATCCTGCATTCAAGGAAATATAAAACTTTAATGACATCACAATACAACAATTCAAATTGAATGAATCATTTCCATGAGAAGGAATCCAAAAAACGGAAAATTAAGAAAAGGTACATACCTACAACTTTCTGATATCTATGCACAACAAACTGCAAATAATGAATTGCTGCATGTATGAATAATG	>E00495:125:HKLHCALXX:5:1105:1915:61380	TATGTGGCCCGAAGATGGCCGAAATAATAATAATAATAATTTTATGGTACAAGTTTCTTACGGAGGTTTCGTCCACGAACATCCTGCATTCAAGGAAATATAAAACTTTAATGACATCACAATACAACAATTCAAATTGAATGAATCATT	>E00495:125:HKLHCALXX:5:1105:1915:61380	CATTATTCATACATGCAGCAATTCATTATTTGCAGTTTGTTGTGCATAGATATCAGAAAGTTGTAGGTATGTACCTTTTCTTAATTTTCCGTTTTTTGGATTCCTTCTCATGGAAATGATTCATTCAATTTGAATTGTTGTATTGTGATG
E00495:125:HKLHCALXX:5:1105:18781:25587	CAGGTGGTTTGATGGTGGG	46	CTCTTCTGTTGCATCCACCG	193	CGG(18)	>E00495:125:HKLHCALXX:5:1105:18781:25587	CCCCCGCAGCCAATGAGAGGCCTTACCAGGTGGTTTGATGGTGGGACCCGCGGGGGGAGGGGAGTGTCGGGATGAAGAAGAGAAGGAGAAGGAGGAGGGGGAGGAGGGGAATTAGGAGGAGAAGGAACAGGAGGAGGGTTCTGCGGCGGCGGCGGCGGCGTTGGCGGCAGGAGAGCACGCGAGCGAAGGAGACGGTGGATGCAACAGAAGAGGGCAACGACATCGCTCCGTTGATCCATGCTGGACTGTGCTAGGGTAAGCCTTCACTAG	>E00495:125:HKLHCALXX:5:1105:18781:25587	CCCCCGCAGCCAATGAGAGGCCTTACCAGGTGGTTTGATGGTGGGACCCGCGGGGGGAGGGGAGTGTCGGGATGAAGAAGAGAAGGAGAAGGAGGAGGGGGAGGAGGGGAATTAGGAGGAGAAGGAACAGGAGGAGGGTTCTGCGGCGGC	>E00495:125:HKLHCALXX:5:1105:18781:25587	CTAGTGAAGGCTTACCCTAGCACAGTCCAGCATGGATCAACGGAGCGATGTCGTTGCCCTCTTCTGTTGCATCCACCGTCTCCTTCGCTCGCGTGCTCTCCTGCCGCCAACGCCGCCGCCGCCGCCGCAGCACCCTCCTCCTGTCCCTTC
E00495:125:HKLHCALXX:5:1105:18162:62839	AATGTTACATATCCGTGGCACC	90	CACATAAAGGAATTAAAGTTCAAACGC	203	ATT(18)	>E00495:125:HKLHCALXX:5:1105:18162:62839	CATTGTTTTATGGTGTTACATACTACCAAGTCAGGTACAAAGAAATGTTAATTGAATATTAGCATGTAATGTTACATATCCGTGGCACCAATTCTTTCATTTTTATCACTGTTCTTGAACTTATATTTCATAAAATTACACGAATTCGATATTAGACAATATTATTATTATTATTATTTTCGATTTTTCCCATTTAAAGATAGCGTTTGAACTTTAATTCCTTTATGTGAATTACTTGTTTGTGTTTTCTGTGGGCCC	>E00495:125:HKLHCALXX:5:1105:18162:62839	CATTGTTTTATGGTGTTACATACTACCAAGTCAGGTACAAAGAAATGTTAATTGAATATTAGCATGTAATGTTACATATCCGTGGCACCAATTCTTTCATTTTTATCACTGTTCTTGAACTTATATTTCATAAAATTACACGAATTCGAT	>E00495:125:HKLHCALXX:5:1105:18162:62839	GGGCCCACAGAAAACACAAACAAGTAATTCACATAAAGGAATTAAAGTTCAAACGCTATCTTTAAATGGGAAAAATCGAAAATAATAATAATAATAATATTGTCTAATATCGAATTCGTGTAATTTTATGAAATATAAGTTCAAGAACAG
E00495:125:HKLHCALXX:5:1105:17289:48353	TTCCAGTCTTCATTTTGGTGC	63	CACCAAGGACTGTAGTGCCG	246	AAG(18)	>E00495:125:HKLHCALXX:5:1105:17289:48353	TTTGTATTTCCTATCTTGTGGTATACTTGCATGTCAAGAGATTCCAGTCTTCATTTTGGTGCATTGTCTATGTCTCTGATCCGTACAGTGGCACACTCCATACTAGGTATTTCAGTCATTACTTCAGTATATTAGTCATTTACTTAATCGCCCATAGAAAACATTTTTCCTTTGAATAAAAGTTTCATTTGCCATTACAATTCTTAATTTCACTTTTGTTCATAATTCTTCTTCTTCTTCTTCCTCGGCACTACAGTCCTTGGTGAGCTTTGACC	>E00495:125:HKLHCALXX:5:1105:17289:48353	TTTGTATTTCCTATCTTGTGGTATACTTGCATGTCAAGAGATTCCAGTCTTCATTTTGGTGCATTGTCTATGTCTCTGATCCGTACAGTGGCACACTCCATACTAGGTATTTCAGTCATTACTTCAGTATATTAGTCATTTACTTAATCG	>E00495:125:HKLHCALXX:5:1105:17289:48353	GGTCAAAGCTCACCAAGGACTGTAGTGCCGAGGAAGAAGAAGAAGAAGAATTATGAACAAAAGTGAAATTAAGAATTGTAATGGCAAATGAAACTTTTATTCAAAGGAAAAATGTTTTCTATGGGCGATTAAGTAAATGACTAATATACT
E00495:125:HKLHCALXX:5:1105:16934:37928	GTCGGAGAGGAGGAGAGGC	37	CAGGACGACGACGAAGACG	230	ACG(18)	>E00495:125:HKLHCALXX:5:1105:16934:37928	GGCGACGGCCAATCGTCGTCGGAGAGGAGGAGAGGCGGCGGCGGCGGGGGCGGTGGAGGCGCGGACGCGTGGAGGTCCGCCCCCGAGGGAGGGTCCGAGGACAGGCTGGGTTGGCGATCGCTGGACAGGATGGATTCGTCGTCCGGCGACGGAGACCGCGACGACGGTTTCGTCGAGTCGTCGTCGTCGTCGTCTTCGGCGCCTCCTTCGCACACGCCCCCGTCGTCGTCGTCTTCGTCGTCGTCCTGCACGCCCACGTCGTCGTCCTCCTCGT	>E00495:125:HKLHCALXX:5:1105:16934:37928	GGCGACGGCCAATCGTCGTCGGAGAGGAGGAGAGGCGGCGGCGGCGGGGGCGGTGGAGGCGCGGACGCGTGGAGGTCCGCCCCCGAGGGAGGGTCCGAGGACAGGCTGGGTTGGCGATCGCTGGACAGGATGGATTCGTCGTCCGGCGAC	>E00495:125:HKLHCALXX:5:1105:16934:37928	ACGAGGAGGACGACGACGTGGGCGTGCAGGACGACGACGAAGACGACGACGACGGGGGCGTGTGCGAAGGAGGCGCCGAAGACGACGACGACGACGACTCGACGAAACCGTCGTCGCGGTCTCCGTCGCCGGACGACGAATCCATCCTGT
E00495:125:HKLHCALXX:5:1105:16315:45927	TCGACCGACGTGTTTGTAGC	29	AAGAACGGAAGAAAATCATGGG	185	ATT(27)	>E00495:125:HKLHCALXX:5:1105:16315:45927	CTGATATTTCGACCGACGTGTTTGTAGCCGTCATCATAAAGCTCCTGTTAATTTGTTTCTGAACTCTTTGTTCACCAAAGTAATCTTTATCTACTAATGTAATTATTATTATTATTATTATTATTATTTTAATCATTATTGCCCTTAAGGACAGTGGGGAACTTGAATGTCTCATATTAGAACTCCCATGATTTTCTTCCGTTCTTCCTACTAATGTAATATAATTTGTTGATGTTAAATATTTAAAACTTGTGTGTTCCATCTCATTACA	>E00495:125:HKLHCALXX:5:1105:16315:45927	CTGATATTTCGACCGACGTGTTTGTAGCCGTCATCATAAAGCTCCTGTTAATTTGTTTCTGAACTCTTTGTTCACCAAAGTAATCTTTATCTACTAATGTAATTATTATTATTATTATTATTATTATTTTAATCATTATTGCCCTTAAGG	>E00495:125:HKLHCALXX:5:1105:16315:45927	TGTAATGAGATGGAACACACAAGTTTTAAATATTTAACATCAACAAATTATATTACATTAGTAGGAAGAACGGAAGAAAATCATGGGAGTTCTAATATGAGACATTCAAGTTCCCCACTGTCCTTAAGGGCAATAATGATTAAAATAATA
E00495:125:HKLHCALXX:5:1105:15432:51605	CCAGCGTACTTCTAGCCATCG	37	GAAATTCTTAAGAGAAGTACCGTCATCC	219	ATC(18)	>E00495:125:HKLHCALXX:5:1105:15432:51605	AACACCAGACACCGGCCAGCGTACTTCTAGCCATCGAAATGCATAAAAACAACACCAGCACTCAACCTCAAAAAAGTGCGTGGGTCTCCTAAGAGTAATTTCCAGATGCGAGGATATTGAACTTCAAAAAGGACTAGTAACTTGGCAAGGTCCTCACGTAGCAAATTGCGAGGAACGCTGTAAGCAGATGGTTATGATGATGATGATGATGATAGTAAGGATGACGGTACTTCTCTTAAGAATTTCATCTTAGCCTATTTGCG	>E00495:125:HKLHCALXX:5:1105:15432:51605	AACACCAGACACCGGCCAGCGTACTTCTAGCCATCGAAATGCATAAAAACAACACCAGCACTCAACCTCAAAAAAGTGCGTGGGTCTCCTAAGAGTAATTTCCAGATGCGAGGATATTGAACTTCAAAAAGGACTAGTAACTTGGCAAGG	>E00495:125:HKLHCALXX:5:1105:15432:51605	CGCAAATAGGCTAAGATGAAATTCTTAAGAGAAGTACCGTCATCCTTACTATCATCATCATCATCATCATAACCATCTGCTTACAGCGTTCCTCGCAATTTGCTACGTGAGGACCTTGCCAAGTTACTAGTCCTTTTTGAAGTTCAATAT
E00495:125:HKLHCALXX:5:1105:15219:40864	AACACACCAGCTCGAAAGGC	88	TGATAAGTGTCATAAGACATTGTAGGAGC	214	ATT(21)	>E00495:125:HKLHCALXX:5:1105:15219:40864	ACTTTTGGAATAGCATACATATCAATCTATTTGCTATATAATAGAAGTATTAAGATGATGAGCAACAAACACACCAGCTCGAAAGGCTAAGAAAGAGATAATAATAATAATAATAATATTGAACTTATCAAGTATATTTTGAAACAATTATCACTAAAAGCAATTTTGTAATATCTTTAATATTTTATGATCATAAAATTTAAGAATTGTGTAGCTCCTACAATGTCTTATGACACTTATCAAACACCAATTACCTTTGAA	>E00495:125:HKLHCALXX:5:1105:15219:40864	ACTTTTGGAATAGCATACATATCAATCTATTTGCTATATAATAGAAGTATTAAGATGATGAGCAACAAACACACCAGCTCGAAAGGCTAAGAAAGAGATAATAATAATAATAATAATATTGAACTTATCAAGTATATTTTGAAACAATTA	>E00495:125:HKLHCALXX:5:1105:15219:40864	TTCAAAGGTAATTGGTGTTTGATAAGTGTCATAAGACATTGTAGGAGCTACACAATTCTTAAATTTTATGATCATAAAATATTAAAGATATTACAAAATTGCTTTTAGTGATAATTGTTTCAAAATATACTTGATAAGTTCAATATTATT
E00495:125:HKLHCALXX:5:1105:14905:9413	GACAATCGATATTAGATGCCCC	26	TCGGAACAGTAGATTTGTTTCC	204	ATC(21)	>E00495:125:HKLHCALXX:5:1105:14905:9413	TTTGACAATCGATATTAGATGCCCCTTATTCTCTTTATCGAATTGTAAATTAAATCGGTTGTTATTAATTTGAATTACGTTACTATTGCATATAAAACACACGAATTCGGGAAAGTAAAATTTCACATAAGGCTCATCATGATGGATGTTGAATATGATGATGATGATGATGATGATAATTTTGATTATTCTTAATAACTTTTGGAAACAAATCTACTGTTCCGATATTGGATAGAATTAAACTTTCTCGTAAAAAGTAAACC	>E00495:125:HKLHCALXX:5:1105:14905:9413	TTTGACAATCGATATTAGATGCCCCTTATTCTCTTTATCGAATTGTAAATTAAATCGGTTGTTATTAATTTGAATTACGTTACTATTGCATATAAAACACACGAATTCGGGAAAGTAAAATTTCACATAAGGCTCATCATGATGGATGTT	>E00495:125:HKLHCALXX:5:1105:14905:9413	GGTTTACTTTTTACGAGAAAGTTTAATTCTATCCAATATCGGAACAGTAGATTTGTTTCCAAAAGTTATTAAGAATAATCAAAATTATCATCATCATCATCATCATCATATTCAACATCCATCATGATGAGCCTTATGTGAAATTTTACT
E00495:125:HKLHCALXX:5:1105:14894:56194	GGGATGATCAAAGGAAACCG	54	TCGCATTTTACGTTGTCTGTACC	226	ATC(18)	>E00495:125:HKLHCALXX:5:1105:14894:56194	CGACATAATACCTTACTACAAATAGCAACTGAAGGGATGATCAAAGGAAACCGAGGAAGGGGGAGGAGGCGATACCGGTTACTAGAGAGCATTAAAAGAGGAAAGGAATATTATACAGAGGTGAAGAAGAGGGCACAAGACCGGGAGTTATGGAGGTTGCAGCCATGACTGGACCTGCCGGATGGCAGAACAACCTATGGTGATGATGATGATGATGAGCACATGGGTACAGACAACGTAAAATGCGAACTGAGTATACATC	>E00495:125:HKLHCALXX:5:1105:14894:56194	CGACATAATACCTTACTACAAATAGCAACTGAAGGGATGATCAAAGGAAACCGAGGAAGGGGGAGGAGGCGATACCGGTTACTAGAGAGCATTAAAAGAGGAAAGGAATATTATACAGAGGTGAAGAAGAGGGCACAAGACCGGGAGTTA	>E00495:125:HKLHCALXX:5:1105:14894:56194	GATGTATACTCAGTTCGCATTTTACGTTGTCTGTACCCATGTGCTCATCATCATCATCATCACCATAGGTTGTTCTGCCATCCGGCAGGTCCAGTCATGGCTGCAACCTCCATAACTCCCGGTCTTGTGCCCTCTTCTTCACCTCTGTAT
E00495:125:HKLHCALXX:5:1105:14773:26554	TTGTGTGAAGGTTCATGGGG	35	TGTATGATTTCGATCTCCACGC	200	ATC(18)	>E00495:125:HKLHCALXX:5:1105:14773:26554	CTCTTAATAAAAAATTGTGTGAAGGTTCATGGGGTCACGACGCTCAGTAATGAGTTACACGACTGATGATGATGATGACGATGACGATGATTACGACGACGATGATGATGATGATGATACGTCTGTAGTAAGGACGACACGGTACTGGATACTTCACCAATGCTCTTAACCACTCTCTGTCTTTGCTTTTTCTTGCATTGCGTGGAGATCGAAATCATACATTATCACAGCTCATTAATCATTATTATATGAAACTGAA	>E00495:125:HKLHCALXX:5:1105:14773:26554	CTCTTAATAAAAAATTGTGTGAAGGTTCATGGGGTCACGACGCTCAGTAATGAGTTACACGACTGATGATGATGATGACGATGACGATGATTACGACGACGATGATGATGATGATGATACGTCTGTAGTAAGGACGACACGGTACTGGAT	>E00495:125:HKLHCALXX:5:1105:14773:26554	TTCAGTTTCATATAATAATGATTAATGAGCTGTGATAATGTATGATTTCGATCTCCACGCAATGCAAGAAAAAGCAAAGACAGAGAGTGGTTAAGAGCATTGGTGAAGTATCCAGTACCGTGTCGTCCTTACTACAGACGTATCATCATC
E00495:125:HKLHCALXX:5:1105:14072:57758	TTCAAGACGGAAGTGGAGCC	28	ACACTCGTCAGTGGGATTGC	143	ATC(18)	>E00495:125:HKLHCALXX:5:1105:14072:57758	CGTAAAATTCAAGACGGAAGTGGAGCCCTCTAAGGACGAAAGGAATTATTTCCTGATACACTAAAACCCGACGCGGTAGACTTTGAATAGTAATCGTTATCATCATCATCATCATCGTCGTCGACCAGGCTACCAAGAAAAGGCAATCCCACTGACGAGTGTTTACCGTAGCAATAGACGAAACGTTTGGTGCTTCAAGCTCCAGGATGCAGCCTTTAAACCCAGAAATATGTGGAAGAGCCTTTAAAAATTAGTTGT	>E00495:125:HKLHCALXX:5:1105:14072:57758	CGTAAAATTCAAGACGGAAGTGGAGCCCTCTAAGGACGAAAGGAATTATTTCCTGATACACTAAAACCCGACGCGGTAGACTTTGAATAGTAATCGTTATCATCATCATCATCATCGTCGTCGACCAGGCTACCAAGAAAAGGCAATCCC	>E00495:125:HKLHCALXX:5:1105:14072:57758	ACAACTAATTTTTAAAGGCTCTTCCACATATTTCTGGGTTTAAAGGCTGCATCCTGGAGCTTGAAGCACCAAACGTTTCGTCTATTGCTACGGTAAACACTCGTCAGTGGGATTGCCTTTTCTTGGTAGCCTGGTCGACGACGATGATGA
E00495:125:HKLHCALXX:5:1105:13646:8745	TTCTCACGATATGTCAAGGACG	23	GAGGGTTCACCTGTCCAGC	185	ATC(18)	>E00495:125:HKLHCALXX:5:1105:13646:8745	TTCTCACGATATGTCAAGGACGATTATTAGAGGAAACTAGGAACTAAATAGGATCATCATCATCATCATCACTATCTTTTAGTATCGCGAGGGATTTTGGGAGTTCTTAGCCGTTTTCTCAAGGGCCGTATCCCGGCTTGTGTATGTAATCCAAGGAGAGGCACGTGCATTTACGAGTTTCACCGCTGGACAGGTGAACCCTCAATAGTGGTATTTTTTGTTTTCCTTTTGGGCGGTTAGACGTCCTCTAGTAGGTATCTGTGTTAAAAATTTAA	>E00495:125:HKLHCALXX:5:1105:13646:8745	TTCTCACGATATGTCAAGGACGATTATTAGAGGAAACTAGGAACTAAATAGGATCATCATCATCATCATCACTATCTTTTAGTATCGCGAGGGATTTTGGGAGTTCTTAGCCGTTTTCTCAAGGGCCGTATCCCGGCTTGTGTATGTAAT	>E00495:125:HKLHCALXX:5:1105:13646:8745	TTAAATTTTTAACACAGATACCTACTAGAGGACGTCTAACCGCCCAAAAGGAAAACAAAAAATACCACTATTGAGGGTTCACCTGTCCAGCGGTGAAACTCGTAAATGCACGTGCCTCTCCTTGGATTACATACACAAGCCGGGATACGG
E00495:125:HKLHCALXX:5:1105:13575:37594	AATTGAAATGCGAAAAGCCG	65	AGTCCCGCGATAGTCTCTGC	221	CCG(27)	>E00495:125:HKLHCALXX:5:1105:13575:37594	TTCGCTATTCCGCAATGGTTTCCGGTTCGACCCAGGGCGCTTCAAATTGAAATGCGAAAAGCCGCTGCTTCAGCCGCCGCCGCCGCCGCCGCCGCCGCCTCGGCCGTATTTTCCGCAGATAGCGCTCCCGAGACGCTCCTCCCCCTCCCTCTCCCTCACCCCCTGGCCCTCCGCACACCCCTCCACCCAGAAACAATCGATGGTGAGGCTTATGAATAAAGCAGAGACTATCGCGGGACTATGATCGAATTTATAGCCGGAGCATTGCCT	>E00495:125:HKLHCALXX:5:1105:13575:37594	TTCGCTATTCCGCAATGGTTTCCGGTTCGACCCAGGGCGCTTCAAATTGAAATGCGAAAAGCCGCTGCTTCAGCCGCCGCCGCCGCCGCCGCCGCCGCCTCGGCCGTATTTTCCGCAGATAGCGCTCCCGAGACGCTCCTCCCCCTCCCT	>E00495:125:HKLHCALXX:5:1105:13575:37594	AGGCAATGCTCCGGCTATAAATTCGATCATAGTCCCGCGATAGTCTCTGCTTTATTCATAAGCCTCACCATCGATTGTTTCTGGGTGGAGGGGTGTGCGGAGGGCCAGGGGGTGAGGGAGAGGGAGGGGGAGGAGCGTCTCGGGAGCGCT
E00495:125:HKLHCALXX:5:1105:12956:49812	CACGCTGTCTAGCAGATTCACC	24	TGTGAAAAGTGTATGCTCTACGCC	196	ACG(21)	>E00495:125:HKLHCALXX:5:1105:12956:49812	CCACGCTGTCTAGCAGATTCACCAGTCACTTCTCTGGTCGTCGTCGTCGTCGTCGTCAATCGCGCGCATACGCAGATCAGTACTTCGAGGAGCGCGGCGCTGTCGGTATCCGGAACACTAGTTGGAGCTAGCTAACGCCAGCAACTACAGAACCAGCACAGCTTGTATATTTGCCAGTACCAAACGCAAAAATAAGGCGTAGAGCATACACTTTTCACAATTATACATAGTGTAGACATTCTCTGTGTTTGTTATACTATTATTTTGCGTTC	>E00495:125:HKLHCALXX:5:1105:12956:49812	CCACGCTGTCTAGCAGATTCACCAGTCACTTCTCTGGTCGTCGTCGTCGTCGTCGTCAATCGCGCGCATACGCAGATCAGTACTTCGAGGAGCGCGGCGCTGTCGGTATCCGGAACACTAGTTGGAGCTAGCTAACGCCAGCAACTACAG	>E00495:125:HKLHCALXX:5:1105:12956:49812	GAACGCAAAATAATAGTATAACAAACACAGAGAATGTCTACACTATGTATAATTGTGAAAAGTGTATGCTCTACGCCTTATTTTTGCGTTTGGTACTGGCAAATATACAAGCTGTGCTGGTTCTGTAGTTGCTGGCGTTAGCTAGCTCCA
E00495:125:HKLHCALXX:5:1105:12824:5388	TGATGAACCTGACTCTGATTTACTGC	98	TGTGGTAATGTATTTGTGTTGCAGG	209	ATC(18)	>E00495:125:HKLHCALXX:5:1105:12824:5388	CTTTCAGCTTCATCTTCACTCTCAGAGCTACTTTCACTTGAAGATGAACTTTCAGAACTAGATGATGAAGATGATGAACCTGACTCTGATTTACTGCTTTCACTATCTGAAGATGAAGCTGAAGAGGAGGATGAAGATGATGATGACGATGATGATGATGATGATTTGGAAGATCTGCCTGATTTATAATGATGTGAAGATATATCTCCCTGCAACACAAATACATTACCACAATAAAATAAAATTTATTTTCTTGAGTAATATGATGTATCAC	>E00495:125:HKLHCALXX:5:1105:12824:5388	CTTTCAGCTTCATCTTCACTCTCAGAGCTACTTTCACTTGAAGATGAACTTTCAGAACTAGATGATGAAGATGATGAACCTGACTCTGATTTACTGCTTTCACTATCTGAAGATGAAGCTGAAGAGGAGGATGAAGATGATGATGACGAT	>E00495:125:HKLHCALXX:5:1105:12824:5388	GTGATACATCATATTACTCAAGAAAATAAATTTTATTTTATTGTGGTAATGTATTTGTGTTGCAGGGAGATATATCTTCACATCATTATAAATCAGGCAGATCTTCCAAATCATCATCATCATCATCGTCATCATCATCTTCATCCTCCT
E00495:125:HKLHCALXX:5:1105:12733:58532	GGCAAGTTGTGGAAAGCTCC	49	GCTCATGACGAAACATTGCC	228	TGC(18)	>E00495:125:HKLHCALXX:5:1105:12733:58532	GAATTCAGTAAAAATACCTTATACGGTTGGCAAGTTGTGGAAAGCTCCATGCTCTGGGAAGGGCAGCTTGTAGTTCAGCAAAACTTTCTATACCAGCAATGTTTAGACAGCGAGGAGGTTGAGGAAGGGTAGTAGGAACAGTAGCAGCAGCAGTAGTAGCAGCAGCAGTAGTAGCAGCAGCAGCAGCAGCAACTTTTAATTGGCCATTACTAGTGATATCAGCCCCAGGCAATGTTTCGTCATGAGCCTAAGGGCAAATT	>E00495:125:HKLHCALXX:5:1105:12733:58532	GAATTCAGTAAAAATACCTTATACGGTTGGCAAGTTGTGGAAAGCTCCATGCTCTGGGAAGGGCAGCTTGTAGTTCAGCAAAACTTTCTATACCAGCAATGTTTAGACAGCGAGGAGGTTGAGGAAGGGTAGTAGGAACAGTAGCAGCAG	>E00495:125:HKLHCALXX:5:1105:12733:58532	AATTTGCCCTTAGGCTCATGACGAAACATTGCCTGGGGCTGATATCACTAGTAATGGCCAATTAAAAGTTGCTGCTGCTGCTGCTGCTACTACTGCTGCTGCTACTACTGCTGCTGCTACTGTTCCTACTACCCTTCCTCCACCTCCTCG
E00495:125:HKLHCALXX:5:1105:12225:47773	CACAATTTGACAGATCATACGGC	41	CGTTTTAGGGAATTTTGTGAGTACG	202	ATC(18)	>E00495:125:HKLHCALXX:5:1105:12225:47773	GGATACCCACCAAGTCACACAATTTGACAGATCATACGGCCTAATACTTGACAGAATGATGATGATGATGATGGCATTATTATTGTCATTAATTGTCCAGTCACTTTCCTTTCCGTTATCCCAAAGTTGCGTAACAAGAAGTTAGAGGAATAAAGCAATGTTGGAATCGATATAACCTTAAAACGTTCAGAAATATTAGTACGTACTCACAAAATTCCCTAAAACGTACTTGCAGAAATTTGAACTTTGATTCTAACCACGGGTCGTCCCGT	>E00495:125:HKLHCALXX:5:1105:12225:47773	GGATACCCACCAAGTCACACAATTTGACAGATCATACGGCCTAATACTTGACAGAATGATGATGATGATGATGGCATTATTATTGTCATTAATTGTCCAGTCACTTTCCTTTCCGTTATCCCAAAGTTGCGTAACAAGAAGTTAGAGGAA	>E00495:125:HKLHCALXX:5:1105:12225:47773	ACGGGACGACCCGTGGTTAGAATCAAAGTTCAAATTTCTGCAAGTACGTTTTAGGGAATTTTGTGAGTACGTACTAATATTTCTGAACGTTTTAAGGTTATATCGATTCCAACATTGCTTTATTCCTCTAACTTCTTGTTACGCAACTTT
E00495:125:HKLHCALXX:5:1105:11535:6319	TTCTACCTCCGATTCCTGGC	33	TTTGGGTATTATGCGGGAGG	216	TCC(18)	>E00495:125:HKLHCALXX:5:1105:11535:6319	ACGCTCTTTGTCTTCTACCTCCGATTCCTGGCTCTCTTCTCCTCCTCCTCCTCCTCACTTCTCATCCCTTCGTGATAACCCACGAATAATACGCTTTCAACTGGTCCGTGATAGTCCCGGATAATATCGAAAGGCTTTAAACCGGTTACCCTGATCTGAGATTTTCAGTGGTTCAACTGGAACCTAGCTCACTCACCCCTCCGAGGCCCTCTTTCCCTCCCGCATAATACCCAAAGGCTTTCAACCGGTTACTC	>E00495:125:HKLHCALXX:5:1105:11535:6319	ACGCTCTTTGTCTTCTACCTCCGATTCCTGGCTCTCTTCTCCTCCTCCTCCTCCTCACTTCTCATCCCTTCGTGATAACCCACGAATAATACGCTTTCAACTGGTCCGTGATAGTCCCGGATAATATCGAAAGGCTTTAAACCGGTTACC	>E00495:125:HKLHCALXX:5:1105:11535:6319	GAGTAACCGGTTGAAAGCCTTTGGGTATTATGCGGGAGGGAAAGAGGGCCTCGGAGGGGTGAGTGAGCTAGGTTCCAGTTGAACCACTGAAAATCTCAGATCAGGGTAACCGGTTTAAAGCCTTTCGATATTATCCGGGACTATCACGGA
E00495:125:HKLHCALXX:5:1105:11393:66689	ACACGGTGCTGGTCATGG	58	CGTTCCGAGAGACGAGTGC	181	AGG(21)	>E00495:125:HKLHCALXX:5:1105:11393:66689	GGGGGCGGGCAACGGTCACGGGTACGGTTACCCCAGCGGACACGGTGCTGGTCATGGGGGTGGAGGAGGAGGGGGAGGGGGAGGAGGAGGAGGAGGAGGAAACGGTGCCCTACCTACGAACGCAACCCGGACAGTCAGCAACAAGGAAGTACTACGACGCATTAAGGTAAGACAGGTGCAGCACTCGTCTCTCGGAACGATCCGATACGAGGGAGTGAATACGAAGAAAGTATTAAAAGACTAAGTAATATGTTC	>E00495:125:HKLHCALXX:5:1105:11393:66689	GGGGGCGGGCAACGGTCACGGGTACGGTTACCCCAGCGGACACGGTGCTGGTCATGGGGGTGGAGGAGGAGGGGGAGGGGGAGGAGGAGGAGGAGGAGGAAACGGTGCCCTACCTACGAACGCAACCCGGACAGTCAGCAACAAGGAAGT	>E00495:125:HKLHCALXX:5:1105:11393:66689	GAACATATTACTTAGTCTTTTAATACTTTCTTCGTATTCACTCCCTCGTATCGGATCGTTCCGAGAGACGAGTGCTGCACCTGTCTTACCTTAATGCGTCGTAGTACTTCCTTGTTGCTGACTGTCCGGGTTGCGTTCGTAGGTAGGGCA
E00495:125:HKLHCALXX:5:1105:10845:9449	GAAAATTACGAGAAGAAAGAAGACG	54	GTTTCCCATGGTTTCTACCG	205	AAG(18)	>E00495:125:HKLHCALXX:5:1105:10845:9449	TAGAAGAGAAAACAGAAGAAGAAAATAAGAAAATTACGAGAAGAAAGAAGACGTAGAAGAAGAGGAAGAAGATAAAAGAAGAAGAAGAAGAAGATAAGCTTCAAAAATCAAATGCTGTAGGCAGATAACACTGGAGTAGTCTACATGAAATTGAATAAATAGAAATCGGCAAGGACAAACGGGCTTGATTAATATGGAATCCCCCGGTAGAAACCATGGGAAACATGGACAGCTGGTAATTGAATATGTGAACCAGTTCCTATTTATG	>E00495:125:HKLHCALXX:5:1105:10845:9449	TAGAAGAGAAAACAGAAGAAGAAAATAAGAAAATTACGAGAAGAAAGAAGACGTAGAAGAAGAGGAAGAAGATAAAAGAAGAAGAAGAAGAAGATAAGCTTCAAAAATCAAATGCTGTAGGCAGATAACACTGGAGTAGTCTACATGAAA	>E00495:125:HKLHCALXX:5:1105:10845:9449	CATAAATAGGAACTGGTTCACATATTCAATTACCAGCTGTCCATGTTTCCCATGGTTTCTACCGGGGGATTCCATATTAATCAAGCCCGTTTGTCCTTGCCGATTTCTATTTATTCAATTTCATGTAGACTACTCCAGTGTTATCTGCCT
E00495:125:HKLHCALXX:5:1105:10653:4790	TCTGACTGACACATCTTTACCTCG	44	TTCAGTTTCACGGAGTATGCG	172	AAG(24)	>E00495:125:HKLHCALXX:5:1105:10653:4790	GTCCATGCCGGCCAGTCAGTCTGACTGACACATCTTTACCTCGATATATTTAGAAAATGATTTATTGATAAAATTTCAAGATTAAAGTCAAGCCTCTTTCTGATAAAGTTGATAGAGTCTGGCTTATTGTGACCAGCTATGTCTTCTTCTTCTTCTTCTTCTTCTTTATTTCGCATACTCCGTGAAACTGAAGTTCGAGAAAGTACTTACCCACTAGACTAAATACCTAATCTCTAAAATGTCTCGTTTTCGGTGTCTTCTTCTTCTTCGT	>E00495:125:HKLHCALXX:5:1105:10653:4790	GTCCATGCCGGCCAGTCAGTCTGACTGACACATCTTTACCTCGATATATTTAGAAAATGATTTATTGATAAAATTTCAAGATTAAAGTCAAGCCTCTTTCTGATAAAGTTGATAGAGTCTGGCTTATTGTGACCAGCTATGTCTTCTTCT	>E00495:125:HKLHCALXX:5:1105:10653:4790	ACGAAGAAGAAGAAGACACCGAAAACGAGACATTTTAGAGATTAGGTATTTAGTCTAGTGGGTAAGTACTTTCTCGAACTTCAGTTTCACGGAGTATGCGAAATAAAGAAGAAGAAGAAGAAGAAGAAGACATAGCTGGTCACAATAAGC
E00495:125:HKLHCALXX:5:1105:10206:53381	GTCCACGTCCTCTGGTCTCG	33	GTGTCGCTTTCATCCAATAACG	147	TTG(18)	>E00495:125:HKLHCALXX:5:1105:10206:53381	ATCAACCTCGCCGTCCACGTCCTCTGGTCTCGGTATTCCAGAAAACCTGCCACCTTTCTATTGTTTTCTTCCTTTTCTCCTCCCTTATCAGTAGTAGTAGTAGTTGTTGTTGTTGTTGTTGTATTAGTAGTAGTGCGTCTGCATATCGTTATTGGATGAAAGCGACACTTAAAAGTGGGACTTCATTTTGACTTACTCTAAATACAGCTGATGACAATGATGACCAACCTTCACATTTAAATGATAACTGTTTAAGACCACCTG	>E00495:125:HKLHCALXX:5:1105:10206:53381	ATCAACCTCGCCGTCCACGTCCTCTGGTCTCGGTATTCCAGAAAACCTGCCACCTTTCTATTGTTTTCTTCCTTTTCTCCTCCCTTATCAGTAGTAGTAGTAGTTGTTGTTGTTGTTGTTGTATTAGTAGTAGTGCGTCTGCATATCGTT	>E00495:125:HKLHCALXX:5:1105:10206:53381	CAGGTGGTCTTAAACAGTTATCATTTAAATGTGAAGGTTGGTCATCATTGTCATCAGCTGTATTTAGAGTAAGTCAAAATGAAGTCCCACTTTTAAGTGTCGCTTTCATCCAATAACGATATGCAGACGCACTACTACTAATACAACAAC
E00495:125:HKLHCALXX:5:1105:10094:54629	GGTTCCAAAAGTGGTGTCAGG	86	CACAGGACCGAGAAACATGG	233	ATC(24)	>E00495:125:HKLHCALXX:5:1105:10094:54629	TGATAAAGGAAAAGATGATGGTGAGAATAAAGATGTGAAAAGAGGGTGAGAAGTGATAAAGACTGGTTCCAAAAGTGGTGTCAGGAATTTTAACGAAATGGTATGCTATGGGTGCTGAGTTTAGCGTGGATAATATTTTTATTATAATCATCATCATCATCATCATCATCATGATCGTCGTCGTATGTCTCAGCAGCCCTTTATAGAGATATGGCCTCCTAACAATTCTCCTCCATGTTTCTCGGTCCTGTGTTAGTCTTCTCCAGTTTTG	>E00495:125:HKLHCALXX:5:1105:10094:54629	TGATAAAGGAAAAGATGATGGTGAGAATAAAGATGTGAAAAGAGGGTGAGAAGTGATAAAGACTGGTTCCAAAAGTGGTGTCAGGAATTTTAACGAAATGGTATGCTATGGGTGCTGAGTTTAGCGTGGATAATATTTTTATTATAATCA	>E00495:125:HKLHCALXX:5:1105:10094:54629	CAAAACTGGAGAAGACTAACACAGGACCGAGAAACATGGAGGAGAATTGTTAGGAGGCCATATCTCTATAAAGGGCTGCTGAGACATACGACGACGATCATGATGATGATGATGATGATGATGATTATAATAAAAATATTATCCACGCTA
E00495:125:HKLHCALXX:5:1104:9912:24321	TCAAAATGAATCAACCCAAAACC	54	TGTCAGTCCGTGTCAGTCCC	230	TTG(18)	>E00495:125:HKLHCALXX:5:1104:9912:24321	AACTGGGTGAAATTCAAATCAAGGTAATGATCAAAATGAATCAACCCAAAACCATAAGAAATAAGTACCCCGAAACAACAACAACAACAACATTAATTGAGTTCATATATTTATTAACTTCAAGCACCAAAAGAAGAGCCTATGTGGAAATAAAAAAGCTTCTTTTAATATGCATAATTATAAAAGACTTTCTCTATCAGTTTTCTTCCGTTCAATTCTAACACGGATAGGGACTGACACGGACTGACACAAGAAACATGAAAATCCAGGCTGT	>E00495:125:HKLHCALXX:5:1104:9912:24321	AACTGGGTGAAATTCAAATCAAGGTAATGATCAAAATGAATCAACCCAAAACCATAAGAAATAAGTACCCCGAAACAACAACAACAACAACATTAATTGAGTTCATATATTTATTAACTTCAAGCACCAAAAGAAGAGCCTATGTGGAAA	>E00495:125:HKLHCALXX:5:1104:9912:24321	ACAGCCTGGATTTTCATGTTTCTTGTGTCAGTCCGTGTCAGTCCCTATCCGTGTTAGAATTGAACGGAAGAAAACTGATAGAGAAAGTCTTTTATAATTATGCATATTAAAAGAAGCTTTTTTATTTCCACATAGGCTCTTCTTTTGGTG
E00495:125:HKLHCALXX:5:1104:9790:55086	ATGGAAACGGAGAAGAAAGG	24	TTCATTTCCAATACTCGACCG	233	AAG(18)	>E00495:125:HKLHCALXX:5:1104:9790:55086	AGGATGGAAACGGAGAAGAAAGGAGAGGAAAAGAAAGGAAAAGGGAAAAGAAGAAGAAGAAGAAGGTTTTGTAAAGTATGCCTGAGGAGGAGCAAATGATCCGATGCGGAAGAGAGCGACTCGAGGCGTCCCAGGGGTCTCGTGAGACAGCCTTCACCCCTGTCGCTGCTCCTGCTCCAGCTCCAGATCTCCCACGGGGAGCAACCGCGTCGTTTCCTGCAAGCGACTGCAGCGGTCGAGTATTGGAAATGAAAATCTC	>E00495:125:HKLHCALXX:5:1104:9790:55086	AGGATGGAAACGGAGAAGAAAGGAGAGGAAAAGAAAGGAAAAGGGAAAAGAAGAAGAAGAAGAAGGTTTTGTAAAGTATGCCTGAGGAGGAGCAAATGATCCGATGCGGAAGAGAGCGACTCGAGGCGTCCCAGGGGTCTCGTGAGACAG	>E00495:125:HKLHCALXX:5:1104:9790:55086	GAGATTTTCATTTCCAATACTCGACCGCTGCAGTCGCTTGCAGGAAACGACGCGGTTGCTCCCCGTGGGAGATCTGGAGCTGGAGCAGGAGCAGCGACAGGGGTGAAGGCTGTCTCACGAGACCCCTGGGACGCCTCGAGTCGCTCTCTT
E00495:125:HKLHCALXX:5:1104:9749:20629	TGCCTTGAAAACTAATAAAACTACTCC	32	TCTGATGCATATCTTGCAATCG	225	ATT(21)	>E00495:125:HKLHCALXX:5:1104:9749:20629	CGTATGCCTTGAAAACTAATAAAACTACTCCAAAGAAAAAGAAGATTATTTATTATTATTATTATTATTATTTATTTGTAAGATTATTTATTAGTTTTCCAGGCATACGACCTTAATACCCGGAAACGCTTGAGGCAACTCTAAGTACAGCTGGTCTTAGAAATCTCCGTGATATACTGATACACATCTGGTTTCAGTAAACGCACGTACGTTTAAAGCAAACACGATTGCAAGATATGCATCAGACAATAAATAATCATGTGATGTTAAAACCA	>E00495:125:HKLHCALXX:5:1104:9749:20629	CGTATGCCTTGAAAACTAATAAAACTACTCCAAAGAAAAAGAAGATTATTTATTATTATTATTATTATTATTTATTTGTAAGATTATTTATTAGTTTTCCAGGCATACGACCTTAATACCCGGAAACGCTTGAGGCAACTCTAAGTACAG	>E00495:125:HKLHCALXX:5:1104:9749:20629	TGGTTTTAACATCACATGATTATTTATTGTCTGATGCATATCTTGCAATCGTGTTTGCTTTAAACGTACGTGCGTTTACTGAAACCAGATGTGTATCAGTATATCACGGAGATTTCTAAGACCAGCTGTACTTAGAGTTGCCTCAAGCGT
E00495:125:HKLHCALXX:5:1104:9557:43220	GCAGTTGCGAAAGAAAAGGC	44	GAGTGAACGTTGCCGAAGC	230	ACG(39)	>E00495:125:HKLHCALXX:5:1104:9557:43220	TGCTGGGTACCCGGAATTATTCAGCAGTTGCGAAAGAAAAGGCGGCGGCGAAGGAGGAGAGCAGGGAGGAGAGCGGAGAGGAGAAGAGACGAGGGGAAAGGGAAGGGATGGAGGCGCTTGTTCGACCGCAGAGACGCTTCGGAGCAAGGGGTCGGCCGGCCACCAGTCGCCAAGACGACGACGACGACGACGACGACGACGACGACGACGACAACGACACGATCCACGGGCTTCGGCAACGTTCACTCGCCCGAATCTGACATCGAAAGGGG	>E00495:125:HKLHCALXX:5:1104:9557:43220	TGCTGGGTACCCGGAATTATTCAGCAGTTGCGAAAGAAAAGGCGGCGGCGAAGGAGGAGAGCAGGGAGGAGAGCGGAGAGGAGAAGAGACGAGGGGAAAGGGAAGGGATGGAGGCGCTTGTTCGACCGCAGAGACGCTTCGGAGCAAGGG	>E00495:125:HKLHCALXX:5:1104:9557:43220	CCCCTTTCGATGTCAGATTCGGGCGAGTGAACGTTGCCGAAGCCCGTGGATCGTGTCGTTGTCGTCGTCGTCGTCGTCGTCGTCGTCGTCGTCGTCGTCTTGGCGACTGGTGGCCGGCCGACCCCTTGCTCCGAAGCGTCTCTGCGGTCG
E00495:125:HKLHCALXX:5:1104:8978:23794	GTCCTTTTCGCCCCTCTCC	23	CGTGTTATCGCTCACAGTTCG	241	TCC(21)	>E00495:125:HKLHCALXX:5:1104:8978:23794	CGAGTCCTTTTCGCCCCTCTCCCCCTCCTCCTCCTCCTCCTCCTCCCCCTGCCCGTGCCACGCCTTGCGACGAAGCGGGGGAGGGGCCAGGGCCGTGGGCGGATCCCGCGGGTGGTCGCGTGCCGACGCCGCTATCAGCATTTAACTAATGGACTCTTGGCGTGCGGGAGTAAGCGGCTAATTGGCCTACTGAAATATTAGCCAATTGGCTAAGACACGGACAAGTAAATAATTTTCTTCCGAACTGTGAGCGATAACACGAGGGCAG	>E00495:125:HKLHCALXX:5:1104:8978:23794	CGAGTCCTTTTCGCCCCTCTCCCCCTCCTCCTCCTCCTCCTCCTCCCCCTGCCCGTGCCACGCCTTGCGACGAAGCGGGGGAGGGGCCAGGGCCGTGGGCGGATCCCGCGGGTGGTCGCGTGCCGACGCCGCTATCAGCATTTAACTAAT	>E00495:125:HKLHCALXX:5:1104:8978:23794	CTGCCCTCGTGTTATCGCTCACAGTTCGGAAGAAAATTATTTACTTGTCCGTGTCTTAGCCAATTGGCTAATATTTCAGTAGGCCAATTAGCCGCTTACTCCCGCACGCCAAGAGTCCATTAGTTAAATGCTGATAGCGGCGTCGGCACG
E00495:125:HKLHCALXX:5:1104:8948:51482	GCGATGAACTTTTATATTACTATGCG	30	TATGTACATGCATGGCGACC	200	ATC(24)	>E00495:125:HKLHCALXX:5:1104:8948:51482	ATAGCGATGAACTTTTATATTACTATGCGTAGAAACATAATGTTTGTTCTCTACAATTCATAGTATTTTCATTAATGATGATGATGATGATGATGATGGTTGTGATGGTGATAATAATGGTGTGGTGGTCATGATAATGATGATCATATGTTGCATTGTCAGAGATCAATTAGGCTTATATTGAAACATCCATACACTTGGTCGCCATGCATGTACATATGTATTGAACCAAATGCGTTCAGATTTAAATAATAATAATAA	>E00495:125:HKLHCALXX:5:1104:8948:51482	ATAGCGATGAACTTTTATATTACTATGCGTAGAAACATAATGTTTGTTCTCTACAATTCATAGTATTTTCATTAATGATGATGATGATGATGATGATGGTTGTGATGGTGATAATAATGGTGTGGTGGTCATGATAATGATGATCATATG	>E00495:125:HKLHCALXX:5:1104:8948:51482	TTATTATTATTATTTAAATCTGAACGCATTTGGTTCAATACATATGTACATGCATGGCGACCAAGTGTATGGATGTTTCAATATAAGCCTAATTGATCTCTGACAATGCAACATATGATCATCATTATCATGACCACCACACCATTATTA
E00495:125:HKLHCALXX:5:1104:8907:36821	TTCCTACACAAGAAGCCGACG	55	CGTGATGCTTCTCACCTCTTACG	250	ATT(18)	>E00495:125:HKLHCALXX:5:1104:8907:36821	ACGGACTACGTACAAACAAAATCACTTCACCAGTTCCTACACAAGAAGCCGACGGCAAAAAAATCTAAAACTCAAAAACTCATGGACTCAGGAAGAAGACAAACTCATAGCGAAAGGATGAGAATGATTTGGGAAAATAAGAAGAGAAAAAAGTCCAGTGTTAACTAGTGGTTCCAGGGCGCGAATCGATAATAATAATAATAATAACAACATAAACAAACCGAAAATATCTGTGAGGAGAAATAATCACGTAAGAGGTGAGAAGCATCACGCCT	>E00495:125:HKLHCALXX:5:1104:8907:36821	ACGGACTACGTACAAACAAAATCACTTCACCAGTTCCTACACAAGAAGCCGACGGCAAAAAAATCTAAAACTCAAAAACTCATGGACTCAGGAAGAAGACAAACTCATAGCGAAAGGATGAGAATGATTTGGGAAAATAAGAAGAGAAAA	>E00495:125:HKLHCALXX:5:1104:8907:36821	AGGCGTGATGCTTCTCACCTCTTACGTGATTATTTCTCCTCACAGATATTTTCGGTTTGTTTATGTTGTTATTATTATTATTATTATCGATTCGCGCCCTGGAACCACTAGTTAACACTGGACTTTTTTCTCTTCTTATTTTCCCAAATC
E00495:125:HKLHCALXX:5:1104:8704:31582	ATACGCTAAACAACGTGCGG	51	GTGGTTGCATTTGGAAGAGG	188	ATC(18)	>E00495:125:HKLHCALXX:5:1104:8704:31582	GAAATATGACAAACCAAATAAGAATAAACTATACGCTAAACAACGTGCGGGATACCATCACCTCATACAAGGTTTTCACTCATTTCTATACCATCATCATCATCATCATCGTATTCTTCAACAACCTTGGTCATTACCACCCAGTGTACAATAAAGACTCTTTCTGTACGTTTCTATCTTGCATCTTCCTCTTCCAAATGCAACCACTCTATTTCACAAGATTGTCGCGACATTGCGTCCTTGGTCTCTTC	>E00495:125:HKLHCALXX:5:1104:8704:31582	GAAATATGACAAACCAAATAAGAATAAACTATACGCTAAACAACGTGCGGGATACCATCACCTCATACAAGGTTTTCACTCATTTCTATACCATCATCATCATCATCATCGTATTCTTCAACAACCTTGGTCATTACCACCCAGTGTACA	>E00495:125:HKLHCALXX:5:1104:8704:31582	GAAGAGACCAAGGACGCAATGTCGCGACAATCTTGTGAAATAGAGTGGTTGCATTTGGAAGAGGAAGATGCAAGATAGAAACGTACAGAAAGAGTCTTTATTGTACACTGGGTGGTAATGACCAAGGTTGTTGAAGAATACGATGATGAT
E00495:125:HKLHCALXX:5:1104:8643:12947	TCTTCCTTTCCGCTTCTTCG	49	AGATGGCAAGGACGATTTGG	221	TCC(18)	>E00495:125:HKLHCALXX:5:1104:8643:12947	TTCCTTTTCCTCTTCTTCCTTCTCCTCTTCTTCCTTTCCGCTTCTTCGTGTTCCTTATATTTCATATCTTTCATATTCCTCTGCTTCTTTACTTCTTTACTTTCTTTCTCTTCTTTTTCATGTCCCTCGCATTCTCCTCCTCCTCCTCCTCTTTCTTCTCATTCGCCTTCTCATGCTTCTCCTACGTCATCTCCTCCTACACTTCCTTCCATCATCTATGCCAAATCGTCCTTGCCATCTCGGCCTACGACGCGCCA	>E00495:125:HKLHCALXX:5:1104:8643:12947	TTCCTTTTCCTCTTCTTCCTTCTCCTCTTCTTCCTTTCCGCTTCTTCGTGTTCCTTATATTTCATATCTTTCATATTCCTCTGCTTCTTTACTTCTTTACTTTCTTTCTCTTCTTTTTCATGTCCCTCGCATTCTCCTCCTCCTCCTCCT	>E00495:125:HKLHCALXX:5:1104:8643:12947	TGGCGCGTCGTAGGCCGAGATGGCAAGGACGATTTGGCATAGATGATGGAAGGAAGTGTAGGAGGAGATGACGTAGGAGAAGCATGAGAAGGCGAATGAGAAGAAAGAGGAGGAGGAGGAGGAGAATGCGAGGGACATGAAAAAGAAGAG
E00495:125:HKLHCALXX:5:1104:8521:47615	AAATCGACCAAGAACTCGCC	30	GTGGCATGTTCCAAATCACG	174	ATC(21)	>E00495:125:HKLHCALXX:5:1104:8521:47615	CCCTTGGAAAAATCGACCAAGAACTCGCCAAGTCCCTCGCATAGTAATATGCGAGAGCCGCAATAAAAAACGCCGATGATGATGATGATGATGATGAAGAGTCAATGTCCTACGTTTACTTCTGTTGAAAAATATATTTCTTCCTATCCATTCTGATTTCGTCTCTCTTTCATCGTGATTTGGAACATGCCACGTCAGAATTACGTGTTGTGTGCAAGAAGAGACTTCAATGCGAAAACGATAGACAAATAAAAAATGGAAGATGAGGCAGAT	>E00495:125:HKLHCALXX:5:1104:8521:47615	CCCTTGGAAAAATCGACCAAGAACTCGCCAAGTCCCTCGCATAGTAATATGCGAGAGCCGCAATAAAAAACGCCGATGATGATGATGATGATGATGAAGAGTCAATGTCCTACGTTTACTTCTGTTGAAAAATATATTTCTTCCTATCCA	>E00495:125:HKLHCALXX:5:1104:8521:47615	ATCTGCCTCATCTTCCATTTTTTATTTGTCTATCGTTTTCGCATTGAAGTCTCTTCTTGCACACAACACGTAATTCTGACGTGGCATGTTCCAAATCACGATGAAAGAGAGACGAAATCAGAATGGATAGGAAGAAATATATTTTTCAAC
E00495:125:HKLHCALXX:5:1104:8176:46841	GGCTATCGGAGACAGAACCG	71	CGATTTGTAGGACTTAGATGGCG	221	ATC(18)	>E00495:125:HKLHCALXX:5:1104:8176:46841	CGTGCAGGCGTAGTCAGTGTTCAAATGAACCTACTCAGAGCGATACCATCGGCTATCGGAGACAGAACCGCCATTTCGCAATTCTGGCTGGACGACTTCGCGCTGTCCATTGCGGGCAGCCGCGGCGATGAGCTCGGCTTCCAAAGCGATATGTGTTGCGATGATGATGATGATGATGCCTGCCACACAATCGGATGAAACGTCTTATTTGAAATCTCAACGCCATCTAAGTCCTACAAATCGAATATATCGATGGACATTATGCACATTC	>E00495:125:HKLHCALXX:5:1104:8176:46841	CGTGCAGGCGTAGTCAGTGTTCAAATGAACCTACTCAGAGCGATACCATCGGCTATCGGAGACAGAACCGCCATTTCGCAATTCTGGCTGGACGACTTCGCGCTGTCCATTGCGGGCAGCCGCGGCGATGAGCTCGGCTTCCAAAGCGAT	>E00495:125:HKLHCALXX:5:1104:8176:46841	GAATGTGCATAATGTCCATCGATATATTCGATTTGTAGGACTTAGATGGCGTTGAGATTTCAAATAAGACGTTTCATCCGATTGTGTGGCAGGCATCATCATCATCATCATCGCAACACATATCGCTTTGGAAGCCGAGCTCATCGCCGC
E00495:125:HKLHCALXX:5:1104:8126:10820	CTCGCAATAAAGCGAATCGG	70	CGAAGGAAAACCCACAACG	238	CCG(30)	>E00495:125:HKLHCALXX:5:1104:8126:10820	ACGACTTAAATCTCGACACCAGAAACAGGATGTGAAGCAACAAGTCCAGCTCGCAATAAAGCGAATCGGCGAGGCAAGTGGATGCGAAGATAAATCCCAGGACGCAGCCGCCTCGAAAAATGTCAAAGCGAGATTACCGAAGAGCGGCCGTGACTTTCTGCTTCGTCCGCGGCGGCGGCGGCGGCGGCGGCGGCGGCGTCGTCGTCGCTCAAAGCCGCGAAGCCATTTGCAGCGCCGCGTTGTGGGTTTTCCTTCGGCACGCAGCGCCCGCAC	>E00495:125:HKLHCALXX:5:1104:8126:10820	ACGACTTAAATCTCGACACCAGAAACAGGATGTGAAGCAACAAGTCCAGCTCGCAATAAAGCGAATCGGCGAGGCAAGTGGATGCGAAGATAAATCCCAGGACGCAGCCGCCTCGAAAAATGTCAAAGCGAGATTACCGAAGAGCGGCCG	>E00495:125:HKLHCALXX:5:1104:8126:10820	GTGCGGGCGCTGCGTGCCGAAGGAAAACCCACAACGCGGCGCTGCAAATGGCTTCGCGGCTTTGAGCGACGACGACGCCGCCGCCGCCGCCGCCGCCGCCGCCGCGGACGAAGCAGAAAGTCACGGCCGCTCTTCGGTAATCTCGCTTTG
E00495:125:HKLHCALXX:5:1104:7984:41761	AAAACATTCGAGATCCGTAGAAGG	32	GACGCTGAATAGAAGAAGTGCG	223	ATT(21)	>E00495:125:HKLHCALXX:5:1104:7984:41761	TAGACGAAAAACATTCGAGATCCGTAGAAGGTTAAAAGTGAAAGGAGCAGTTACACATTTTAAGGCTTCCTGAAAATCTCTTTATTTAATAATAATAATAATAATAACGACTTTATTCTGTGTAGTGATAAGTAATATATGAAATACAATTCAACAAAAATATTTTTTGACTATTAGAATTTTAGAGCAAAACAGGATTTATTAGAGAATACTATTTAGAAACGCACTTCTTCTATTCAGCGTCAATATATTCTGATTAGAAAATATA	>E00495:125:HKLHCALXX:5:1104:7984:41761	TAGACGAAAAACATTCGAGATCCGTAGAAGGTTAAAAGTGAAAGGAGCAGTTACACATTTTAAGGCTTCCTGAAAATCTCTTTATTTAATAATAATAATAATAATAACGACTTTATTCTGTGTAGTGATAAGTAATATATGAAATACAAT	>E00495:125:HKLHCALXX:5:1104:7984:41761	TATATTTTCTAATCAGAATATATTGACGCTGAATAGAAGAAGTGCGTTTCTAAATAGTATTCTCTAATAAATCCTGTTTTGCTCTAAAATTCTAATAGTCAAAAAATATTTTTGTTGAATTGTATTTCATATATTACTTATCACTACACA
E00495:125:HKLHCALXX:5:1104:7973:33199	ATGATACCAGGAACACCGCC	77	TCGTTACCTCCATCCTCATTACC	245	TGG(21)	>E00495:125:HKLHCALXX:5:1104:7973:33199	CTCCGAAGAAAACATGGATGTGGCAGATTGAGAAAGAAAGCAAAGGATCGATTTTAATGATACCAGGAACACCGCCACGGACCGTCAGGCATGGAAAAGATTGGTTAAGGGAGCCTGTGACCCATTGGCATCTTTAGCGGCATACTCCTCAGTATGCCAGATAAAGGATAAAATAATAATAAATAACGATGATGGTAGTAATGATGCTGGCGGTGATGGTGGTGGTGGTGGTGGTGGTGATTAAGGTAATGAGGATGGAGGTAACGATG	>E00495:125:HKLHCALXX:5:1104:7973:33199	CTCCGAAGAAAACATGGATGTGGCAGATTGAGAAAGAAAGCAAAGGATCGATTTTAATGATACCAGGAACACCGCCACGGACCGTCAGGCATGGAAAAGATTGGTTAAGGGAGCCTGTGACCCATTGGCATCTTTAGCGGCATACTCCTC	>E00495:125:HKLHCALXX:5:1104:7973:33199	CATCGTTACCTCCATCCTCATTACCTTAATCACCACCACCACCACCACCACCATCACCGCCAGCATCATTACTACCATCATCGTTATTTATTATTATTTTATCCTTTATCTGGCATACTGAGGAGTATGCCGCTAAAGATGCCAATGGGT
E00495:125:HKLHCALXX:5:1104:7882:28435	CAATGGCAGCAGCAGTGG	76	TGCTCTTGCTGACGCTGC	170	AGT(39)	>E00495:125:HKLHCALXX:5:1104:7882:28435	ATAATAATAGTGGTGGTAGTAGTAGTAGTTTTACATCAGCAGCAGCAATGGCAGCAGCAATGGCAGCAGCAGTGGCAGCGGCAGTAGTAGTAGTAGTAGTAGTAGTAGTAGTAGTAGTAGTAATAGTGGAGGTAGTAGTAGTTTTACAGCAGCAGTTGCAGCAGAAGTGGCAGCGTCAGCAAGAGCAGTGGTGGTGGTAGTAGTAGTAATAATAATAATAGTGGTGGTAGTACTAGTTTTACAGCAGCAGTTGCAGCAGCAGTGGCAGGGAT	>E00495:125:HKLHCALXX:5:1104:7882:28435	ATAATAATAGTGGTGGTAGTAGTAGTAGTTTTACATCAGCAGCAGCAATGGCAGCAGCAATGGCAGCAGCAGTGGCAGCGGCAGTAGTAGTAGTAGTAGTAGTAGTAGTAGTAGTAGTAGTAATAGTGGAGGTAGTAGTAGTTTTACAGC	>E00495:125:HKLHCALXX:5:1104:7882:28435	ATCCCTGCCACTGCTGCTGCAACTGCTGCTGTAAAACTAGTACTACCACCACTATTATTATTATTACTACTACTACCACCACCACTGCTCTTGCTGACGCTGCCACTTCTGCTGCAACTGCTGCTGTAAAACTACTACTACCTCCACTAT
E00495:125:HKLHCALXX:5:1104:7699:53821	TGGATGACAGTGGTGATAATTCG	35	TGATTGTGGCACAGATGTCG	216	AAG(18)	>E00495:125:HKLHCALXX:5:1104:7699:53821	GGAATATGGTTTGGATGACAGTGGTGATAATTCGAGTGCAGAAGGAGAAGAAGAAGAGGAGGAGGAGGAGGAAGATGAGGAGGAAGAAGAAGAAGAAGAAAAAGAAAATATTAAAGAGTCACCAAGTACTGACTTTATAAGAGAAGAAATCAGAAAAGAAACACAAACAGAAAATAAAAGTATCTTTCAACAATCACCTACTCATCCTACAGTGTCGACATCTGTGCCACAATCAACAGGGATTCCTATACCAACATCGCA	>E00495:125:HKLHCALXX:5:1104:7699:53821	GGAATATGGTTTGGATGACAGTGGTGATAATTCGAGTGCAGAAGGAGAAGAAGAAGAGGAGGAGGAGGAGGAAGATGAGGAGGAAGAAGAAGAAGAAGAAAAAGAAAATATTAAAGAGTCACCAAGTACTGACTTTATAAGAGAAGAAAT	>E00495:125:HKLHCALXX:5:1104:7699:53821	TGCGATGTTGGTATAGGAATCCCTGTTGATTGTGGCACAGATGTCGACACTGTAGGATGAGTAGGTGATTGTTGAAAGATACTTTTATTTTCTGTTTGTGTTTCTTTTCTGATTTCTTCTCTTATAAAGTCAGTACTTGGTGACTCTTTA
E00495:125:HKLHCALXX:5:1104:7486:41040	TTTGGGTTCCTTCTTAGGCG	106	GGCAGATTATGGTCCGATACC	250	ATC(18)	>E00495:125:HKLHCALXX:5:1104:7486:41040	AGCCCTCTTCAGAATGCTTCTAACAGGCGTTTCTCTCTACCAAGTTCTCTCAATATACTTAACTATCTCGTCGATCCAACGAATCTTTGGGTTCCTTCTTAGGCGCTTTAAATCTGTTGGTATGAATTCCAGGACTGATATTGTTCATTTGTCATCACTTTATGTATATGTGTATACTTATATCATTATCATAATCATCATCATCATCATCAATCCACTGTAGGCTAAAATCCTCTTCAACAAGTTGAAGGTATCGGACCATAATCTGCCAC	>E00495:125:HKLHCALXX:5:1104:7486:41040	AGCCCTCTTCAGAATGCTTCTAACAGGCGTTTCTCTCTACCAAGTTCTCTCAATATACTTAACTATCTCGTCGATCCAACGAATCTTTGGGTTCCTTCTTAGGCGCTTTAAATCTGTTGGTATGAATTCCAGGACTGATATTGTTCATTT	>E00495:125:HKLHCALXX:5:1104:7486:41040	GTGGCAGATTATGGTCCGATACCTTCAACTTGTTGAAGAGGATTTTAGCCTACAGTGGATTGATGATGATGATGATGATTATGATAATGATATAAGTATACACATATACATAAAGTGATGACAAATGAACAATATCAGTCCTGGAATTCA
E00495:125:HKLHCALXX:5:1104:7486:37700	TGCTTGAGTAAACTGTAAATCGTGG	39	ATGCGAAGATCTCGAGGAGG	219	ATC(18)	>E00495:125:HKLHCALXX:5:1104:7486:37700	TCTTCAGTTTACATGCTTGAGTAAACTGTAAATCGTGGTTAGTCTATTCCTAAATTATCTATTCATATATATCATCATCATCATCATCCTTAGCCATTATCAATCCACTGCAGGATGACGGCCTCTTCAACAGGCTTCCAACTTACGTCCTACGCCTTTCTCTGCCAAGTGCTCCCACTGTACTTAACAATCTCCTCAACCCAACCTGTTTCCGGTCTCCTCCTCGAGATCTTCGCATCCCTTGGACTGACTTTGTCCATCTTCCA	>E00495:125:HKLHCALXX:5:1104:7486:37700	TCTTCAGTTTACATGCTTGAGTAAACTGTAAATCGTGGTTAGTCTATTCCTAAATTATCTATTCATATATATCATCATCATCATCATCCTTAGCCATTATCAATCCACTGCAGGATGACGGCCTCTTCAACAGGCTTCCAACTTACGTCC	>E00495:125:HKLHCALXX:5:1104:7486:37700	TGGAAGATGGACAAAGTCAGTCCAAGGGATGCGAAGATCTCGAGGAGGAGACCGGAAACAGGTTGGGTTGAGGAGATTGTTAAGTACAGTGGGAGCACTTGGCAGAGAAAGGCGTAGGACGTAAGTTGGAAGCCTGTTGAAGAGGCCGTC
E00495:125:HKLHCALXX:5:1104:7273:22704	AGTGTTAAGATGGTGCGGCG	81	TTGACAAGTCGCAATGGACC	222	TTG(24)	>E00495:125:HKLHCALXX:5:1104:7273:22704	GTCACTGATGCGTATTTTTAATCAATACCGTAATGTTTTTTTATATATTGACATTTTCTAAGTGTTAAGATGGTGCGGCGACCATAGCCGCCAACAACAACAACAACAACAACAACGAGACGAATCGTAATGTCCGGATGTGCGTGCTTCACAGATCGGTACGAGGATTTGGCGAACATCCGAGGCGGCAGCAAACAGCATCGTAAAGTAATTTGCTACAGGGTCCATTGCGACTTGTCAAAGGTTTTACAATCGGCTAAAGC	>E00495:125:HKLHCALXX:5:1104:7273:22704	GTCACTGATGCGTATTTTTAATCAATACCGTAATGTTTTTTTATATATTGACATTTTCTAAGTGTTAAGATGGTGCGGCGACCATAGCCGCCAACAACAACAACAACAACAACAACGAGACGAATCGTAATGTCCGGATGTGCGTGCTTC	>E00495:125:HKLHCALXX:5:1104:7273:22704	GCTTTAGCCGATTGTAAAACCTTTGACAAGTCGCAATGGACCCTGTAGCAAATTACTTTACGATGCTGTTTGCTGCCGCCTCGGATGTTCGCCAAATCCTCGTACCGATCTGTGAAGCACGCACATCCGGACATTACGATTCGTCTCGTT
E00495:125:HKLHCALXX:5:1104:6695:51799	CGTACTTACTCTTACGTATTTCAAGACTGC	37	TTTTCAGTGATCGCGTCAGG	229	ATT(30)	>E00495:125:HKLHCALXX:5:1104:6695:51799	TCATAACGTACTTACTCTTACGTATTTCAAGACTGCTATATTGTATCTTGTGTTGATACTTAAGTATAGGTACAAAAGTTTGTTTACATACGTATGTATTATTATTATTATTATTATTATTATTATTAGTTGTTGTTGTTGTAAATATACTAGTATTGAACTTGATAAGAGTTGCATACCCTTAAGCTCCCGTCGTCCGGCATTTTTGTTGTTACGTATTTGGAACTACCTGACGCGATCACTGAAAACCTTGAACCAAATATAGGGAA	>E00495:125:HKLHCALXX:5:1104:6695:51799	TCATAACGTACTTACTCTTACGTATTTCAAGACTGCTATATTGTATCTTGTGTTGATACTTAAGTATAGGTACAAAAGTTTGTTTACATACGTATGTATTATTATTATTATTATTATTATTATTATTAGTTGTTGTTGTTGTAAATATAC	>E00495:125:HKLHCALXX:5:1104:6695:51799	TTCCCTATATTTGGTTCAAGGTTTTCAGTGATCGCGTCAGGTAGTTCCAAATACGTAACAACAAAAATGCCGGACGACGGGAGCTTAAGGGTATGCAACTCTTATCAAGTTCAATACTAGTATATTTACAACAACAACAACTAATAATAA
E00495:125:HKLHCALXX:5:1104:6502:3823	CTCATCACTCGGGGAGAAGG	69	AGTTAGCATCGGATCAGGGG	238	CCG(18)	>E00495:125:HKLHCALXX:5:1104:6502:3823	TCGTCAACTACTTCGGAAGTCAAGCTGTCATGTTCAGTGTGCGCCGCCCTCATCACTCGGGGAGAAGGTCTATCGCAAAGACGTGGGAAACCCCCTCGTTTCGAAGCCACCCGCCGTCTGCGTTGTACCCCCCCAACCCCCGCCGCCGCCGCCGCCGCCACCGCCGCCACCGCCGCCACCGCCGCCACCGCCGCCACCGCCGCCACCGCCGCCTCCGAGGGTGTGTCCGCTTTCGTTCCCCTGATCCGATGCTAACTCCGATTCT	>E00495:125:HKLHCALXX:5:1104:6502:3823	TCGTCAACTACTTCGGAAGTCAAGCTGTCATGTTCAGTGTGCGCCGCCCTCATCACTCGGGGAGAAGGTCTATCGCAAAGACGTGGGAAACCCCCTCGTTTCGAAGCCACCCGCCGTCTGCGTTGTACCCCCCCAACCCCCGCCGCCGCC	>E00495:125:HKLHCALXX:5:1104:6502:3823	AGAATCGGAGTTAGCATCGGATCAGGGGAACGAAAGCGGACACACCCTCGGAGGCGGCGGTGGCGGCGGTGGCGGCGGTGGCGGCGGTGGCGGCGGTGGCGGCGGTGGCGGCGGCGGCGGCGGCGGGGGTTGGGGGGGTACAACGCAGAC
E00495:125:HKLHCALXX:5:1104:6400:68834	ATTCCACGCCAGTAAATCGC	81	GTGTGCGTGAGTCTTGAGCC	204	AGC(27)	>E00495:125:HKLHCALXX:5:1104:6400:68834	CTGAGCAGGTTGAAACTATTGTCAATTTCGTTGTAGTTTTTTTCCTTTCGCCGGCATCTAATTCCACGCCAGTAAATCGCACGCGAAGAAAGACGGAGCGCACATCCGAGTCAGTTTCATGGCCCCACCTTGTTGGGCCAGTGCAAAGAAGCAGCAGCAGCAGCAGCAGCAGCAGCGAGAGGGACCGCAGTAGTAAGTCACGAGGCTCAAGACTCACGCACACAGGCCCTCGTCTCAGTCCAGTCCCTCGTCTCGTAATTGCCGC	>E00495:125:HKLHCALXX:5:1104:6400:68834	CTGAGCAGGTTGAAACTATTGTCAATTTCGTTGTAGTTTTTTTCCTTTCGCCGGCATCTAATTCCACGCCAGTAAATCGCACGCGAAGAAAGACGGAGCGCACATCCGAGTCAGTTTCATGGCCCCACCTTGTTGGGCCAGTGCAAAGAA	>E00495:125:HKLHCALXX:5:1104:6400:68834	GCGGCAATTACGAGACGAGGGACTGGACTGAGACGAGGGCCTGTGTGCGTGAGTCTTGAGCCTCGTGACTTACTACTGCGGTCCCTCTCGCTGCTGCTGCTGCTGCTGCTGCTGCTTCTTTGCACTGGCCCAACAAGGTGGGGCGATGAA
E00495:125:HKLHCALXX:5:1104:6177:40460	CTTCTCTTTTGCCTCTCCGC	33	CCTTCGACGTCTGCTGGC	242	CCG(24)	>E00495:125:HKLHCALXX:5:1104:6177:40460	GTTTCTCCTCGTCTTCTCTTTTGCCTCTCCGCTGATCCTACCGCAGGACCGCGCCGCGTCCATTCCGCGTGGACCGGTTCGCCCTCGTTTACAAAGACGCACGCTTTTATGCCTACTCGGACCCCGATGGAGGTTTTATGGCGCGGAACCCGATGTCTGTTGTGCTTCTCGACGTCGAAATCCGTGTCAGCGGGACGCGGCGGCGGCGGCGGCGGCGGCGTGCGGTGCAGCTGCCGCCACCGCCAGCAGACGTCGAAGGGCG	>E00495:125:HKLHCALXX:5:1104:6177:40460	GTTTCTCCTCGTCTTCTCTTTTGCCTCTCCGCTGATCCTACCGCAGGACCGCGCCGCGTCCATTCCGCGTGGACCGGTTCGCCCTCGTTTACAAAGACGCACGCTTTTATGCCTACTCGGACCCCGATGGAGGTTTTATGGCGCGGAACC	>E00495:125:HKLHCALXX:5:1104:6177:40460	CGCCCTTCGACGTCTGCTGGCGGTGGCGGCAGCTGCACCGCACGCCGCCGCCGCCGCCGCCGCCGCGTCCCGCTGACACGGATTTCGACGTCGAGAAGCACAACAGACATCGGGTTCCGCGCCATAAAACCTCCATCGGGGTCCGAGTAG
E00495:125:HKLHCALXX:5:1104:6106:54014	CAACACGTACTTGGTTGGCG	42	AAACGCGAGAAGACACAACG	232	AAG(21)	>E00495:125:HKLHCALXX:5:1104:6106:54014	CAAAGGTGATTAACGCCCAATCAACACGTACTTGGTTGGCGCCGCGGACGTAGGCAAACACGGAAACTCGTGTCTATCGCAGAATAGACGCGCAATCAACCTTTGACCACTGGAGACCACGGGTACAGCCGCCGCCGCCACCGCTTCCACCTCGGTCTCGGCCTTCACAGCTTCTTCTTCTTCTTCTTCTTCGATTTACGTAACCCAACACCCGGATGCTGAGCATTCCACCGTTGTGTCTTCTCGCGTTTC	>E00495:125:HKLHCALXX:5:1104:6106:54014	CAAAGGTGATTAACGCCCAATCAACACGTACTTGGTTGGCGCCGCGGACGTAGGCAAACACGGAAACTCGTGTCTATCGCAGAATAGACGCGCAATCAACCTTTGACCACTGGAGACCACGGGTACAGCCGCCGCCGCCACCGCTTCCAC	>E00495:125:HKLHCALXX:5:1104:6106:54014	GAAACGCGAGAAGACACAACGGTGGAATGCTCAGCATCCGGGTGTTGGGTTACGTAAATCGAAGAAGAAGAAGAAGAAGAAGCTGTGAAGGCCGAGACCGAGGTGGAAGCGGTGGCGGCGGCGGCTGTACCCGTGGTCTCCAGTGGTCAA
E00495:125:HKLHCALXX:5:1104:6066:4931	AAAGGCCAAAGACAGGTTGG	92	ACTTCAATACTAAACTTGCACTTCTCG	222	ATC(21)	>E00495:125:HKLHCALXX:5:1104:6066:4931	ACTTCGAGTAGCGCTAAGGCCATCAGTGATATATGTTGAAAATTAGATAAGACAAATGAAGTGTTGAAGGAAAAGGCCAAAGACAGGTTGGATCGACAGGATTAAGTTCAGTGGAGTCGCTTGGCAGAGAAAAGTACAAATTTGGAAGCAAAAATGAGGAAGCCTGCATCTTGTCGTGAACTGATAATATCTAGTGATGATGATGATGATGATGAATAATTCGAGAAGTGCAAGTTTAGTATTGAAGTTGGAGT	>E00495:125:HKLHCALXX:5:1104:6066:4931	ACTTCGAGTAGCGCTAAGGCCATCAGTGATATATGTTGAAAATTAGATAAGACAAATGAAGTGTTGAAGGAAAAGGCCAAAGACAGGTTGGATCGACAGGATTAAGTTCAGTGGAGTCGCTTGGCAGAGAAAAGTACAAATTTGGAAGCA	>E00495:125:HKLHCALXX:5:1104:6066:4931	ACTCCAACTTCAATACTAAACTTGCACTTCTCGAATTATTCATCATCATCATCATCATCACTAGATATTATCAGTTCACGACAAGATGCAGGCTTCCTCATTTTTGCTTCCAAATTTGTACTTTTCTCTGCCAAGCGACTCCACTGAACT
E00495:125:HKLHCALXX:5:1104:5710:12226	CATATTCATTCTCATCACCACTACC	27	ACTCGAGAGAAACAAATTAACTGC	208	ATC(24)	>E00495:125:HKLHCALXX:5:1104:5710:12226	CCATATTCATTCTCATCACCACTACCAACACCAACACCATCATCATCATCATCATCATCATCAATCATCATCGTGATCATCAGCATCATCATCATCAACCGTTATCTACTGCAAGGTGAAGACAATTTTTCCAAATAATTTGTGTCGTTTGTACCAAATAACCCCCCTATATAACTTATGTTTTACTTCATCATCATTTTGACACATGCAGTTAATTTGTTTCTCTCGAGTATTATGTCCATCATTTTTTATTGCTGGCATAGGTGCTAGT	>E00495:125:HKLHCALXX:5:1104:5710:12226	CCATATTCATTCTCATCACCACTACCAACACCAACACCATCATCATCATCATCATCATCATCAATCATCATCGTGATCATCAGCATCATCATCATCAACCGTTATCTACTGCAAGGTGAAGACAATTTTTCCAAATAATTTGTGTCGTTT	>E00495:125:HKLHCALXX:5:1104:5710:12226	ACTAGCACCTATGCCAGCAATAAAAAATGATGGACATAATACTCGAGAGAAACAAATTAACTGCATGTGTCAAAATGATGATGAAGTAAAACATAAGTTATATAGGGGGGTTATTTGGTACAAACGACACAAATTATTTGGAAAAATTGT
E00495:125:HKLHCALXX:5:1104:5477:42903	GATGAAGTCAGTGCGGAACG	74	GTCCAATGTCACAAGTCCGC	225	TGC(21)	>E00495:125:HKLHCALXX:5:1104:5477:42903	TCTCCTTTTGAGTTATCCGCCTTTGAGCCAGAATCTCGTTAGCGAAATTCGCCGATGAAGTCAGTGCGGAACGAATCGGCTAACAACAACAGCAGCAGCAGCAGCAGCAGTCGCGAGGTGATTTGCAGAAATTCCGAATCCCTGGGAGCGATCGTAAACACGTCGTGCGTCCAGCGTCCACTCCTTCGCACTTTTTAATATTAAAACGTAAAGCGCCGGGAAGGGCGGACTTGTGACATTGGACAATTTATACGCATGTACTCGG	>E00495:125:HKLHCALXX:5:1104:5477:42903	TCTCCTTTTGAGTTATCCGCCTTTGAGCCAGAATCTCGTTAGCGAAATTCGCCGATGAAGTCAGTGCGGAACGAATCGGCTAACAACAACAGCAGCAGCAGCAGCAGCAGTCGCGAGGTGATTTGCAGAAATTCCGAATCCCTGGGAGCG	>E00495:125:HKLHCALXX:5:1104:5477:42903	CCGAGTACATGCGTATAAATTGTCCAATGTCACAAGTCCGCCCTTCCCGGCGCTTTACGTTTTAATATTAAAAAGTGCGAAGGAGTGGACGCTGGACGCACGACGTGTTTACGATCGCTCCCAGGGATTCGGAATTTCTGCAAATCACCT
E00495:125:HKLHCALXX:5:1104:4249:58778	GAAATCACCTGCTTCCTGCC	82	GAAATGAAAACAGCACCGCC	230	AGG(21)	>E00495:125:HKLHCALXX:5:1104:4249:58778	CTTGTGTGTACGTGCTTAGAGGACTCACGCAATCTGACGAACAACTGGCCGTAGTGTGTAGGAAATCACCTGCTTCCTGCCCAGAAGGAGGAGGAGGAGGAGGAGGTTCGACGACTGTGTGGCTGCACGTGAGAGAGAGTGGGTGGGGTGTGGGCGAGCGTCGACAGCTGCGTGGGTGACTCACCCCTTTGCGGCGTCGGCACCGGCGCCCGCACCCGTTGTAGCTAGCGGCGGTGCTGTTTTCATTTCCTAAATCCC	>E00495:125:HKLHCALXX:5:1104:4249:58778	CTTGTGTGTACGTGCTTAGAGGACTCACGCAATCTGACGAACAACTGGCCGTAGTGTGTAGGAAATCACCTGCTTCCTGCCCAGAAGGAGGAGGAGGAGGAGGAGGTTCGACGACTGTGTGGCTGCACGTGAGAGAGAGTGGGTGGGGTG	>E00495:125:HKLHCALXX:5:1104:4249:58778	GGGATTTAGGAAATGAAAACAGCACCGCCGCTAGCTACAACGGGTGCGGGCGCCGGTGCCGACGCCGCAAAGGGGTGAGTCACCCACGCAGCTGTCGACGCTCGCCCACACCCCACCCACTCTCTCTCACGTGCAGCCACACAGTCGTCG
E00495:125:HKLHCALXX:5:1104:4036:46173	GAGTGGGCAACGGACTGC	22	CATTCTTTGCACTGGACTCCC	238	AGG(21)	>E00495:125:HKLHCALXX:5:1104:4036:46173	TGGGAGTGGGCAACGGACTGCGTGGTCGTCGTGGCCGGAGGCTTTGGCAGTCGCCACAGCACGCATGCGCAGACGTGCGTCGCCTCCCACGCAGTCTCTCCTCCTCCTCCTCCTCCTCTTCCTCCTCATCTTCTTTCTTCGTCTCGTGCCGGGAGTCGAATGGACGCCTCTCGAGGACGCGGCCTGCAGTCGCCCACTGGCGGCGCCCAAGTTATTACAGCACCACACGCCGCGGACGGGAGTCCAGTGCAAAGAATGTTAATCGCAC	>E00495:125:HKLHCALXX:5:1104:4036:46173	TGGGAGTGGGCAACGGACTGCGTGGTCGTCGTGGCCGGAGGCTTTGGCAGTCGCCACAGCACGCATGCGCAGACGTGCGTCGCCTCCCACGCAGTCTCTCCTCCTCCTCCTCCTCCTCTTCCTCCTCATCTTCTTTCTTCGTCTCGTGCC	>E00495:125:HKLHCALXX:5:1104:4036:46173	GTGCGATTAACATTCTTTGCACTGGACTCCCGTCCGCGGCGTGTGGTGCTGTAATAACTTGGGCGCCGCCAGTGGGCGACTGCAGGCCGCGTCCTCGAGAGGCGTCCATTCGACTCCCGGCACGAGACGAAGAAAGAAGATGAGGAGGAA
E00495:125:HKLHCALXX:5:1104:3691:64949	GATCCATTAGGGCCAAAATCC	122	TTTCCAAGGAAAGCAACAAGG	242	ATC(24)	>E00495:125:HKLHCALXX:5:1104:3691:64949	TCATAGAATTCCACTGAGGGTGCAGTTCATGTACATTCGCTGGTATTCCATGGAACAACATTCAGAATTCTTTCCTAGTAGCAACATAATATATAAAATAGATCCATTAGGGCCAAAATCCGAAAATATAAAAGGGACGTGATGATGATGATGATGATGATGACAACAATGCATTCATGCATTTCCCTAGTAACCTATTGGTTCATTTATTCTTTGTTTTCTGCCCTTGGGCAAGTAGAATCCTTGTTGCTTTCCTTGGAAAATG	>E00495:125:HKLHCALXX:5:1104:3691:64949	TCATAGAATTCCACTGAGGGTGCAGTTCATGTACATTCGCTGGTATTCCATGGAACAACATTCAGAATTCTTTCCTAGTAGCAACATAATATATAAAATAGATCCATTAGGGCCAAAATCCGAAAATATAAAAGGGACGTGATGATGATG	>E00495:125:HKLHCALXX:5:1104:3691:64949	CATTTTCCAAGGAAAGCAACAAGGATTCTACTTGCCCAAGGGCAGAAAACAAAGAATAAATGAACCAATAGGTTACTAGGGAAATGCATGAATGCATTGTTGTCATCATCATCATCATCATCATCACGTCCCTTTTATATTTTCGGATTT
E00495:125:HKLHCALXX:5:1104:3366:66531	CCAAGCAATAGGTGAAAACAGG	40	AAATGTGATGCTCCATTTTGC	197	AAG(18)	>E00495:125:HKLHCALXX:5:1104:3366:66531	TTCTTCAAAAACAATTACCAAGCAATAGGTGAAAACAGGAATTTGTCTAAATTTTAACCTGTATCTTCTTTAAAAATGTTATATAAAATGTCACGATGCACTGATGTGTCTGATGATTGTTTTATTCTCATCGTTTATTTTTAAGCAAATTGTGCAAACATAGCAAAGAAAAAGAAGAAGAAGAAGAAGAAAAGAAGCAAAATGGAGCATCACATTTACATGCTGTATTTCTCGGATTTAAATTCCACACGAGGTATTTTTGTGACATTC	>E00495:125:HKLHCALXX:5:1104:3366:66531	TTCTTCAAAAACAATTACCAAGCAATAGGTGAAAACAGGAATTTGTCTAAATTTTAACCTGTATCTTCTTTAAAAATGTTATATAAAATGTCACGATGCACTGATGTGTCTGATGATTGTTTTATTCTCATCGTTTATTTTTAAGCAAAT	>E00495:125:HKLHCALXX:5:1104:3366:66531	GAATGTCACAAAAATACCTCGTGTGGAATTTAAATCCGAGAAATACAGCATGTAAATGTGATGCTCCATTTTGCTTCTTTTCTTCTTCTTCTTCTTCTTTTTCTTTGCTATGTTTGCACAATTTGCTTAAAAATAAACGATGAGAATAAA
E00495:125:HKLHCALXX:5:1104:32126:61784	GAGTAACGGAGGAAGCCAAGG	23	GTGAGGACCTGTATTGTGAATGC	161	ATC(21)	>E00495:125:HKLHCALXX:5:1104:32126:61784	GGAGTAACGGAGGAAGCCAAGGCTCTGTACAGGGCTGTAGCGCCATATGATGGTGATGATGATGATGATGATGATATACAAGTTTATCTGTTCGGCTGTGAGATTAACACTTTTAGTCCTATCACAGCTCAGTTCGTACAACGTTATTGCACACAGACTAGCATTCACAATACAGGTCCTCACACATATCAGTTCATACTACGTTGTATCACACAGTAACACGCAGTCACATACACAATATACTCTCGCACTAGCACGTCCATCT	>E00495:125:HKLHCALXX:5:1104:32126:61784	GGAGTAACGGAGGAAGCCAAGGCTCTGTACAGGGCTGTAGCGCCATATGATGGTGATGATGATGATGATGATGATATACAAGTTTATCTGTTCGGCTGTGAGATTAACACTTTTAGTCCTATCACAGCTCCGTTCGTACAACGTTATTGC	>E00495:125:HKLHCALXX:5:1104:32126:61784	AGATGGACGTGCTAGTGCGAGAGTATATTGTGTATGTGACTGCGTGTTACTGTGTGATACAACGTAGTATGAACTGATATGTGTGAGGACCTGTATTGTGAATGCTAGTCTGTGTGCAATAACGTTGTACGAACTGAGCTGTGATAGGAC
E00495:125:HKLHCALXX:5:1104:32045:13861	CACCAGGCTTTACGAGAGGC	70	GCCGAGACGAGACTTTAATCC	238	ATC(21)	>E00495:125:HKLHCALXX:5:1104:32045:13861	ATCGAGTAGGTGGATAGATCAAGTCAAGCACACCACCGGCTTGACTCTTCACCAGGCTTTACGAGAGGCTGGACACCGTCAAAGATGGCGTCTCTTAATAAAAAATTGTGTGAAGTCTAATGGGTCTAATGGGTCACGACGCTCACTAATGAGTTACACGACTGATGATGATGATGATGATGATTGCAACTATTAACACTGAACTTTCCGTCCATTGCTTAGATGAACCTCATCAATGGATTAAAGTCTCGTCTCGGCAATCTACTCAATC	>E00495:125:HKLHCALXX:5:1104:32045:13861	ATCGAGTAGGTGGATAGATCAAGTCAAGCACACCACCGGCTTGACTCTTCACCAGGCTTTACGAGAGGCTGGACACCGTCAAAGATGGCGTCTCTTAATAAAAAATTGTGTGAAGTCTAATGGGTCTAATGGGTCACGACGCTCACTAAT	>E00495:125:HKLHCALXX:5:1104:32045:13861	GATTGAGTAGATTGCCGAGACGAGACTTTAATCCATTGATGAGGTTCATCTAAGCAATGGACGGAAAGTTCAGTGTTAATAGTTGCAATCATCATCATCATCATCATCAGTCGTGTAACTCATTAGTGAGCGTCGTGACCCATTAGACCC
E00495:125:HKLHCALXX:5:1104:31832:53504	AGCGTCGGCCATTATTCG	41	TGTAGCGTGGTACCTTCCCC	223	AAG(18)	>E00495:125:HKLHCALXX:5:1104:31832:53504	AATGAGACGCCTTCAATAATTGAGCGTCGGCCATTATTCGCGGGAAGCGCCAGAAAGGAGAAAAAAGGAGGAGAAGAAGAAGAAGAAGAAAGGGTCACGCAGCGGTGAGGGAGACGTGGATGACCTCGATGGCGGCTTTATTACTCCACAAATACAGCCGGAGGTGAGAAGGACACGAGCACCAGGAGAATGGCTTGTTTGGAACGTGCCACAAGAGAGTGTGGGGAAGGTACCACGCTACAATTAAATAAAGT	>E00495:125:HKLHCALXX:5:1104:31832:53504	AATGAGACGCCTTCAATAATTGAGCGTCGGCCATTATTCGCGGGAAGCGCCAGAAAGGAGAAAAAAGGAGGAGAAGAAGAAGAAGAAGAAAGGGTCACGCAGCGGTGAGGGAGACGTGGATGACCTCGATGGCGGCTTTATTACTCCACA	>E00495:125:HKLHCALXX:5:1104:31832:53504	ACTTTATTTAATTGTAGCGTGGTACCTTCCCCACACTCTCTTGTGGCACGTTCCAAACAAGCCATTCTCCTGGTGCTCGTGTCCTTCTCACCTCCGGCTGTATTTGTGGAGTAATAAAGCCGCCATCGAGGTCATCCACGTCTCCCTCAC
E00495:125:HKLHCALXX:5:1104:31243:12472	TGTTTTATCATTCTTATTCTCTGCGG	29	AAGGCAATATTAGGAAGGTGTCG	216	ATT(18)	>E00495:125:HKLHCALXX:5:1104:31243:12472	TATGTTTTATCATTCTTATTCTCTGCGGTGTCTTTAAATGTTCACCAGTACTTCATAATGAAGATTATTTTTCAATTGAAAATGTATGTTGTACACCCAACATAATTATTATTATTATTATTCCTACCAAATATTTATAATTTCTCATAGATGCCTGATTTTAAATTAATTCATTTTTGGGGTCAATAACTCCTATGATATTACTTTTCTCTATACGACACCTTCCTAATATTGCCTTGAAACAATAAGTAATCTTGATTGTTTGTTATATC	>E00495:125:HKLHCALXX:5:1104:31243:12472	TATGTTTTATCATTCTTATTCTCTGCGGTGTCTTTAAATGTTCACCAGTACTTCATAATGAAGATTATTTTTCAATTGAAAATGTATGTTGTACACCCAACATAATTATTATTATTATTATTCCTACCAAATATTTATAATTTCTCATAG	>E00495:125:HKLHCALXX:5:1104:31243:12472	GATATAACAAACAATCAAGATTACTTATTGTTTCAAGGCAATATTAGGAAGGTGTCGTATAGAGAAAAGTAATATCATAGGAGTTATTGACCCCAAAAATGAATTAATTTAAAATCAGGCATCTATGAGAAATTATAAATATTTGGTAGG
E00495:125:HKLHCALXX:5:1104:31132:46771	GATAAACGGGGTCCTGTTCG	88	CAGATGGACTCGTGGGTGC	240	AGG(21)	>E00495:125:HKLHCALXX:5:1104:31132:46771	GGGAGGGGGGAGGGGAGGAAATCCGTCGCGGGAAAAAACTGAATCTGACCGCAAATAAAAGAGTGCCGATAAACGGGGTCCTGTTCGGAAGGCAGTAGAGCGGCAGACCGCCCGGCATATCGGAGTCAATTTCCCGATAAATTCGATTAAGAGTCTGATCGGCGATTAAATCTCCGCCCAATTAAGTGGAGAGGGGAAGGAGGAGGAGGAGGAGGAGGTGGTAGGAGATGCAGCTGGCCGCACCCACGAGTCCATCTGCTGG	>E00495:125:HKLHCALXX:5:1104:31132:46771	GGGAGGGGGGAGGGGAGGAAATCCGTCGCGGGAAAAAACTGAATCTGACCGCAAATAAAAGAGTGCCGATAAACGGGGTCCTGTTCGGAAGGCAGTAGAGCGGCAGACCGCCCGGCATATCGGAGTCAATTTCCCGATAAATTCGATTAA	>E00495:125:HKLHCALXX:5:1104:31132:46771	CCAGCAGATGGACTCGTGGGTGCGGCCAGCTGCATCTCCTACCACCTCCTCCTCCTCCTCCTCCTTCCCCTCTCCACTTAATTGGGCGGAGATTTAATCGCCGATCAGACTCTTAATCGAATTTATCGGGAAATTGACTCCGCTATGCCG
E00495:125:HKLHCALXX:5:1104:31081:36381	CACCACCAACTTACCACTTTACTAGC	39	TCGGAGTACTTACGGATGAGAGG	206	TGG(21)	>E00495:125:HKLHCALXX:5:1104:31081:36381	CACTACCACCACCACCACCAACTTACCACTTTACTAGCACCACCACCACCACCACCACCAAACCACCCCAAACCACCCCAAACCACCACCAAACCACCCCAAACCACTACTATTACTACTATTAATCTTCCTCCTCTTAGAAATCATCACCATCTGTTTAATGACAGCACTCGCAAGTATTTTGCTCTTTTTTCAAGAGCCATATCCTCTCATCCGTAAGTACTCCGAAGAAAAACACGTGAGTTTCTGAGATTGA	>E00495:125:HKLHCALXX:5:1104:31081:36381	CACTACCACCACCACCACCAACTTACCACTTTACTAGCACCACCACCACCACCACCACCAAACCACCCCAAACCACCCCAAACCACCACCAAACCACCCCAAACCACTACTATTACTACTATTAATCTTCCTCCTCTTAGAAATCATCAC	>E00495:125:HKLHCALXX:5:1104:31081:36381	TCAATCTCAGAAACTCACGTGTTTTTCTTCGGAGTACTTACGGATGAGAGGATATGGCTCTTGAAAAAAGAGCAAAATACTTGCGAGTGCTGTCATTAAACAGATGGTGATGATTTCTAAGAGGAGGAAGATTAATAGTAGTAATAGTAG
E00495:125:HKLHCALXX:5:1104:30929:24058	GACAGAGATGATGGAGTGGGC	25	ATATCACACACCCTTCCCGC	186	ACG(18)	>E00495:125:HKLHCALXX:5:1104:30929:24058	GAGGACAGAGATGATGGAGTGGGCGAGGACGAAGATGATAGCGAGGACGAGGACGTGGACGAGGACGAGGACGATGATGAAGGCGATGACGAGGACGAGGACAAAGATGATGGCGAGGGCGAGAATAAGGACGAGGACGACGACGACGACGACACTGAGGGCTAGAGCGACGCGAACGACACCCAGCGGGAAGGGTGTGTGATATATGTTGTTAAAGCTCAGGTTCTAGGATGGTGACCTCAGACCTAGTACCGTTTGAG	>E00495:125:HKLHCALXX:5:1104:30929:24058	GAGGACAGAGATGATGGAGTGGGCGAGGACGAAGATGATAGCGAGGACGAGGACGTGGACGAGGACGAGGACGATGATGAAGGCGATGACGAGGACGAGGACAAAGATGATGGCGAGGGCGAGAATAAGGACGAGGACGACGACGACGAC	>E00495:125:HKLHCALXX:5:1104:30929:24058	CTCAAACGGTACTAGGTCTGAGGTCACCATCCTAGAACCTGAGCTTTAACAACATATATCACACACCCTTCCCGCTGGGTGTCGTTCGCGTCGCTCTAGCCCTCAGTGTCGTCGTCGTCGTCGTCCTCGTCCTTATTCTCGCCCTCGCCA
E00495:125:HKLHCALXX:5:1104:30655:14793	GATTGCCTCCTGAGTATGCG	47	TGTATTTTGTGACTTCGTATCTCTGC	184	ACG(21)	>E00495:125:HKLHCALXX:5:1104:30655:14793	TGCTTGGCTCCGCTGCTTGAAGTACTGATTGCCTCCTGAGTATGCGCGTGACTGACGACGACGACGACGACGACGATAGAGAGTGTGTCTTCCAATCAGCATGGTGTTATAGGCTGCGCGGGGACTATTTCTCCTTGCGCAAGGTACGCACAACAGGGGCGGATCGCTACAATACTGTTTACTGCAGAGATACGAAGTCACAAAATACATTTTTCTAATTGTAAAATAAATTTACCAAAAGATACGATTTTTGAAATTCGTTT	>E00495:125:HKLHCALXX:5:1104:30655:14793	TGCTTGGCTCCGCTGCTTGAAGTACTGATTGCCTCCTGAGTATGCGCGTGACTGACGACGACGACGACGACGACGATAGAGAGTGTGTCTTCCAATCAGCATGGTGTTATAGGCTGCGCGGGGACTATTTCTCCTTGCGCAAGGTACGCA	>E00495:125:HKLHCALXX:5:1104:30655:14793	AAACGAATTTCAAAAATCGTATCTTTTGGTAAATTTATTTTACAATTAGAAAAATGTATTTTGTGACTTCGTATCTCTGCAGTAAACAGTATTGTAGCGATCCGCCCCTGTTGTGCGTACCTTGCGCAAGGAGAAATAGTCCCCGCGCAG
E00495:125:HKLHCALXX:5:1104:30086:22704	CAGTTGAACCCCACATTCCC	58	AGCCTCGTGCACTAGCAAGG	226	ACT(42)	>E00495:125:HKLHCALXX:5:1104:30086:22704	TACGTGTGGTTTTTTTAGTGGGTCCCCTTTGTGTTTTCAGTTGAACCCCACATTCCCGTTTTGAGTGCGGACCCTCGCGGGATCTGGTTGGCAGATTTTTTCCGCACGTCGCTAAAAACAAAAAAAAACTACTGCTACTACTACTACCACCACTACTACTACTACCACTACTACTACTACCACTACTACTACTACTACTACTACTACTACTACTACTACTACTAGCCTTGCTAGTGCACGAGGCTCTGCT	>E00495:125:HKLHCALXX:5:1104:30086:22704	TACGTGTGGTTTTTTTAGTGGGTCCCCTTTGTGTTTTCAGTTGAACCCCACATTCCCGTTTTGAGTGCGGACCCTCGCGGGATCTGGTTGGCAGATTTTTTCCGCACGTCGCTAAAAACAAAAAAAAACTACTGCTACTACTACTACCAC	>E00495:125:HKLHCALXX:5:1104:30086:22704	AGCAGAGCCTCGTGCACTAGCAAGGCTAGTAGTAGTAGTAGTAGTAGTAGTAGTAGTAGTAGTAGTAGTGGTAGTAGTAGTAGTGGTAGTAGTAGTAGTGGTGGTAGTAGTAGTAGCAGTAGTTTTTTTTTGTTTTTAGCGACGTGCGGA
E00495:125:HKLHCALXX:5:1104:30076:29226	CGTCTCTCTTCCGATACCCG	99	AACAGTGAACTCTTCGTGAGGC	216	CCG(21)	>E00495:125:HKLHCALXX:5:1104:30076:29226	TCTCCCCGTCGCCGGCTTCGCGCCCACCCCCACTGCCTCCGCCGCTGCCGCCCCACCCTATCCCTTCCCAACCCCGCCCGTCTCTCTTCCGATACCCGCCCCCGCCGCCGCCGCCCCCGCCGCCGCCGCCGCCGCCGCCATCGCAAGGCGAGATAGAGATATGCGGTAGTTGTTCAGTCACTGCAGCCGCTGGACCATGAGACGAAGATGGTCGTGCCTCACGAAGAGTTCACTGTTCGTGATAACTAAGTGAATCGCTAACTAAAATCCCGT	>E00495:125:HKLHCALXX:5:1104:30076:29226	TCTCCCCGTCGCCGGCTTCGCGCCCACCCCCACTGCCTCCGCCGCTGCCGCCCCACCCTATCCCTTCCCAACCCCGCCCGTCTCTCTTCCGATACCCGCCCCCGCCGCCGCCGCCCCCGCCGCCGCCGCCGCCGCCGCCCTCGCAAGGCG	>E00495:125:HKLHCALXX:5:1104:30076:29226	ACGGGATTTTAGTTAGCGATTCACTTAGTTATCACGAACAGTGAACTCTTCGTGAGGCACGACCATCTTCGTCTCATGGTCCAGCGGCTGCAGTGACTGAACAACTACCGCATATCTCTATCTCGCCTTGCGATGGCGGCGGCGGCGGCG
E00495:125:HKLHCALXX:5:1104:29579:17219	GTCTCGTGGTGATACTCGGC	98	TTCTTCTCCGCCTCATCC	242	AAG(30)	>E00495:125:HKLHCALXX:5:1104:29579:17219	TTTGGCATGATACTGCCTCTCCGACAGTGTCATTTCGGATGTTTAGAAGATACTCGCCTCGGAACATCTCATTTCGAGTCTCGTGGTGATACTCGGCTTCAGACGCTCCGCGAGAAGAAGGATGAAGAGGAGAAGAAGAAAGAGTAGAAGATGAAGAGAGGAGGAGGAGAAGGAGGGGAAGAGAAGAAGAAGAAGAAGAAGAAGAAGAAGAAGGGGAGAAGTAGGAGAAGGAGGACGAGAAGGATGAGGCGGAGAAGAAGTG	>E00495:125:HKLHCALXX:5:1104:29579:17219	TTTGGCATGATACTGCCTCTCCGACAGTGTCATTTCGGATGTTTAGAAGATACTCGCCTCGGAACATCTCATTTCGAGTCTCGTGGTGATACTCGGCTTCAGACGCTCCGCGAGAAGAAGGATGAAGAGGAGAAGAAGAAAGAGTAGAAG	>E00495:125:HKLHCALXX:5:1104:29579:17219	CACTTCTTCTCCGCCTCATCCTTCTCGTCCTCCTTCTCCTACTTCTCCCCTTCTTCTTCTTCTTCTTCTTCTTCTTCTTCTCTTCCCCTCCTTCTCCTCCTCCTCTCTTCATCTTCTACTCTTTCTTCTTCTCCTCTTCATCCTTCTTCT
E00495:125:HKLHCALXX:5:1104:29457:15496	TCTTAAACCCAATCCCTTCCC	45	GGCAGCCATTCTCTTTGTACG	208	ATC(21)	>E00495:125:HKLHCALXX:5:1104:29457:15496	CCTTCTCGATACTTTTTTTTCCTTCTTAAACCCAATCCCTTCCCTGTACACATTACCATTCATATATGTCAACGCACAAACGATCAGCCTTGCAGTTTAATGTTCAATAATTTCAAATTGTCGAAGATATTTTCATCCTGCAATAGTTTGATAATGACTAAGGATAGGAGGATGATATTGATGACGATGATGATGATGATGATGATACGTACAAAGAGAATGGCTGCCATAAGCTCAATATAAAATGAGGAAGATAATATATACAG	>E00495:125:HKLHCALXX:5:1104:29457:15496	CCTTCTCGATACTTTTTTTTCCTTCTTAAACCCAATCCCTTCCCTGTACACATTACCATTCATATATGTCAACGCACAAACGATCAGCCTTGCAGTTTAATGTTCAATAATTTCAAATTGTCGAAGATATTTTCATCCTGCAATAGTTTG	>E00495:125:HKLHCALXX:5:1104:29457:15496	CTGTATATATTATCTTCCTCATTTTATATTGAGCTTATGGCAGCCATTCTCTTTGTACGTATCATCATCATCATCATCATCGTCATCAATATCATCCTCCTATCCTTAGTCATTATCAAACTATTGCAGGATGAAAATATCTTCGACAAG
E00495:125:HKLHCALXX:5:1104:29437:34975	TCAACAACACTCACATTTTCTTGG	30	TGTGTCATAGATGGCTGGGG	139	AAG(18)	>E00495:125:HKLHCALXX:5:1104:29437:34975	GGTATTCAACAACACTCACATTTTCTTGGTTACGATAGACTACACATTTTTTTTCTTCTTCTTCTTCTTCCTTCTTCCAATATTTTTCTGTTTTCAAGTCCTCCAATTTCACAGAAGAAAGATTATCAACATCTGCTTCCCCAGCCATCTATGACACAAGTTTCCAAATATTTCAGATATTATCATCAGCACAAAATAAAACGTAAATAATATTTGCATTCTCTATTCTCAATAAATATATGCAATGATGTGCAATGTACATATTTTATAAAGT	>E00495:125:HKLHCALXX:5:1104:29437:34975	GGTATTCAACAACACTCACATTTTCTTGGTTACGATAGACTACACATTTTTTTTCTTCTTCTTCTTCTTCCTTCTTCCAATATTTTTCTGTTTTCAAGTCCTCCAATTTCACAGAAGAAAGATTATCAACATCTGCTTCCCCAGCCATCT	>E00495:125:HKLHCALXX:5:1104:29437:34975	ACTTTATAAAATATGTACATTGCACATCATTGCATATATTTATTGAGAATAGAGAATGCAAATATTATTTACGTTTTATTTTGTGCTGATGATAATATCTGAAATATTTGGAAACTTGTGTCATAGATGGCTGGGGAAGCAGATGTTGAT
E00495:125:HKLHCALXX:5:1104:29132:9765	TACCCCATTAGGTTCGTGGC	94	CGAAACATTCAGCCAGACAGG	228	ATC(18)	>E00495:125:HKLHCALXX:5:1104:29132:9765	AAATCGGCCATGGCCATGCTTCAATTCCTAATAACTCTACCCTACACGTTTATCCTTCTCATTATCCTATGTATACCCCATTAGGTTCGTGGCAAAAACGTAAAAAATAGCTTTAGGAGACTCGCTGGAGAAAGAAACTTGAAAATTAATGTTTGGAAGCAAATATATCATCATCATCATCATCGGTTGTTCTGCCATCCGGCAGGTCCAACACTTACCACAATACACCTGTCTGGCTGAATGTTTCGCTGA	>E00495:125:HKLHCALXX:5:1104:29132:9765	AAATCGGCCATGGCCATGCTTCAATTCCTAATAACTCTACCCTACACGTTTATCCTTCTCATTATCCTATGTATACCCCATTAGGTTCGTGGCAAAAACGTAAAAAATAGCTTTAGGAGACTCGCTGGAGAAAGAAACTTGAAAATTAAT	>E00495:125:HKLHCALXX:5:1104:29132:9765	TCAGCGAAACATTCAGCCAGACAGGTGTATTGTGGTAAGTGTTGGACCTGCCGGATGGCAGAACAACCGATGATGATGATGATGATATATTTGCTTCCAAACATTAATTTTCAAGTTTCTTTCTCCAGCGAGTCTCCTAAAGCTATTTTT
E00495:125:HKLHCALXX:5:1104:28869:51148	GATGCCTTATACACTAGTAAATTTGTATCG	46	CGATGCAGAAGAAATGTGGC	188	ATC(18)	>E00495:125:HKLHCALXX:5:1104:28869:51148	GCATATTCCTTTTAAGATGCCTTATACACTAGTAAATTTGTATCGTATAATTTCAACTACCATCAACATCATCATTATCACCATCATCTTCACCATCATCTTCACCATCATCATCATCATCATCGCCATTATCACCGCCATCGCCACTATCACTGCCGCCGTCGCCGCCATCCGTATCAGCCCCACTGCCACATTTCTTCTGCATCGGAGTTTTAACTTCATGGATATCTAAGTCCGTGTCCTCCGAATATTACGTCATTCACAATC	>E00495:125:HKLHCALXX:5:1104:28869:51148	GCATATTCCTTTTAAGATGCCTTATACACTAGTAAATTTGTATCGTATAATTTCAACTACCATCAACATCATCATTATCACCATCATCTTCACCATCATCTTCACCATCATCATCATCATCATCGCCATTATCACCGCCATCGCCACTAT	>E00495:125:HKLHCALXX:5:1104:28869:51148	GATTGTGAATGACGTAATATTCGGAGGACACGGACTTAGATATCCATGAAGTTAAAACTCCGATGCAGAAGAAATGTGGCAGTGGGGCTGATACGGATGGCGGCGACGGCGGCAGTGATAGTGGCGATGGCGGTGATAATGGCGATGATG
E00495:125:HKLHCALXX:5:1104:28605:26114	TTGCTTGGCCATTGAAACC	85	TTAAACTAGCTGTGGCGGGC	227	ATC(18)	>E00495:125:HKLHCALXX:5:1104:28605:26114	AAGTCTCAACATACACATGACACTTAAAGAGGGTAACTCTGTAAAACATAAGCACTAAGAAGAAGTTGCTTGGCCATTGAAACCATTTACTTATAATGAACATGCTGTTGTTCATCATCATCATCATCACCATCATCAATTCACCATCTTCCGTGGCTCGTTTATAAGTGCAGTTAAGGAATCAAGTATTCATAAGTTGGTACAACTAGCAGAAAGCCGTTACTCTGCCCGCCACAGCTAGTTTAATAGTCATGTAAACTGTATTCAAGTA	>E00495:125:HKLHCALXX:5:1104:28605:26114	AAGTCTCAACATACACATGACACTTAAAGAGGGTAACTCTGTAAAACATAAGCACTAAGAAGAAGTTGCTTGGCCATTGAAACCATTTACTTATAATGAACATGCTGTTGTTCATCATCATCATCATCACCATCATCAATTCACCATCTT	>E00495:125:HKLHCALXX:5:1104:28605:26114	TACTTGAATACAGTTTACATGACTATTAAACTAGCTGTGGCGGGCAGAGTAACGGCTTTCTGCTAGTTGTACCAACTTATGAATACTTGATTCCTTAACTGCACTTATAAACGAGCCACGGAAGATGGTGAATTGATGATGGTGATGATG
E00495:125:HKLHCALXX:5:1104:27793:57090	AACATCAACCTGCAGATCACG	66	TTTCTTAGACACAAACCCAACG	215	ACG(30)	>E00495:125:HKLHCALXX:5:1104:27793:57090	CGGTTTATAAAACTCGTAAAACCTTTTCGTTCGAATTTAATTTTAACATCAACCTGCAGATCACGTGCTCTGTACGTTAGGGGAATAAAACTTTGCGTTCCCAAGCCCCATTGCTACCAACCTTAACAACAACAACAACGACGACGACGACGACGACGACGACGACGACCACGACTATTTTATGCTTCAAGATGAGAACCTAATCTTTCTTGTACGTTGGGTTTGTGTCTAAGAAACTTTCAAGAGATTTGATATGTATTTCATGGGGT	>E00495:125:HKLHCALXX:5:1104:27793:57090	CGGTTTATAAAACTCGTAAAACCTTTTCGTTCGAATTTAATTTTAACATCAACCTGCAGATCACGTGCTCTGTACGTTAGGGGAATAAAACTTTGCGTTCCCAAGCCCCATTGCTACCAACCTTAACAACAACAACAACGACGACGACGA	>E00495:125:HKLHCALXX:5:1104:27793:57090	ACCCCATGAAATACATATCAAATCTCTTGAAAGTTTCTTAGACACAAACCCAACGTACAAGAAAGATTAGGTTCTCATCTTGAAGCATAAAATAGTCGTGGTCGTCGTCGTCGTCGTCGTCGTCGTCGTCGTTGTTGTTGTTGTTAAGGT
E00495:125:HKLHCALXX:5:1104:27762:67340	ACTTACGTTCGCTCGCTCG	52	GGACGTAGCCAGTGTTTCCC	191	CCG(27)	>E00495:125:HKLHCALXX:5:1104:27762:67340	CGTCTGCCTGTTGCGTGCCTCTGGGCCATGCGACTTACGTTCGCTCGCTCGCTGTTCCGCAGCGCCGCCGCCGCCGCCGCCGCCGCCGCCGATCCTTCTCCCGTTATTGCGGAAGTCCCTTTGGCGCTACACGGAAAGGCAGGGGCTCGTTTGTCAGGATTCTTTTTAAGTCCGAGCGTGTGCTCTGGTTGGGAAACACTGGCTACGTCCTACTCTCGCAGAGATTATGTGATACGCACTCCCCCATAGGCCGTGAGTGGTT	>E00495:125:HKLHCALXX:5:1104:27762:67340	CGTCTGCCTGTTGCGTGCCTCTGGGCCATGCGACTTACGTTCGCTCGCTCGCTGTTCCGCAGCGCCGCCGCCGCCGCCGCCGCCGCCGCCGATCCTTCTCCCGTTATTGCGGAAGTCCCTTTGGCGCTACACGGAAAGGCAGGGGCTCGT	>E00495:125:HKLHCALXX:5:1104:27762:67340	AACCACTCACGGCCTATGGGGGAGTGCGTATCACATAATCTCTGCGAGAGTAGGACGTAGCCAGTGTTTCCCAACCAGAGCACACGCTCGGACTTAAAAAGAATCCTGACAAACGAGCCCCTGCCTTTCCGTGTAGCGCCAAAGGGACTT
E00495:125:HKLHCALXX:5:1104:27509:4069	CCGACCTACCCTTCCTCTTCC	87	GGGATCCATAAAGGCCAAGC	215	ATC(21)	>E00495:125:HKLHCALXX:5:1104:27509:4069	TTGGTCATTCATTAAACCAGTTCAGTATCTACTTGTTATTTACAATGACACAAGACCTATTATGACCGACCTACCCTTCCTCTTCCTCCTCCTCTTCTTTTTCTTCTTCTTTCTACTCCTCCTTCTCCTTCTTATCATCATCATCATCATCATCACCATTCGCACCAGCAGCAGTAACAGCAGCAATAATATCAGATGTCTTCTCCACACCAGAGCTTGGCCTTTATGGATCCCTATTGGGATCATTTCAGTGCTCATTCTTGACTGTATTATA	>E00495:125:HKLHCALXX:5:1104:27509:4069	TTGGTCATTCATTAAACCAGTTCAGTATCTACTTGTTATTTACAATGACACAAGACCTATTATGACCGACCTACCCTTCCTCTTCCTCCTCCTCTTCTTTTTCTTCTTCTTTCTACTCCTCCTTCTCCTTCTTATCATCATCATCATCAT	>E00495:125:HKLHCALXX:5:1104:27509:4069	TATAATACAGTCAAGAATGAGCACTGAAATGATCCCAATAGGGATCCATAAAGGCCAAGCTCTGGTGTGGAGAAGACATCTGATATTATTGCTGCTGTTACTGCTGCTGGTGCGAATGGTGATGATGATGATGATGATGATAAGAAGGAG
E00495:125:HKLHCALXX:5:1104:27499:18502	GCCAGGCTGTATAAGACGACG	23	CAATTGTTCACTTCTTATGAAATGTCG	217	AAG(21)	>E00495:125:HKLHCALXX:5:1104:27499:18502	TGCCAGGCTGTATAAGACGACGACGATGAAGAAGAAGAAGAAGAAGAAGGAGAAAGAGGAGGAGGAGAATGAACAGGAGAATGAGAAATAGGAGATAAAAAGGAGTGAAGAAAGTTAAAGAGGAGTATCAGCCTTATGTCACAACAAAATTTGAAACACTATATTTATTCATCCTTTACTTAAAATCATGTACTTATTATTTATTCAAATATGTTTCGACATTTCATAAGAAGTGAACAATTGAAAAGTTT	>E00495:125:HKLHCALXX:5:1104:27499:18502	TGCCAGGCTGTATAAGACGACGACGATGAAGAAGAAGAAGAAGAAGAAGGAGAAAGAGGAGGAGGAGAATGAACAGGAGAATGAGAAATAGGAGATAAAAAGGAGTGAAGAAAGTTAAAGAGGAGTATCAGCCTTATGTCACAACAAAAT	>E00495:125:HKLHCALXX:5:1104:27499:18502	AAACTTTTCAATTGTTCACTTCTTATGAAATGTCGAAACATATTTGAATAAATAATAAGTACATGATTTTAAGTAAAGGATGAATAAATATAGTGTTTCAAATTTTGTTGTGACATAAGGCTGATACTCCTCTTTAACTTTCTTCACTCC
E00495:125:HKLHCALXX:5:1104:27194:62698	TTGCGATCCATCCATCTCC	26	CAATACTGGCTGACGGAACG	187	CCG(21)	>E00495:125:HKLHCALXX:5:1104:27194:62698	GTCACTTTGCGATCCATCCATCTCCGTGGCGGCGGCGGCGGCGGCGGCAGCGACGACGACGGCGGTTCACCTATTTGCATTTGAACGACTGTCGGATAATAAATCAACGGTCGCCCGGCCCGGCGGAGTGGGCGACGACAGCGATCTATTTCCTCCGCCTCCGCCTCCATCGCTTCCAAGAGCGAGCGTTCCGTCAGCCAGTATTGACGCAAGACTCCCTTCCTCCCTTCCTCCCCGCCTCGCCTCGCCAACCCCCAGCAACAC	>E00495:125:HKLHCALXX:5:1104:27194:62698	GTCACTTTGCGATCCATCCATCTCCGTGGCGGCGGCGGCGGCGGCGGCAGCGACGACGACGGCGGTTCACCTATTTGCATTTGAACGACTGTCGGATAATAAATCAACGGTCGCCCGGCCCGGCGGAGTGGGCGACGACAGCGATCTATT	>E00495:125:HKLHCALXX:5:1104:27194:62698	GTGTTGCTGGGGGTTGGCGAGGCGAGGCGGGGAGGAAGGGAGGAAGGGAGTCTTGCGTCAATACTGGCTGACGGAACGCTCGCTCTTGGAAGCGATGGAGGCGGAGGCGGAGGAAATAGATCGCTGTCGTCGCCCACTCCGCCGGGCCGG
E00495:125:HKLHCALXX:5:1104:27133:51658	ATCATGAGCGTGTGTGTGGC	54	ATGATCAATCCGATCCACGC	201	TCC(18)	>E00495:125:HKLHCALXX:5:1104:27133:51658	CAAATGTGAATCGCTACCCAGAAGAGGAGAGGAATCATGAGCGTGTGTGTGGCGGAGGAGGAGGAGGAGGAGACGTACGTTCGCAATGGAGTGCAAACGCGCTCGTGGAAGCCGCGGGAGCAGAGCTGGCGACGCGGGCGGGCCCCAATCCCCCCCCCCTCCCCCGCAAACCGTCCCGGCCTGCTCCTGCTCCTTCCCCGGCGTGGATCGGATTGATCATTCGAGGCAAGTTATCGCTGGCCTTGGATCGTGAG	>E00495:125:HKLHCALXX:5:1104:27133:51658	CAAATGTGAATCGCTACCCAGAAGAGGAGAGGAATCATGAGCGTGTGTGTGGCGGAGGAGGAGGAGGAGGAGACGTACGTTCGCAATGGAGTGCAAACGCGCTCGTGGAAGCCGCGGGAGCAGAGCTGGCGACGCGGGCGGGCCCCAATC	>E00495:125:HKLHCALXX:5:1104:27133:51658	CTCACGATCCAAGGCCAGCGATAACTTGCCTCGAATGATCAATCCGATCCACGCCGGGGAAGGAGCAGGAGCAGGCCGGGACGGTTTGCGGGGGAGGGGGGGGGGATTGGGGCCCGCCCGCGTCGCCAGCTCTGCTCCCGCGGCTTCCAC
E00495:125:HKLHCALXX:5:1104:27123:43765	GGAAGTAGTTGTGTTTATTCCAGGG	31	TTTTGACACGAAACATCGCC	182	ATT(21)	>E00495:125:HKLHCALXX:5:1104:27123:43765	ATTTTGGAAGTAGTTGTGTTTATTCCAGGGAAATAATAATTAACATATATTAGACTGATCTCTATAATAGATTTCGGGGGATAATTTGACTTTAATTACAGTCTAAATTGATCTTATTATTATTATTATTATTAAATAACAAACATATTGTTGTTGATGAATATAATTTTGTTACAGGAAAGGCGATGTTTCGTGTCAAAATTTTAGACCCATCTTCAGGCTAAAGTAAATAATTAAAAACAATTAGACTAAAAATTATGTACTAATTCA	>E00495:125:HKLHCALXX:5:1104:27123:43765	ATTTTGGAAGTAGTTGTGTTTATTCCAGGGAAATAATAATTAACATATATTAGACTGATCTCTATAATAGATTTCGGGGGATAATTTGACTTTAATTACAGTCTAAATTGATCTTATTATTATTATTATTATTAAATAACAAACATATTG	>E00495:125:HKLHCALXX:5:1104:27123:43765	TGAATTAGTACATAATTTTTAGTCTAATTGTTTTTAATTATTTACTTTAGCCTGAAGATGGGTCTAAAATTTTGACACGAAACATCGCCTTTCCTGTAACAAAATTATATTCATCAACAACAATATGTTTGTTATTTAATAATAATAATA
E00495:125:HKLHCALXX:5:1104:26281:55104	GAAAGGAGAACGAGGAAGCG	43	TCCACATTCCCCTGGTAAGC	194	AAG(18)	>E00495:125:HKLHCALXX:5:1104:26281:55104	AACTGAACAGAAAGAGGAAACTGAAAGGAGAACGAGGAAGCGAAGAATCAAATTATTTAGTAATACCAGAACTTTAAGGAGTATAAAAATGTGGAAAAGGAAAAAATAATGATAATGAAAATGAAGAATAAACAAAAAGAGAAATTAAATGCAACTGGAAGTGAATTCGAGGAAGAAGAAGAAGAAGAATGCGGCTTACCAGGGGAATGTGGAAAGAGAGAAATAAAGAGAATCAAAATGAAAAGAGAAGTAA	>E00495:125:HKLHCALXX:5:1104:26281:55104	AACTGAACAGAAAGAGGAAACTGAAAGGAGAACGAGGAAGCGAAGAATCAAATTATTTAGTAATACCAGAACTTTAAGGAGTATAAAAATGTGGAAAAGGAAAAAATAATGATAATGAAAATGAAGAATAAACAAAAAGAGAAATTAAAT	>E00495:125:HKLHCALXX:5:1104:26281:55104	TTACTTCTCTTTTCATTTTGATTCTCTTTATTTCTCTCTTTCCACATTCCCCTGGTAAGCCGCATTCTTCTTCTTCTTCTTCCTCGAATTCACTTCCAGTTGCATTTAATTTCTCTTTTTGTTTATTCTTCATTTTCATTATCATTATTT
E00495:125:HKLHCALXX:5:1104:26210:33041	TACTCAAAACGCTCCGCTGG	107	TGTTTTCGGTGAAACGCCC	257	ACG(21)	>E00495:125:HKLHCALXX:5:1104:26210:33041	AAATATATGTCAATTAAAAGCCCTTTTTGAAGAAATTTATGTAATTGAGCAGTCTAAGTAGAATAATAGTGTTTTGATATGCTCTATACTCAAAACGCTCCGCTGGGGGTCGGCACAACGAGAAACGATTTCGTAGTACGAGAGTTGCTGTAGAAACAGCGGACCACTTCCCTTCCTTCGGCAACACGTTGCGTCGTCGTCGTCGTCGTCGTTGTCGTTGTCTGTGTATTCGTCGGTCGACGACACGTGGATTGACGGGCGTTTCACCGAAAACA	>E00495:125:HKLHCALXX:5:1104:26210:33041	AAATATATGTCAATTAAAAGCCCTTTTTGAAGAAATTTATGTAATTGAGCAGTCTAAGTAGAATAATAGTGTTTTGATATGCTCTATACTCAAAACGCTCCGCTGGGGGTCGGCACAACGAGAAACGATTTCGTAGTACGAGAGTTGCTG	>E00495:125:HKLHCALXX:5:1104:26210:33041	TGTTTTCGGTGAAACGCCCGTCAATCCACGTGTCGTCGACCGACGAATACACAGACAACGACAACGACGACGACGACGACGACGCAACGTGTTGCCGAAGGAAGGGAAGTGGTCCGCTGTTTCTACAGCAACTCTCGTACTACGAAATCG
E00495:125:HKLHCALXX:5:1104:26210:24181	CCGTGTCAACGTCCTCCC	63	CGACAACGATGACGATGAGG	213	ACG(18)	>E00495:125:HKLHCALXX:5:1104:26210:24181	GCTCGCTCTGACGTCTCGGCGTCCTCGGCGGCCATCGCTCCCAGCCGTGTCAACGTCCTCCCTCGCTTCTCCCCTTCAACACATTCGCGATAACTACTGAGCTACAGCACCACGTTGCTTCACGTGTTTTGCGACGTGGTTTCCCAGTTTCGTCGAAACGACTTGGTCGTCGTCGTCGTCGTCATTGTTATCGTCGTCTTCATTTTCGTCATCCTCATCGTCATCGTTGTCGTCATCATCATCGTCATAATCTTCGTAATCACCGTCGTCGTAAT	>E00495:125:HKLHCALXX:5:1104:26210:24181	GCTCGCTCTGACGTCTCGGCGTCCTCGGCGGCCATCGCTCCCAGCCGTGTCAACGTCCTCCCTCGCTTCTCCCCTTCAACACATTCGCGATAACTACTGAGCTACAGCACCACGTTGCTTCACGTGTTTTGCGACGTGGTTTCCCAGTTT	>E00495:125:HKLHCALXX:5:1104:26210:24181	ATTACGACGACGGTGATTACGAAGATTATGACGATGATGATGACGACAACGATGACGATGAGGATGACGAAAATGAAGACGACGATAACAATGACGACGACGACGACGACCAAGTCGTTTCGACGAAACTGGGAAACCACGTCGCAAAAC
E00495:125:HKLHCALXX:5:1104:25763:18590	AATTTACGATTACGAAGAAAACACG	32	GTTCCCAACGTTCTGGTCG	189	ATC(24)	>E00495:125:HKLHCALXX:5:1104:25763:18590	GTGATTAATTTACGATTACGAAGAAAACACGATGATGATGATGATGATGATGATTTTATACTTTACGTTTTCACGGCGTACGTTATTATGCTTAATATGTTGGGTATTGGGATGTGTGTTTGAATTTTACCCCGAAGTTTCGGCCGTTGTACTGGATTCATCATGGAAGAAGATGGATGAAAAAATGTCGACCAGAACGTTGGGAACAAACACGGAATGCCACAGTGATTTGTCATGATAGGGACGCTATATACTGTACTAAAAGACCT	>E00495:125:HKLHCALXX:5:1104:25763:18590	GTGATTAATTTACGATTACGAAGAAAACACGATGATGATGATGATGATGATGATTTTATACTTTACGTTTTCACGGCGTACGTTATTATGCTTAATATGTTGGGTATTGGGATGTGTGTTTGAATTTTACCCCGAAGTTTCGGCCGTTGT	>E00495:125:HKLHCALXX:5:1104:25763:18590	AGGTCTTTTAGTACAGTATATAGCGTCCCTATCATGACAAATCACTGTGGCATTCCGTGTTTGTTCCCAACGTTCTGGTCGACATTTTTTCATCCATCTTCTTCCATGATGAATCCAGTACAACGGCCGAAACTTCGGGGTAAAATTCAA
E00495:125:HKLHCALXX:5:1104:25317:70170	TTAAGCCAAAATAACCGCCC	34	GATTATGCGAGACCAGACCG	185	ATT(18)	>E00495:125:HKLHCALXX:5:1104:25317:70170	AACATACGCAGAATTAAGCCAAAATAACCGCCCGCGTCTCGCCGTCAACACACAACTCCAGATGAAAACTTCACGCTTGTAAACCGTATTAAATTAAAAACTTCGTGTAATAATTTGCCTCTGCGGTTTAAACGATTATTATTATTATTATTATATCATAATATGACCATCATGTGGTTGTTTTCGGTCTGGTCTCGCATAATCACGGTCCTTCCTGTGAGATAGAAACTAAGTGTAGAAGAAAACTACTACACAAGACGAGTCTCTG	>E00495:125:HKLHCALXX:5:1104:25317:70170	AACATACGCAGAATTAAGCCAAAATAACCGCCCGCGTCTCGCCGTCAACACACAACTCCAGATGAAAACTTCACGCTTGTAAACCGTATTAAATTAAAAACTTCGTGTAATAATTTGCCTCTGCGGTTTAAACGATTATTATTATTATTA	>E00495:125:HKLHCALXX:5:1104:25317:70170	CAGAGACTCGTCTTGTGTAGTAGTTTTCTTCTACACTTAGTTTCTATCTCACAGGAAGGACCGTGATTATGCGAGACCAGACCGAAAACAACCACATGATGGTCATATTATGATATAATAATAATAATAATAATCGTTTAAACCGCAGAG
E00495:125:HKLHCALXX:5:1104:25185:38333	GAGAAGAACAGCGGATTGC	20	TTTGAGTAAGAATAATGGCCTGC	152	ATC(21)	>E00495:125:HKLHCALXX:5:1104:25185:38333	GAGAAGAACAGCGGATTGCAGAAGAAGTAGAGCAACAGGTAACTATGATCGTTATCATCATCATCATCATCATCATGATTATCCTTCTTTTTCATAATTATCTTCATCATAATAGCTATCAACTCCTTAGTATTGGTAAGTATATGTCATTGCAGGCCATTATTCTTACTCAAAAAATGCTCAATTATCTACATCAGTGATTTAGAAATAATGGTCTGTAGACAGGCTATGTATCTTGAGTTTTTTAATATGAT	>E00495:125:HKLHCALXX:5:1104:25185:38333	GAGAAGAACAGCGGATTGCAGAAGAAGTAGAGCAACAGGTAACTATGATCGTTATCATCATCATCATCATCATCATGATTATCCTTCTTTTTCATAATTATCTTCATCATAATAGCTATCAACTCCTTAGTATTGGTAAGTATATGTCAT	>E00495:125:HKLHCALXX:5:1104:25185:38333	ATCATATTAAAAAACTCAAGATACATAGCCTGTCTACAGACCATTATTTCTAAATCACTGATGTAGATAATTGAGCATTTTTTGAGTAAGAATAATGGCCTGCAATGACATATACTTACCAATACTAAGGAGTTGATAGCTATTATGATG
E00495:125:HKLHCALXX:5:1104:25093:49601	AACGTACGTGCCTTTCCTCG	80	CAGATTTCGTCATCGTCATCG	229	TGG(24)	>E00495:125:HKLHCALXX:5:1104:25093:49601	GCCAAAAGGCATTCGAATACCGCTGTTCAGGGTACACTAGCCCAACATTCAATCTCGTAAACGTACGTGCCTTTCCTCGAAGTAAGTACAGATGTGAGAATATAACCCTTGAGAAAGTATGAAAAACTTGTTAAAGCCATTTCATAACAACTTGCGAATCGCCACAGATGGTGATGGTGATGGTGGTGGTGGTGGTGGTGGTGGTGATGATGATAAGGACGACGACGACGATGACGATGACGAAATCTGTATTACTTAATAATT	>E00495:125:HKLHCALXX:5:1104:25093:49601	GCCAAAAGGCATTCGAATACCGCTGTTCAGGGTACACTAGCCCAACATTCAATCTCGTAAACGTACGTGCCTTTCCTCGAAGTAAGTACAGATGTGAGAATATAACCCTTGAGAAAGTATGAAAAACTTGTTAAAGCCATTTCATAACAA	>E00495:125:HKLHCALXX:5:1104:25093:49601	AATTATTAAGTAATACAGATTTCGTCATCGTCATCGTCGTCGTCGTCCTTATCATCATCACCACCACCACCACCACCACCACCATCACCATCACCATCTGTGGCGATTCGCAAGTTGTTATGAAATGGCTTTAACAAGTTTTTCATACTT
E00495:125:HKLHCALXX:5:1104:24962:65300	AAACATCCTGTTGGGAACGC	64	TTATTGAGGGCGCTTCAACC	207	ACG(18)	>E00495:125:HKLHCALXX:5:1104:24962:65300	TAATAAAAAAATAGTTTTAGTTTCTCTGTAGGGCACACCGGCGAAACATCCTGTTGGGAACGCTCGAACAAACGCGCAAGAATGCAAAGAGCGCATCGTCGTTGGGCGATCTAATTAAGTCACGTGCTTTCTCGGTACGGGCGTATGAGGCGGGCGAAGACGAAGACGACGACGACGACGACGATGGCGTCGGTGAAGGCCGCGGCGGTTGAAGCGCCCTCAATAATACAGCGCAGATCAAAGAGAGTCGGGTAACGACTCCT	>E00495:125:HKLHCALXX:5:1104:24962:65300	TAATAAAAAAATAGTTTTAGTTTCTCTGTAGGGCACACCGGCGAAACATCCTGTTGGGAACGCTCGAACAAACGCGCAAGAATGCAAAGAGCGCATCGTCGTTGGGCGATCTAATTAAGTCACGTGCTTTCTCGGTACGGGCGTATGAGG	>E00495:125:HKLHCALXX:5:1104:24962:65300	AGGAGTCGTTACCCGACTCTCTTTGATCTGCGCTGTATTATTGAGGGCGCTTCAACCGCCGCGGCCTTCACCGACGCCATCGTCGTCGTCGTCGTCGTCTTCGTCTTCGCCCGCCTCATACGCCCGTACCGAGAAAGCACGCGACTTAAT
E00495:125:HKLHCALXX:5:1104:2453:32250	GCAATCTCCAAAAGATTGAAGG	53	TTAGATCCAGATACAGGAGAGGG	215	ATT(18)	>E00495:125:HKLHCALXX:5:1104:2453:32250	GAATCTACATAGTCTGAAAAAAGAAAATTGGCAATCTCCAAAAGATTGAAGGAATACTGGCACAAAAAGAAAATCTCCAAAAGAGGAGTCATACTGCTTAACGTTTTTCATTCTTAGGGAAAAAACGATGATGATGATAATAATAATAATAATATATCTTTAATTCTGGTAATTTATACATATGTAAATAAGTAGATATATTCTCTATCTCTCTCCCTCTCCTGTATCTGGATCTAATCATTACATTCAATGCCATCAACAT	>E00495:125:HKLHCALXX:5:1104:2453:32250	GAATCTACATAGTCTGAAAAAAGAAAATTGGCAATCTCCAAAAGATTGAAGGAATACTGGCACAAAAAGAAAATCTCCAAAAGAGGAGTCATACTGCTTAACGTTTTTCATTCTTAGGGAAAAAACGATGATGATGATAATAATAATAAT	>E00495:125:HKLHCALXX:5:1104:2453:32250	ATGTTGATGGCATTGAATGTAATGATTAGATCCAGATACAGGAGAGGGAGAGAGATAGAGAATATATCTACTTATTTACATATGTATAAATTACCAGAATTAAAGATATATTATTATTATTATTATCATCATCATCGTTTTTTCCCTAAG
E00495:125:HKLHCALXX:5:1104:24424:6390	TTTCGAGTATAAATCTTTTCTCGTGC	51	TTCCAGTCTTCGTATTTCTATCCG	190	ATT(27)	>E00495:125:HKLHCALXX:5:1104:24424:6390	AATTCCCTTTTCTTTTCTTTATCATTTCGAGTATAAATCTTTTCTCGTGCATCCTCTTCAATATTGTTTCATTTCTTATTTTGTCTTGCCATTTTGTAATAGTAATAATAATAATAATAATAATAATAATAGTAATTACAATAATAAACCTAACAAAAGAAAACTGAAATTAAGCAATATAAAAGTATCCGGATAGAAATACGAAGACTGGAATTAGGATACCACGATGATATAAGTATATAAAAAGGTAATAAAGTGATCCTAGTATT	>E00495:125:HKLHCALXX:5:1104:24424:6390	AATTCCCTTTTCTTTTCTTTATCATTTCGAGTATAAATCTTTTCTCGTGCATCCTCTTCAATATTGTTTCATTTCTTATTTTGTCTTGCCATTTTGTAATAGTAATAATAATAATAATAATAATAATAATAGTAATTACAATAATAAACC	>E00495:125:HKLHCALXX:5:1104:24424:6390	AATACTAGGATCACTTTATTACCTTTTTATATACTTATATCATCGTGGTATCCTAATTCCAGTCTTCGTATTTCTATCCGGATACTTTTATATTGCTTAATTTCAGTTTTCTTTTGTTAGGTTTATTATTGTAATTACTATTATTATTAT
E00495:125:HKLHCALXX:5:1104:24393:52045	TTTTCCGTTAGGGTCAAGAGC	56	GAAAGAGGCTTTCATTCTGTAATGG	226	ATC(18)	>E00495:125:HKLHCALXX:5:1104:24393:52045	TTGTGGGTTATGATAAGGTTTCTTTTTCTTGTAGTTTTCCGTTAGGGTCAAGAGCTTTTGTACAGGTAGTGATAAATATATGTGAGTAGTATGTAAAGTTCTTACATTTACAATATTTTTTAAAATGTGCATTGATATTTTTTATTGTTTGACAAGTACGTATACAACGTCGTAGCATAATGAGTGTCATCATCATCATCATCATCGTCATTATCCATTATCGTTCCATTACAGAATGAAAGCCTCTTTCAAAAATTTGAAGATATTGGATCTT	>E00495:125:HKLHCALXX:5:1104:24393:52045	TTGTGGGTTATGATAAGGTTTCTTTTTCTTGTAGTTTTCCGTTAGGGTCAAGAGCTTTTGTACAGGTAGTGATAAATATATGTGAGTAGTATGTAAAGTTCTTACATTTACAATATTTTTTAAAATGTGCATTGATATTTTTTATTGTTT	>E00495:125:HKLHCALXX:5:1104:24393:52045	AAGATCCAATATCTTCAAATTTTTGAAAGAGGCTTTCATTCTGTAATGGAACGATAATGGATAATGACGATGATGATGATGATGATGACACTCATTATGCTACGACGTTGTATACGTACTTGTCAAACAATAAAAAATATCAATGCACAT
E00495:125:HKLHCALXX:5:1104:24322:28083	GCGTTATTACGGAGGTCAACG	51	AAGGCTGTGGTCTAATGGTGG	239	AAG(18)	>E00495:125:HKLHCALXX:5:1104:24322:28083	TCCAGTTTGGAAATAAGGATTTAGAAAGTGCGTTATTACGGAGGTCAACGTGATTAGAAGAATTGCGAATGTATGTTTAGAAGCGGAAATAACAAATCAGAAGGGAAACAGAGAAGAATATTCGGGGGAAAAAATGGTAAGTTTTGATTGCAGTTGCCGGTAGTTGGCTGAAAGAGGAAGAAAGAAGAAGAAGAAGAAGCATGCAATCTTATAAAAACGTCTATACAGCCTTCTGTAACCACCATTAGACCACAGCCTTGTT	>E00495:125:HKLHCALXX:5:1104:24322:28083	TCCAGTTTGGAAATAAGGATTTAGAAAGTGCGTTATTACGGAGGTCAACGTGATTAGAAGAATTGCGAATGTATGTTTAGAAGCGGAAATAACAAATCAGAAGGGAAACAGAGAAGAATATTCGGGGGAAAAAATGGTAAGTTTTGATTG	>E00495:125:HKLHCALXX:5:1104:24322:28083	AACAAGGCTGTGGTCTAATGGTGGTTACAGAAGGCTGTATAGACGTTTTTATAAGATTGCATGCTTCTTCTTCTTCTTCTTTCTTCCTCTTTCAGCCAACTACCGGCAACTGCAATCAAAACTTACCATTTTTTCCCCCGAATATTCTTC
E00495:125:HKLHCALXX:5:1104:24211:40548	ACACCAGATTGACCCGAACC	118	CTAGGGTTGCACAGGATTGC	230	ACT(21)	>E00495:125:HKLHCALXX:5:1104:24211:40548	TACCAACTTCCAATAGCTCTTACAAATCCCAACGATCACATATTTCACAACTTAACAAGGAAGTACAGGGGATAAACCACAGAAATTACTCTGCTAAACACCAGATTGACCCGAACCTTCAATTCTAAAGATAGTGCAACCCTACTACTACTACTACTACTACTTGGTGGCGCTTAGACCCTCTACAGAGTCGTGGCCTGTGGCAATCATCAATCATCAATCATCTGTTGCAATCCTGTGCAACCCTAGT	>E00495:125:HKLHCALXX:5:1104:24211:40548	TACCAACTTCCAATAGCTCTTACAAATCCCAACGATCACATATTTCACAACTTAACAAGGAAGTACAGGGGATAAACCACAGAAATTACTCTGCTAAACACCAGATTGACCCGAACCTTCAATTCTAAAGATAGTGCAACCCTACTACTA	>E00495:125:HKLHCALXX:5:1104:24211:40548	ACTAGGGTTGCACAGGATTGCAACAGATGATTGATGATTGATGATTGCCACAGGCCACGACTCTGTAGAGGGTCTAAGCGCCACCAAGTAGTAGTAGTAGTAGTAGTAGGGTTGCACTATCTTTAGAATTGAAGGTTCGGGTCAATCTGG
E00495:125:HKLHCALXX:5:1104:24139:27943	GACACCTGCGCACATCTACC	26	TTTTAACATGAAGAGGAATTTGGG	177	ATC(21)	>E00495:125:HKLHCALXX:5:1104:24139:27943	TGTGCGACACCTGCGCACATCTACCGGAGAGAAGACAAACTAAGACAAATTTCACGGAAATTCGATTACGTCTTTTACATTCGTGTCATCATCATCATCATCATCAATTAAGCCATTATCAATTCACTTCAGAATTAAAGTCTCTTCAACAAGTTGAAGTTATTCGTGTATACAGTCCCAAATTCCTCTTCATGTTAAAAGTAGATGCCGTTATCTAAAACCTTATGAGAACGTAGAAAGTTGTTCCCTTCCTAAATACTGCACATACC	>E00495:125:HKLHCALXX:5:1104:24139:27943	TGTGCGACACCTGCGCACATCTACCGGAGAGAAGACAAACTAAGACAAATTTCACGGAAATTCGATTACGTCTTTTACATTCGTGTCATCATCATCATCATCATCAATTAAGCCATTATCAATTCACTTCAGAATTAAAGTCTCTTCAAC	>E00495:125:HKLHCALXX:5:1104:24139:27943	GGTATGTGCAGTATTTAGGAAGGGAACAACTTTCTACGTTCTCATAAGGTTTTAGATAACGGCATCTACTTTTAACATGAAGAGGAATTTGGGACTGTATACACGAATAACTTCAACTTGTTGAAGAGACTTTAATTCTGAAGTGAATTG
E00495:125:HKLHCALXX:5:1104:24068:60237	TCATAATAACTTGAATCTTGTAAAGCCC	76	TGAATACTAGGAAACACTCATATTCACG	171	ATC(21)	>E00495:125:HKLHCALXX:5:1104:24068:60237	TCTATGATTCACATTCGAATCTCTGATTTATTTATTATATGTCTCTATCATAATAACTTGAATCTTGTAAAGCCCTTGGGGCTAAGACTGAAATTCAATAAATAAAAAAAAATCCTGCAGTAGATTGATAATGGATAACGACTCTGATGATGATGATGATGATGAAGATTCGTGAATATGAGTGTTTCCTAGTATTCACGTATGCATATTTGGTCTACATACAAAAACTACTTTAGGGACGGTACGATCT	>E00495:125:HKLHCALXX:5:1104:24068:60237	TCTATGATTCACATTCGAATCTCTGATTTATTTATTATATGTCTCTATCATAATAACTTGAATCTTGTAAAGCCCTTGGGGCTAAGACTGAAATTCAATAAATAAAAAAAAATCCTGCAGTAGATTGATAATGGATAACGACTCTGATGA	>E00495:125:HKLHCALXX:5:1104:24068:60237	AGATCGTACCGTCCCTAAAGTAGTTTTTGTATGTAGACCAAATATGCATACGTGAATACTAGGAAACACTCATATTCACGAATCTTCATCATCATCATCATCATCAGAGTCGTTATCCATTATCAATCTACTGCAGGATTTTTTTTTATT
E00495:125:HKLHCALXX:5:1104:23967:30351	TTCATTAGGAGGAAAAGATTGCG	73	GGCCAGACAATGTAAGACCG	196	ATC(21)	>E00495:125:HKLHCALXX:5:1104:23967:30351	ATGCCTCCTTCTTGTACTGCATTAATAAAAGGCCAGAATTATTTCAAATTTCATTAGGAGGAAAAGATTGCGTGTAATTCCTTACGTTTCTACTATTATCTGCTGTAACCCTCAGTTGATTCCTTCTCCTATCCGGAAACAATCATCATCATCATCATCATCATTCTGACAAATATTAGGCCGTGTGCTCTGTTACGGTCTTACATTGTCTGGCCACCTCTTTCTGAATCTCCCAACAGATTTTCTTCCAATAGGTTGGTACTTGAGAA	>E00495:125:HKLHCALXX:5:1104:23967:30351	ATGCCTCCTTCTTGTACTGCATTAATAAAAGGCCAGAATTATTTCAAATTTCATTAGGAGGAAAAGATTGCGTGTAATTCCTTACGTTTCTACTATTATCTGCTGTAACCCTCAGTTGATTCCTTCTCCTATCCGGAAACAATCATCATC	>E00495:125:HKLHCALXX:5:1104:23967:30351	TTCTCAAGTACCAACCTATTGGAAGAAAATCTGTTGGGAGATTCAGAAAGAGGTGGCCAGACAATGTAAGACCGTAACAGAGCACACGGCCTAATATTTGTCAGAATGATGATGATGATGATGATGATTGTTTCCGGATAGGAGAAGGAA
E00495:125:HKLHCALXX:5:1104:23703:19909	GACAATCGATGCAGAGAGCG	68	CTGTTCTTGGATCACTGCGG	192	AAG(24)	>E00495:125:HKLHCALXX:5:1104:23703:19909	ACCAGCAATCTGCACCTACGAGACGCCCTCGATCAGGGCAAAGTGGAGACAATCGATGCAGAGAGCGGACCCCGCCACGGTGGAATAACGCCAGGAAGAAGAAGAAGAAGAAGAAGAAGACTGACAAAAATATATATTTGCATACCTATTTTTATGAAATAATTAAGTATTTATCTAAACCTCCCCCAAAACCGCAGTGATCCAAGAACAGATATGATATTTAGTTTCGGCAGGAATTAAATTGTCATATTTCAGATGAAACAAC	>E00495:125:HKLHCALXX:5:1104:23703:19909	ACCAGCAATCTGCACCTACGAGACGCCCTCGATCAGGGCAAAGTGGAGACAATCGATGCAGAGAGCGGACCCCGCCACGGTGGAATAACGCCAGGAAGAAGAAGAAGAAGAAGAAGAAGACTGACAAAAATATATATTTGCATACCTATT	>E00495:125:HKLHCALXX:5:1104:23703:19909	GTTGTTTCATCTGAAATATGACAATTTAATTCCTGCCGAAACTAAATATCATATCTGTTCTTGGATCACTGCGGTTTTGGGGGAGGTTTAGATAAATACTTAATTATTTCATAAAAATAGGTATGCAAATATATATTTTTGTCAGTCTTC
E00495:125:HKLHCALXX:5:1104:23480:72860	CCATATAATGTTGCAGCCACG	72	GAACCGTGTGCATTAGGAGC	204	ATC(24)	>E00495:125:HKLHCALXX:5:1104:23480:72860	CCCGAACATTCACTTGAATATCAGAAAGTCGGTACTTACACCTGAATCATCCATATAATGTTGCAGCCACGTTACGTTGAAATAACTCTCATTATTGTCAAACATATAAAACCGTGCTCTTACATAAACTCTATCGTCGTCGTTATCATCATCATCATCATCATCATCGTTAGCCATTACCAATCCACTGCACATTTCAGCCTGCTCCTAATGCACACGGTTCCTTTCTGCGCCACGTGGCTCTACTGCACTTAACAATCTCGTCAATCCAAC	>E00495:125:HKLHCALXX:5:1104:23480:72860	CCCGAACATTCACTTGAATATCAGAAAGTCGGTACTTACACCTGAATCATCCATATAATGTTGCAGCCACGTTACGTTGAAATAACTCTCATTATTGTCAAACATATAAAACCGTGCTCTTACATAAACTCTATCGTCGTCGTTATCATC	>E00495:125:HKLHCALXX:5:1104:23480:72860	GTTGGATTGACGAGATTGTTAAGTGCAGTAGAGCCACGTGGCGCAGAAAGGAACCGTGTGCATTAGGAGCAGGCTGAAATGTGCAGTGGATTGGTAATGGCTAACGATGATGATGATGATGATGATGATAACGACGACGATAGAGTTTAT
E00495:125:HKLHCALXX:5:1104:23419:54752	GGCAAAAGCAAATAGGCTGG	39	TCATATAGTATCTGTAAAATCTGCTGGC	237	ATT(18)	>E00495:125:HKLHCALXX:5:1104:23419:54752	CAGATATAAAGAGAGAAAGGCAAAAGCAAATAGGCTGGAGGATAAATGAGTAGAGATAGGGAATTTTGAAGAAAAGGAAGGTATGACTGACTTGCTGTATTAAGAAGCAAAATGTTTAGATTTGAGAGAAAACAAGAAAACATATTATTAATATTATTATTATTATTATTAAAAGAAGAAGAAAATGGTAATGAAGTTACAGAAAAAAAGGGATAATTTTATAATAAAGATTAATAGCCAGCAGATTTTACAGATACTATATGATACTAT	>E00495:125:HKLHCALXX:5:1104:23419:54752	CAGATATAAAGAGAGAAAGGCAAAAGCAAATAGGCTGGAGGATAAATGAGTAGAGATAGGGAATTTTGAAGAAAAGGAAGGTATGACTGACTTGCTGTATTAAGAAGCAAAATGTTTAGATTTGAGAGAAAACAAGAAAACATATTATTA	>E00495:125:HKLHCALXX:5:1104:23419:54752	ATAGTATCATATAGTATCTGTAAAATCTGCTGGCTATTAATCTTTATTATAAAATTATCCCTTTTTTTCTGTAACTTCATTACCATTTTCTTCTTCTTTTAATAATAATAATAATAATATTAATAATATGTTTTCTTGTTTTCTCTCAAA
E00495:125:HKLHCALXX:5:1104:22658:65986	TAGAGAAGGCAGGTGATGCG	34	TTTACCTCCCTCCCATTCCC	240	TCC(21)	>E00495:125:HKLHCALXX:5:1104:22658:65986	GGCGAGGAGGGAGTAGAGAAGGCAGGTGATGCGACGAGTGGTACCACGGGGAGAGAAGGCAGAGGAGAGAAAGGGGAGGAGGAATAGGAGGAGGAGGAGGAGGAGGAGAGAAAGGGGAGGGGGCGGTGGCTCGTTGCCCTTGCGAGCCGGAAGGGCTGATTAAGTTACGTCGCCGCGGGGACACGACGACAGCCACCTAGCCATCCGGAAGAGAGGAGAGGGATTGGAATGAAACGGATGGGAATGGGAGGGAGGTAAAAAGGGAGAGAGGT	>E00495:125:HKLHCALXX:5:1104:22658:65986	GGCGAGGAGGGAGTAGAGAAGGCAGGTGATGCGACGAGTGGTACCACGGGGAGAGAAGGCAGAGGAGAGAAAGGGGAGGAGGAATAGGAGGAGGAGGAGGAGGAGGAGAGAAAGGGGAGGGGGCGGTGGCTCGTTGCCCTTGCGAGCCGG	>E00495:125:HKLHCALXX:5:1104:22658:65986	ACCTCTCTCCCTTTTTACCTCCCTCCCATTCCCATCCGTTTCATTCCAATCCCTCTCCTCTCTTCCGGATGGCTAGGTGGCTGTCGTCGTGTCCCCGCGGCGACGTAACTTAATCAGCCCTTCCGGCTCGCAAGGGCAACGAGCCCCCGC
E00495:125:HKLHCALXX:5:1104:22658:36979	CATAACTCTTTCGATCACGGG	24	TTAAGACTTTAAGGATTATGTACACCG	213	ATC(18)	>E00495:125:HKLHCALXX:5:1104:22658:36979	TTCATAACTCTTTCGATCACGGGTAAATTATTTATAGTATTATGTAGATGCATGGGATATCGGTATTCCATGTGTGAAAAAAGTTAAAATTTGGGCGTATAGTAACAGATCAAATATCTATTAATTAATTCTTTATATTTTCTTGCTGTTCTACTGTGTATCATCATCATCATCATCATATTCACCATCATCATCGATATTTCAATTTTTTACGGTGTACATAATCCTTAAAGTCTTAATATATTTTTGAGGTCTTTACGACC	>E00495:125:HKLHCALXX:5:1104:22658:36979	TTCATAACTCTTTCGATCACGGGTAAATTATTTATAGTATTATGTAGATGCATGGGATATCGGTATTCCATGTGTGAAAAAAGTTAAAATTTGGGCGTATAGTAACAGATCAAATATCTATTAATTAATTCTTTATATTTTCTTGCTGTT	>E00495:125:HKLHCALXX:5:1104:22658:36979	GGTCGTAAAGACCTCAAAAATATATTAAGACTTTAAGGATTATGTACACCGTAAAAAATTGAAATATCGATGATGATGGTGAATATGATGATGATGATGATGATACACAGTAGAACAGCAAGAAAATATAAAGAATTAATTAATAGATAT
E00495:125:HKLHCALXX:5:1104:22536:38491	GTTAAGGACGCTGGTGGAGG	50	GGCATATATGAGGCAATGTTTCG	170	ATC(24)	>E00495:125:HKLHCALXX:5:1104:22536:38491	TGAAGACGACTAGCACAGGATCGACAAGCGTTAAGGACGCTGGTGGAGGAGGCCCAAGCTCTGTGAGGGGCTGCTACGCCATATAATGATGATGATGATGATGATGATGAATTGCACAAATTACACTAGTTACAAACACTAGGACATGAAAGCAGATTACTTTGAAATGCGAAACATTGCCTCATATATGCCCTCTAATAGCAAGATAATGCTCGATTATTTGGTCTGAAAAGTGCAATTTTACCACATTTCTTGATTA	>E00495:125:HKLHCALXX:5:1104:22536:38491	TGAAGACGACTAGCACAGGATCGACAAGCGTTAAGGACGCTGGTGGAGGAGGCCCAAGCTCTGTGAGGGGCTGCTACGCCATATAATGATGATGATGATGATGATGATGAATTGCACAAATTACACTAGTTACAAACACTAGGACATGAA	>E00495:125:HKLHCALXX:5:1104:22536:38491	TAATCAAGAAATGTGGTAAAATTGCACTTTTCAGACCAAATAATCGAGCATTATCTTGCTATTAGAGGGCATATATGAGGCAATGTTTCGCATTTCAAAGTAATCTGCTTTCATGTCCTAGTGTTTGTAACTAGTGTAATTTGTGCAATT
E00495:125:HKLHCALXX:5:1104:22221:34078	TCTTCATTACCTCCTATTTCTCTTCC	67	TTTGAATCCACAATCATTTAAGC	136	AAG(24)	>E00495:125:HKLHCALXX:5:1104:22221:34078	TCCTTTTATTCATTCTTCTTCCTCCACTTCTAATCATTCTTCTTCATTACCTCCTATTTCTCTTCCTCTGTCTTCTTCTTCTTCTTCTTCTTCTTCATTTCTAACACCTCCATATATTCCTCAGATTACAAACAAGCTTAAATGATTGTGGATTCAAATATATAATATCAGATTGATTTGTTCGATTCCTAATCAAATCAATGTTATAAGAAATCAAAAAACAAAATTAACAAAGTCAACATGAAAAACATTGTGTTCAAAATTCCAT	>E00495:125:HKLHCALXX:5:1104:22221:34078	TCCTTTTATTCATTCTTCTTCCTCCACTTCTAATCATTCTTCTTCATTACCTCCTATTTCTCTTCCTCTGTCTTCTTCTTCTTCTTCTTCTTCTTCATTTCTAACACCTCCATATATTCCTCAGATTACAAACAAGCTTAAATGATTGTG	>E00495:125:HKLHCALXX:5:1104:22221:34078	ATGGAATTTTGAACACAATGTTTTTCATGTTGACTTTGTTAATTTTGTTTTTTGATTTCTTATAACATTGATTTGATTAGGAATCGAACAAATCAATCTGATATTATATATTTGAATCCACAATCATTTAAGCTTGTTTGTAATCTGAGG
E00495:125:HKLHCALXX:5:1104:22049:56071	AAAAGTGCAGACCTCCGTGG	78	ATTCGCGATGCTTCTTTCG	217	CGG(18)	>E00495:125:HKLHCALXX:5:1104:22049:56071	TGCAGCTGCGTACGTTCTCGGTTATTTCCATCCTCGAGGCCCCGATAAGAAAGTGTAAAAAGTGCAGACCTCCGTGGGGGAGCGGAGCAAGAGGATCCGCAAATCTTGGGGAAGAGAAATGCGGCGAGGAAAAGCACAATGTTGCGAGTAATACTTCGTAATTAGGGGCGGCGGCGGCGGCGGCGTCGGCGGCGTCGGCGCGCAACTTTTGCTCCGCGAAAGAAGCATCGCGAATGGAAGAAATTAATTCCTTAGCGGCTCCGC	>E00495:125:HKLHCALXX:5:1104:22049:56071	TGCAGCTGCGTACGTTCTCGGTTATTTCCATCCTCGAGGCCCCGATAAGAAAGTGTAAAAAGTGCAGACCTCCGTGGGGGAGCGGAGCAAGAGGATCCGCAAATCTTGGGGAAGAGAAATGCGGCGAGGAAAAGCACAATGTTGCGAGTA	>E00495:125:HKLHCALXX:5:1104:22049:56071	GCGGAGCCGCTAAGGAATTAATTTCTTCCATTCGCGATGCTTCTTTCGCGGAGCAAAAGTTGCGCGCCGACGCCGCCGACGCCGCCGCCGCCGCCGCCCCTAATTACGAAGTATTACTCGCAACATTGTGCTTTTCCTCGCCGCATTTCT
E00495:125:HKLHCALXX:5:1104:20780:55666	CAATCAAGCTCTCCAAAGCG	21	CTATTTGGGTTCTGAGCCGC	154	TCC(18)	>E00495:125:HKLHCALXX:5:1104:20780:55666	CAATCAAGCTCTCCAAAGCGCTTTCCTGGAGGCGTCGCAGAATAGCAGTAATTTTGTGCCGAGCTGCGGGGGAGGAGGAGGAGGAGAAGGAAGAGGAGGAAGAAGAGGAGGAGGAGGAGGAGGGTGTGTCCCAGGGCGCCTGTGGGCTGACAGGCGGCTCAGAACCCAAATAGATTTCTTCGGCGATGGCGCGACGGCGAACGTGCGGGAAAGCGAAACCAGGATACGCGCGTCCGCCATGTTTTATTCAGCGAATACGCGTCACCT	>E00495:125:HKLHCALXX:5:1104:20780:55666	CAATCAAGCTCTCCAAAGCGCTTTCCTGGAGGCGTCGCAGAATAGCAGTAATTTTGTGCCGAGCTGCGGGGGAGGAGGAGGAGGAGAAGGAAGAGGAGGAAGAAGAGGAGGAGGAGGAGGAGGGTGTGTCCCAGGGCGCCTGTGGGCTGA	>E00495:125:HKLHCALXX:5:1104:20780:55666	AGGTGACGCGTATTCGCTGAATAAAACATGGCGGACGCGCGTATCCTGGTTTCGCTTTCCCGCACGTTCGCCGTCGCGCCATCGCCGAAGAAATCTATTTGGGTTCTGAGCCGCCTGTCAGCCCACAGGCGCCCTGGGACACACCCTCCT
E00495:125:HKLHCALXX:5:1104:20628:20383	CCGAAAATTAAGAAGACACAGTGG	29	TGCTTTTAAACAGACACCAAATACG	215	ATC(21)	>E00495:125:HKLHCALXX:5:1104:20628:20383	AAGTCCGAAAATTAAGAAGACACAGTGGTGATTAAGATGATGATGATGATGATGATGTTCCGCACTCCAAATGACCAGGAAACTGGCCCTATCTACACAGAAGTTATCTTGGTGTGGTCGTTCTGGAACGGAACTACGTTTTATATTTCAACCCAGTTCTTCTCCATGATATAATTGTTAACCTATTGTGTAACTGTACGTCCTATAATTATTTCGTATTTGGTGTCTGTTTAAAAGCACAGATGGGCTTGAAACACAAATTA	>E00495:125:HKLHCALXX:5:1104:20628:20383	AAGTCCGAAAATTAAGAAGACACAGTGGTGATTAAGATGATGATGATGATGATGATGTTCCGCACTCCAAATGACCAGGAAACTGGCCCTATCTACACAGAAGTTATCTTGGTGTGGTCGTTCTGGAACGGAACTACGTTTTATATTTCA	>E00495:125:HKLHCALXX:5:1104:20628:20383	TAATTTGTGTTTCAAGCCCATCTGTGCTTTTAAACAGACACCAAATACGAAATAATTATAGGACGTACAGTTACACAATAGGTTAACAATTATATCATGGAGAAGAACTGGGTTGAAATATAAAACGTAGTTCCGTTCCAGAACGACCAC
E00495:125:HKLHCALXX:5:1104:20527:24427	TTGCTCGTCCCTGACATCC	23	AGGAATCGGGAACATCTGGC	217	ATC(18)	>E00495:125:HKLHCALXX:5:1104:20527:24427	ATTTTGCTCGTCCCTGACATCCTGTTGAAGTATTTAGTTATTTCAGTATTAATATCATCATCATCATCATCTTAAGTCTATCTGACATTGGGCAGATTACAGTAGTATGTCTTTCCAGGCTTTTCTTTCCCGTGCTTTTTCCTTCAGTTCCTTTTATCCTTCATCAATTCCTATGTTTGTCGATATTCCAAACAGCAATGTCATTTTTAACAATTTGCCAGATGTTCCCGATTCCTATCGTTTCTAAGTATTTTAGGATCAAGT	>E00495:125:HKLHCALXX:5:1104:20527:24427	ATTTTGCTCGTCCCTGACATCCTGTTGAAGTATTTAGTTATTTCAGTATTAATATCATCATCATCATCATCTTAAGTCTATCTGACATTGGGCAGATTACAGTAGTATGTCTTTCCAGGCTTTTCTTTCCCGTGCTTTTTCCTTCAGTTC	>E00495:125:HKLHCALXX:5:1104:20527:24427	ACTTGATCCTAAAATACTTAGAAACGATAGGAATCGGGAACATCTGGCAAATTGTTAAAAATGACATTGCTGTTTGGAATATCGACAAACATAGGAATTGATGAAGGATAAAAGGAACTGAAGGAAAAAGCACGGGAAAGAAAAGCCTGG
E00495:125:HKLHCALXX:5:1104:2037:58497	GAAGACCTTGAAGAATCAACGC	64	CCGATAATTTCTTCTCTTCCATCC	236	AAG(18)	>E00495:125:HKLHCALXX:5:1104:2037:58497	TAAACGGACGTCTGTATCGCACATCAGAAGAAGATACATTCGAAGACCTTGAAGAATCAACGCAAAAAGTATTAGAAAAAGTTCTAGAAAATGAGGACTCTGAAACTGTTGATGTAGAGGAAGAATCCCGAGCCAAAGTTTTAAATAAAGATGTGTACGAAGGTGTGAAATACGAAAAAGTGTCTCCAAAGCAAATACATAAAGAAGAAGAAGAAGAAGAAAAAAAACCTCATACGGATGGAAGAGAAGAAATTATCGGAACTATTGAT	>E00495:125:HKLHCALXX:5:1104:2037:58497	TAAACGGACGTCTGTATCGCACATCAGAAGAAGATACATTCGAAGACCTTGAAGAATCAACGCAAAAAGTATTAGAAAAAGTTCTAGAAAATGAGGACTCTGAAACTGTTGATGTAGAGGAAGAATCCCGAGCCAAAGTTTTAAATAAAG	>E00495:125:HKLHCALXX:5:1104:2037:58497	ATCAATAGTTCCGATAATTTCTTCTCTTCCATCCGTATGAGGTTTTTTTTCTTCTTCTTCTTCTTCTTTATGTATTTGCTTTGGAGACACTTTTTCGTATTTCACACCTTCGTACACATCTTTATTTAAAACTTTGGCTCGGGATTCTTC
E00495:125:HKLHCALXX:5:1104:20111:31933	CACAACTTTACACTTTTACGAGTGGG	94	CGAAATATGAGAGAAGGTACATTTGG	234	AAG(24)	>E00495:125:HKLHCALXX:5:1104:20111:31933	ATACGAAAATGTATTACCATCCTCGTATATTTAAATGACATGGAAATCTATTTTCCGTTTTCTACTACACAACTTTACACTTTTACGAGTGGGTTAATTCAAGTCTAGGGGGAAGTTGAAATTTATTCATGATGTAAATCTTTGAACACTGAGAGGAACAACTGTATTAGCTAATTAATAGAGGTAGAAGAAGAAGAAGAAGAAGAAGAAATTTGCGATTACGATTGTTTATTCCAAATGTACCTTCTCTCATATTTCGTGCTAC	>E00495:125:HKLHCALXX:5:1104:20111:31933	ATACGAAAATGTATTACCATCCTCGTATATTTAAATGACATGGAAATCTATTTTCCGTTTTCTACTACACAACTTTACACTTTTACGAGTGGGTTAATTCAAGTCTAGGGGGAAGTTGAAATTTATTCATGATGTAAATCTTTGAACACT	>E00495:125:HKLHCALXX:5:1104:20111:31933	GTAGCACGAAATATGAGAGAAGGTACATTTGGAATAAACAATCGTAATCGCAAATTTCTTCTTCTTCTTCTTCTTCTTCTACCTCTATTAATTAGCTAATACAGTTGTTCCTCTCAGTGTTCAAAGATTTACATCATGAATAAATTTCAA
E00495:125:HKLHCALXX:5:1104:20050:45083	TCCTCTATTGGTTTGATAATGGC	71	TACCAAAACCCTCAAGCAGG	225	ATC(33)	>E00495:125:HKLHCALXX:5:1104:20050:45083	TGCATTGGAGCAGCTCCACTACCTTTAACGTGTTGAAGAGGATTTTATCCTCTATTGGTTTGATAATGGCTAATTATGATGGGAATGATGATGATGATGATGATGATGATGATGATGATATTGAGTCTTCCTGAATGCAAGGTCGGTACTTGAAGGGGCAAAATCGTAATATTACATAATTTGTTCTGTGGTATTTAAAGGTCTTGACGAAGCACAGTTTTTACCCTGCTTGAGGGTTTTGGTAATCGTTAGTG	>E00495:125:HKLHCALXX:5:1104:20050:45083	TGCATTGGAGCAGCTCCACTACCTTTAACGTGTTGAAGAGGATTTTATCCTCTATTGGTTTGATAATGGCTAATTATGATGGGAATGATGATGATGATGATGATGATGATGATGATGATATTGAGTCTTCCTGAATGCAAGGTCGGTACT	>E00495:125:HKLHCALXX:5:1104:20050:45083	CACTAACGATTACCAAAACCCTCAAGCAGGGTAAAAACTGTGCTTCGTCAAGACCTTTAAATACCACAGAACAAATTATGTAATATTACGATTTTGCCCCTTCAAGTACCGACCTTGCATTCAGGAAGACTCAATATCATCATCATCATC
E00495:125:HKLHCALXX:5:1104:19735:8781	AATACCTCGCCCACACTTGC	83	TCTCGAAAGCCCCTAAATGG	213	TTG(27)	>E00495:125:HKLHCALXX:5:1104:19735:8781	TGGTGATCTCTCGCCATGTTAGTCAGTCTCTCATTTGATTCCTATATCTCTCTGTTCAAAATAATACCTCGCCCACACTTGCCGTGTAAAGCCTAAAAGACTAAGATTACAAAATACTAAAAAAAACTATGTCCAGAAGGATTATAGCACCATACAAGAGCAACAACAACAACAACAACAACAACAATTATGTAAAAATGAAGACTTTTAGTCCATTTAGGGGCTTTCGAGAAGCAGTGTGATATCGTAGCACGAGAGGA	>E00495:125:HKLHCALXX:5:1104:19735:8781	TGGTGATCTCTCGCCATGTTAGTCAGTCTCTCATTTGATTCCTATATCTCTCTGTTCAAAATAATACCTCGCCCACACTTGCCGTGTAAAGCCTAAAAGACTAAGATTACAAAATACTAAAAAAAACTATGTCCAGAAGGATTATAGCAC	>E00495:125:HKLHCALXX:5:1104:19735:8781	TCCTCTCGTGCTACGATATCACACTGCTTCTCGAAAGCCCCTAAATGGACTAAAAGTCTTCATTTTTACATAATTGTTGTTGTTGTTGTTGTTGTTGTTGCTCTTGTATGGTGCTATAATCCTTCTGGACATAGTTTTTTTTAGTATTTT
E00495:125:HKLHCALXX:5:1104:19350:11523	CGCCATTTCTTTAAGACGCC	46	AAGGAAAGTGAGGCGTGAGC	171	TCC(18)	>E00495:125:HKLHCALXX:5:1104:19350:11523	GTCGCGCCTTGCTGGGCTTCTCCTCCGCCATTTCTTTAAGACGCCTTCGCATTTATACTGGCCGTTGCGGAGTTCTGTAACGTATCGCGCTCGGCGGATATCTCCTCCCCCTACTCCTCCTCCTCCTCCTCGTGTTAAAAATAAACGCTTTCCCGCTGATTAAATTGTACGCTCACGCCTCACTTTCCTTTGGGATTCCCGCGCATGATATCGCAACAAATACTGTGCATTTTATGAGATGGAATTTTCTCTTGCAGCCCACTTA	>E00495:125:HKLHCALXX:5:1104:19350:11523	GTCGCGCCTTGCTGGGCTTCTCCTCCGCCATTTCTTTAAGACGCCTTCGCATTTATACTGGCCGTTGCGGAGTTCTGTAACGTATCGCGCTCGGCGGATATCTCCTCCCCCTACTCCTCCTCCTCCTCCTCGTGTTAAAAATAAACGCTT	>E00495:125:HKLHCALXX:5:1104:19350:11523	TAAGTGGGCTGCAAGAGAAAATTCCATCTCATAAAATGCACAGTATTTGTTGCGATATCATGCGCGGGAATCCCAAAGGAAAGTGAGGCGTGAGCGTACAATTTAATCAGCGGGAAAGCGGTTATTTTTAACACGAGGAGGAGGAGGAGG
E00495:125:HKLHCALXX:5:1104:19268:43448	CAATGTCTTGTCTGTCTACTACTACCACC	71	GTTGTAATAGTGGTTGGTGACAGC	194	TGG(21)	>E00495:125:HKLHCALXX:5:1104:19268:43448	GTGTAGCCATCAGTACTATCACAACCAACAATCACTTTTATCAATGTCTTGTCTGTCTACTACTACCACCAGTACCATCACAGAAGCAACCACCACCACCACCACCACCTGCTGCATCTTGATCATCATTACCATCTTCATCTCTTCTGTCATCATTATGACGATTTGTATTGCCACAATTACTACAATTATTGCTGTCACCAACCACTATTACAACTATACATTTATAATTACCAATAAGATAATTTCCACTATAATAACTGATACATCTA	>E00495:125:HKLHCALXX:5:1104:19268:43448	GTGTAGCCATCAGTACTATCACAACCAACAATCACTTTTATCAATGTCTTGTCTGTCTACTACTACCACCAGTACCATCACAGAAGCAACCACCACCACCACCACCACCTGCTGCATCTTGATCATCATTACCATCTTCATCTCTTCTGT	>E00495:125:HKLHCALXX:5:1104:19268:43448	TAGATGTATCAGTTATTATAGTGGAAATTATCTTATTGGTAATTATAAATGTATAGTTGTAATAGTGGTTGGTGACAGCAATAATTGTAGTAATTGTGGCAATACAAATCGTCATAATGATGACAGAAGAGATGAAGATGGTAATGATGA
E00495:125:HKLHCALXX:5:1104:18761:12789	TCTCTAGGTAAGGATAGTTTCGTGC	70	AAGCAGAATGTTCCATTTTATTCG	194	AAG(18)	>E00495:125:HKLHCALXX:5:1104:18761:12789	TGGTCTAGCGGTTTTATGTATCTGTTTAAATCTTATGGACTTTATCTCTAGGTAAGGATAGTTTCGTGCTCTCTGAGTAGATACTGCGTTTTCTTCTTCTTCTTCTTCGCTGTTTTTCCGTGTTTTGTGAAAGTAAGTTAATGCAGTGCCTATGAAGGAAGAATATTTGTCCAGGTAATCTTAAAATCTGATACGAATAAAATGGAACATTCTGCTTAAAAGAAACATGGGATTTACAATATCGCAGTATTCCAG	>E00495:125:HKLHCALXX:5:1104:18761:12789	TGGTCTAGCGGTTTTATGTATCTGTTTAAATCTTATGGACTTTATCTCTAGGTAAGGATAGTTTCGTGCTCTCTGAGTAGATACTGCGTTTTCTTCTTCTTCTTCTTCGCTGTTTTTCCGTGTTTTGTGAAAGTAAGTTAATGCAGTGCC	>E00495:125:HKLHCALXX:5:1104:18761:12789	CTGGAATACTGCGATATTGTAAATCCCATGTTTCTTTTAAGCAGAATGTTCCATTTTATTCGTATCAGATTTTAAGATTACCTGGACAAATATTCTTCCTTCATAGGCACTGCATTAACTTACTTTCACAAAACACGGAAAAACAGCGAA
E00495:125:HKLHCALXX:5:1104:18538:63911	CTGGTTCGTTGGGAGACG	62	CTCCGTTCCTTCAAGGCG	236	AAG(18)	>E00495:125:HKLHCALXX:5:1104:18538:63911	TTCGTCTTTCCCCCTCGCGTGTTCACGCGCTTTTTGCCGGTCGCTGGTTCGTTGGGAGACGTCTTATTATTACTGCCTTCTTCTTCTTCTTCTTTGGAGATGTCCTCTTTAAGTAGGACACAGTGTTCGTCCACAACTATTGCTGTAAGAAACGTCTGACACCATTTCGCCTTTCCATTGGGTGTTCGTTACAGTGAGTAAACTTCCACACGATCTTTGTAGAGATTTGTGTCCACGCCTTGAAGGAACGGAGGTCGAAGTAAT	>E00495:125:HKLHCALXX:5:1104:18538:63911	TTCGTCTTTCCCCCTCGCGTGTTCACGCGCTTTTTGCCGGTCGCTGGTTCGTTGGGAGACGTCTTATTATTACTGCCTTCTTCTTCTTCTTCTTTGGAGATGTCCTCTTTAAGTAGGACACAGTGTTCGTCCACAACTATTGCTGTA	>E00495:125:HKLHCALXX:5:1104:18538:63911	ATTACTTCGACCTCCGTTCCTTCAAGGCGTGGACACAAATCTCTACAAAGATCGTGTGGAAGTTTACTCACTGTAACGAACACCCAATGGAAAGGCGAAATGGTGTCAGACGTTTCTTACAGCAATAGTTGTGGACGAACACTGTGT
E00495:125:HKLHCALXX:5:1104:17665:34799	TACTGCGTTTCGTATTGCGG	33	CCAAGAGGACAACAACGTGC	210	ATC(18)	>E00495:125:HKLHCALXX:5:1104:17665:34799	GTTGCAAGATGCTACTGCGTTTCGTATTGCGGCTTTGCTTGCTGCAGTCGACTGTTTCTGATCACCTCCATACAGCACTCTCTCCGTAGTAAAGAATCGCACTTACGTTCCAAAATAGGACACGATATTAGTGAATGTTATAGTATCTCTGTCTATCATCATCATCATCATCATTATTACCACCAACCACCACCTGCCTCCTCCTCTGTGCACGTTGTTGTCCTCTTGGATTTGTGTTGTTTAATCTTCTTCTTTTGAAAGGAAATA	>E00495:125:HKLHCALXX:5:1104:17665:34799	GTTGCAAGATGCTACTGCGTTTCGTATTGCGGCTTTGCTTGCTGCAGTCGACTGTTTCTGATCACCTCCATACAGCACTCTCTCCGTAGTAAAGAATCGCACTTACGTTCCAAAATAGGACACGATATTAGTGAATGTTATAGTATCTCT	>E00495:125:HKLHCALXX:5:1104:17665:34799	TATTTCCTTTCAAAAGAAGAAGATTAAACAACACAAATCCAAGAGGACAACAACGTGCACAGAGGAGGAGGCAGGTGGTGGTTGGTGGTAATAATGATGATGATGATGATGATAGACAGAGATACTATAACATTCACTAATATCGTGTCC
E00495:125:HKLHCALXX:5:1104:17584:70451	CTTTCGGCGGATCATTTGG	23	TGTTAAAATGGAAGGATTCTAAGATATGG	233	ATT(21)	>E00495:125:HKLHCALXX:5:1104:17584:70451	TTTCTTTCGGCGGATCATTTGGATTTGTATTATTATTATTATTATTATTACTAATATCACTATAATAATAATCATTATTATCATTATTACTTTTCTTTTTATTATCGTTTGAATCATCGGGGTGCCACGAACCAATTACGATGAATCTTCTTTCCTTTTTCTCCAGTACTCTTTCATCTTCTCACTATGTTTCTATGTCTCTCTTCGGATCATTTTGATGATGTCTTCTTCTCCATATCTTAGAATCCTTCCATTTTAACACTCT	>E00495:125:HKLHCALXX:5:1104:17584:70451	TTTCTTTCGGCGGATCATTTGGATTTGTATTATTATTATTATTATTATTACTAATATCACTATAATAATAATCATTATTATCATTATTACTTTTCTTTTTATTATCGTTTGAATCATCGGGGTGCCACGAACCAATTACGATGAATCTTC	>E00495:125:HKLHCALXX:5:1104:17584:70451	AGAGTGTTAAAATGGAAGGATTCTAAGATATGGAGAAGAAGACATCATCAAAATGATCCGAAGAGAGACATAGAAACATAGTGAGAAGATGAAAGAGTACTGGAGAAAAAGGAAAGAAGATTCATCGTAATTGGTTCGTGGCACCCCGAT
E00495:125:HKLHCALXX:5:1104:17442:14125	ACTCCAACTCCGACTCTCGC	25	AACGCAAGGAAAGTATGGCG	173	AAG(21)	>E00495:125:HKLHCALXX:5:1104:17442:14125	TCCGACTCCAACTCCGACTCTCGCCCTCCACGGTACAGCGACCGTTCTTCTTTCTCTTCTTCTTCTTCTTCTTCTTAGTCTCCACCTCACGCTGCGAGCACACGCACTTCGCACCTCCGGAGACCACTTCTTCTGCCGGTGGCCGGTTTTAACACGCTCACGTCGACGACACCGCCATACTTTCCTTGCGTTTCGGGAATTGTACTTACGCCGAACCTTCTGTACTACTTGGTATGCGTGGATGCCTTAATCTCTTC	>E00495:125:HKLHCALXX:5:1104:17442:14125	TCCGACTCCAACTCCGACTCTCGCCCTCCACGGTACAGCGACCGTTCTTCTTTCTCTTCTTCTTCTTCTTCTTCTTAGTCTCCACCTCACGCTGCGAGCACACGCACTTCGCACCTCCGGAGACCACTTCTTCTGCCGGTGGCCGGTTTT	>E00495:125:HKLHCALXX:5:1104:17442:14125	GAAGAGATTAAGGCATCCACGCATACCAAGTAGTACAGAAGGTTCGGCGTAAGTACAATTCCCGAAACGCAAGGAAAGTATGGCGGTGTCGTCGACGTGAGCGTGTTAAAACCGGCCACCGGCAGAAGAAGTGGTCTCCGGAGGTGCGAA
E00495:125:HKLHCALXX:5:1104:17310:22300	GAAGATGATTCAGATGAAGATTAAGG	39	TGATGTATGAAGGTGGCCG	169	ATC(18)	>E00495:125:HKLHCALXX:5:1104:17310:22300	GACGAATACGAAGAAGATGATTCAGATGAAGATTAAGGTGAACAAGAATATTAACATAAAGATGATGATGATGATGATAAAGACTAATTTTACTAATTATTAATTTTTGATTTTCTATATTCACCCTTGAGTCCGTATATATTCTCAACGTTTCTGCCGGTGTATTTGCGGCCACCTTCATACATCACGTTTTCACTTCCTGCACTTTTCCAACCTTATACGTGTTCCAAGTACAGATAGTGAACAAATGCACTACGAAG	>E00495:125:HKLHCALXX:5:1104:17310:22300	GACGAATACGAAGAAGATGATTCAGATGAAGATTAAGGTGAACAAGAATATTAACATAAAGATGATGATGATGATGATAAAGACTAATTTTACTAATTATTAATTTTTGATTTTCTATATTCACCCTTGAGTCCGTATATATTCTCAACG	>E00495:125:HKLHCALXX:5:1104:17310:22300	CTTCGTAGTGCATTTGTTCACTATCTGTACTTGGAACACGTATAAGGTTGGAAAAGTGCAGGAAGTGAAAACGTGATGTATGAAGGTGGCCGCAAATACACCGGCAGAAACGTTGAGAATATATACGGACTCAAGGGTGAATATAGAAAA
E00495:125:HKLHCALXX:5:1104:16904:24690	ACGTAACGAAGGACAAGGGG	56	TCTTTATGTATCACATCCCATTTCG	224	AAG(18)	>E00495:125:HKLHCALXX:5:1104:16904:24690	GAAGAAGGGAAGGAACCCAGAGAAGATGAAGAGGAACGTAACGAAGGACAAGGGGAGGGACGACGAGAAGAAGAAGAAGAAGAGGAACGTAGAGAAAATGAAAAAAGAGGAGAGACGCAGAGAAGAAGAATATGAGGACGTAGGGGAAGAAAAAGAAGATAGAGAAGAAAAAGGAGGAAGAGAAGAATAGAGGTAAAAGAGGAAAGGAATATGAATAGAAATACGAAATGGGATGTGATACATAAAGA	>E00495:125:HKLHCALXX:5:1104:16904:24690	GAAGAAGGGAAGGAACCCAGAGAAGATGAAGAGGAACGTAACGAAGGACAAGGGGAGGGACGACGAGAAGAAGAAGAAGAAGAGGAACGTAGAGAAAATGAAAAAAGAGGAGAGACGCAGAGAAGAAGAATATGAGGACGTAGGGGA	>E00495:125:HKLHCALXX:5:1104:16904:24690	TCTTTATGTATCACATCCCATTTCGTATTTCTATTCATATTCCTTTCCTCTTTTACCTCTATTCTTCTCTTCCTCCTTTTTCTTCTCTATCTTCTTTTTCTTCCCCTACGTCCTCATATTCTTCTTCTCTGCGTCTCTCCTCTTTTT
E00495:125:HKLHCALXX:5:1104:16640:40196	CGCAGAACAGACTCAAGAGGG	88	CGATTGCGGTAGCTTTTATGC	233	ATC(18)	>E00495:125:HKLHCALXX:5:1104:16640:40196	ATAAGAGCAGAAAACAAATTGATAAACGACATAAAGAAATAAAAAGGGCAAGTAGTAAGGACATGGCGCAGAACAGACTCAAGAGGGTATGCTTTTGTCATGTCTTCTGGTTCCAACATCCAAGAGGAAATGGATGCAGGTCAAGCGCCGAAGTAGAGAGGGCATCTGATGATGATGATGATGACCTTCATCACAAGCCATTCCAAACTTTCTATTTTGCCATTCTCTTGTTGCATAAAAGCTACCGCAATCGGCGTCTGAATCATGGAACT	>E00495:125:HKLHCALXX:5:1104:16640:40196	ATAAGAGCAGAAAACAAATTGATAAACGACATAAAGAAATAAAAAGGGCAAGTAGTAAGGACATGGCGCAGAACAGACTCAAGAGGGTATGCTTTTGTCATGTCTTCTGGTTCCAACATCCAAGAGGAAATGGATGCAGGTCAAGCGCCG	>E00495:125:HKLHCALXX:5:1104:16640:40196	AGTTCCATGATTCAGACGCCGATTGCGGTAGCTTTTATGCAACAAGAGAATGGCAAAATAGAAAGTTTGGAATGGCTTGTGATGAAGGTCATCATCATCATCATCAGATGCCCTCTCTACTTCGGCGCTTGACCTGCATCCATTTCCTCT
E00495:125:HKLHCALXX:5:1104:16417:53381	ATTTACTGCGCAAGACTCGG	22	AAAATGAACGGAGGACAAGG	166	ATT(24)	>E00495:125:HKLHCALXX:5:1104:16417:53381	TATTTACTGCGCAAGACTCGGTATAAATACTGAAACTGCTTTTAGTTTTGAAAAGTATATTATACTTGTATGTAATACTCCATATATTATTATTATTATTATTATTATGTCCGATTATTCCCCTTAATGAGAGCGTGTGAACGTGAGCTAATCACAGCTTCACTTCCTTGTCCTCCGTTCATTTTTTCCCTAATATGTCCCTTTTTGAGACTTGTTCAATTTTCTTATTTCTAATTTTATTTGTGAATTGTCGTCTGTCCTTTATGAATACTTCA	>E00495:125:HKLHCALXX:5:1104:16417:53381	TATTTACTGCGCAAGACTCGGTATAAATACTGAAACTGCTTTTAGTTTTGAAAAGTATATTATACTTGTATGTAATACTCCATATATTATTATTATTATTATTATTATGTCCGATTATTCCCCTTAATGAGAGCGTGTGAACGTGAGCTA	>E00495:125:HKLHCALXX:5:1104:16417:53381	TGAAGTATTCATAAAGGACAGACGACAATTCACAAATAAAATTAGAAATAAGAAAATTGAACAAGTCTCAAAAAGGGACATATTAGGGAAAAAATGAACGGAGGACAAGGAAGTGAAGCTGTGATTAGCTCACGTTCACACGCTCTCATT
E00495:125:HKLHCALXX:5:1104:16234:4157	GAATATTTTGTCTCGTTTAATGACG	81	AACACTACTATCAATAACGACGTTGC	218	ATC(18)	>E00495:125:HKLHCALXX:5:1104:16234:4157	AGCCAATATATGTTACAAGATTTCTATAATAGAACGGGGAAAGATCTTCTTAAAAGAATATTTTGTCTCGTTTAATGACGATGAAACTTCAAGTCTGGAAAGAAAAATGCGTCGAAATTTGTAGGTGTGATATGACCTTCAACTTGCAGTACACTTGCAGTATTACTTTTAGTAATAATGGACCATATTTATATTTATGATGATGATGATGATGATTGCAACGTCGTTATTGATAGTAGTGTTAACTTCAAACGTTTCTTTTG	>E00495:125:HKLHCALXX:5:1104:16234:4157	AGCCAATATATGTTACAAGATTTCTATAATAGAACGGGGAAAGATCTTCTTAAAAGAATATTTTGTCTCGTTTAATGACGATGAAACTTCAAGTCTGGAAAGAAAAATGCGTCGAAATTTGTAGGTGTGATATGACCTTCAACTTGCAGT	>E00495:125:HKLHCALXX:5:1104:16234:4157	CAAAAGAAACGTTTGAAGTTAACACTACTATCAATAACGACGTTGCAATCATCATCATCATCATCATAAATATAAATATGGTCCATTATTACTAAAAGTAATACTGCAAGTGTACTGCAAGTTGAAGGTCATATCACACCTACAAATTTC
E00495:125:HKLHCALXX:5:1104:15930:66355	GCCAATCTTTTAAGCACTATGCG	79	TTGCCATGAAAACAAGTGTGG	248	ATC(27)	>E00495:125:HKLHCALXX:5:1104:15930:66355	AAATTACGAAATCATGAAGCTCTCATTATCATCAATAAACTCCTAAATGATAAAAGCCAATCTTTTAAGCACTATGCGATACGTATTTGAATATCCGATGATTTTAATAAAATGTATCTAAAATGCGCGTGAAAACAAAAACTTGCATACTCAAACACGCAGTCATACATAACATAGTAAGATACGTGTTACGAGAGTGGTTCATATGCACCATCTCTCATCATCATCATCATCATCATCATCATCTCCACACTTGTTTTCATGGCAA	>E00495:125:HKLHCALXX:5:1104:15930:66355	AAATTACGAAATCATGAAGCTCTCATTATCATCAATAAACTCCTAAATGATAAAAGCCAATCTTTTAAGCACTATGCGATACGTATTTGAATATCCGATGATTTTAATAAAATGTATCTAAAATGCGCGTGAAAACAAAAACTTGCATAC	>E00495:125:HKLHCALXX:5:1104:15930:66355	TTGCCATGAAAACAAGTGTGGAGATGATGATGATGATGATGATGATGATGAGAGATGGTGCATATGAACCACTCTCGTAACACGTATCTTACTATGTTATGTATGACTGCGTGTTTGAGTATGCAAGTTTTTGTTTTCACGCGCATTTTA
E00495:125:HKLHCALXX:5:1104:1590:40178	CTGAAACAGACGGAACAGAGG	118	GACATTACAATTCTAAAAGACATTCTCG	224	ATC(18)	>E00495:125:HKLHCALXX:5:1104:1590:40178	GTGGCCACTGTTTTCCACTACATTTTTGTGGCAGATATTGTAGTGTAAATGATACTTCATAAATCATAATGATATTATCTTCTGGATTTCTAGTACCTGAAACAGACGGAACAGAGGATCCTCTGGAAAGAAGGATGATGATGATGATGATGAGGAGGAGGATGAGGATGATAGCAATAAAAAAACTGATTTTCTCAGTAATGTCTTTTAGAATTTTAGAATTCGAGAATGTCTTTTAGAATTGTAATGTC	>E00495:125:HKLHCALXX:5:1104:1590:40178	GTGGCCACTGTTTTCCACTACATTTTTGTGGCAGATATTGTAGTGTAAATGATACTTCATAAATCATAATGATATTATCTTCTGGATTTCTAGTACCTGAAACAGACGGAACAGAGGATCCTCTGGAAAGAAGGATGATGATGATGATGA	>E00495:125:HKLHCALXX:5:1104:1590:40178	GACATTACAATTCTAAAAGACATTCTCGAATTCTAAAATTCTAAAAGACATTACTGAGAAAATCAGTTTTTTTATTGCTATCATCCTCATCCTCCTCCTCATCATCATCATCATCATCCTTCTTTCCAGAGGATCCTCTGTTCCGTCTGT
E00495:125:HKLHCALXX:5:1104:14072:25657	TTATGGCCCCTGAAAGAAGG	26	CCAGATCGCATTATCAAAACG	160	ATC(18)	>E00495:125:HKLHCALXX:5:1104:14072:25657	CGATGTTATGGCCCCTGAAAGAAGGGAAACGAACTCGCCAAGACATTCGCATAACAACTTGCGAGGGCCGCCATAATTAGATAGTTGTCATGATGATGATGATGATGGTGATAATTGCTGTGCTTCCCGTGCACTTTAGCTGAGTTAAAACCCGAAAATCGTTTTGATAATGCGATCTGGTATTCTTATTTAAATATTGGCTCAACATTAGTTTGGAATAATCTTAAAGCTTGTTGCACGTTTATCTTAGACTTGGCC	>E00495:125:HKLHCALXX:5:1104:14072:25657	CGATGTTATGGCCCCTGAAAGAAGGGAAACGAACTCGCCAAGACATTCGCATAACAACTTGCGAGGGCCGCCATAATTAGATAGTTGTCATGATGATGATGATGATGGTGATAATTGCTGTGCTTCCCGTGCACTTTAGCTGAGTTAAAA	>E00495:125:HKLHCALXX:5:1104:14072:25657	GGCCAAGTCTAAGATAAACGTGCAACAAGCTTTAAGATTATTCCAAACTAATGTTGAGCCAATATTTAAATAAGAATACCAGATCGCATTATCAAAACGATTTTCGGGTTTTAACTCAGCTAAAGTGCACGGGAAGCACAGCAATTATCA
E00495:125:HKLHCALXX:5:1104:13545:3085	AGTCAATTATGAGCGCATTTACG	103	AAAATTGTTGCGAAGCCCC	244	AAG(21)	>E00495:125:HKLHCALXX:5:1104:13545:3085	TCTTAATATTTTGCATACAGTTTTACTTGATTTGTCTTTCTTCCGATTTTGATTTCTTCTCTTTTTTTCTTTTCATTTCAGTCAATTATGAGCGCATTTACGCAATGTACATCATTTTACCAATTTTATTTTTGTATTTACGCAATGTACCTCTTTATTTTTCTAGATTATGTGTATGCTTTTCTTCTTCTTCTTCTTCTTCTATGACGCGTCGGCTCATTTTTGGGTCATGGCCCCATTTCTGGGGCTTCGCAACAATTTTTTTTTC	>E00495:125:HKLHCALXX:5:1104:13545:3085	TCTTAATATTTTGCATACAGTTTTACTTGATTTGTCTTTCTTCCGATTTTGATTTCTTCTCTTTTTTTCTTTTCATTTCAGTCAATTATGAGCGCATTTACGCAATGTACATCATTTTACCAATTTTATTTTTGTATTTACGCAATGTAC	>E00495:125:HKLHCALXX:5:1104:13545:3085	GAAAAAAAAATTGTTGCGAAGCCCCAGAAATGGGGCCATGACCCAAAAATGAGCCGACGCGTCATAGAAGAAGAAGAAGAAGAAGAAAAGCATACACATAATCTAGAAAAATAAAGAGGTACATTGCGTAAATACAAAAATAAAATTGGT
E00495:125:HKLHCALXX:5:1104:13474:27503	AGCTACTCGCTCTTCGGTCC	29	GTTCTTGCGTGTTCCTCCG	180	TCC(21)	>E00495:125:HKLHCALXX:5:1104:13474:27503	AGGCGGTTAGCTACTCGCTCTTCGGTCCGTTGCGGTGCCTGTGGCAGGTGCCTCTGGCCGGACCGGAAGTGGGCTTCGTTTGCCTCAAAGAGGAGGAGGAGGAGGAGGAGTGAGGAGGAAGGGAGAGGGGGAAGGGGAAGGAGGGAGGAAACGGGCGGCGTGACCGACAGCCCGCCTTTCGGAGGAACACGCAAGAACGCACTGCTCCTCCCTGGGGTGCCCACACCTCCCTCTCACCCTCCCACCCTCCCCCATTCCCTCCCTCCTTCCC	>E00495:125:HKLHCALXX:5:1104:13474:27503	AGGCGGTTAGCTACTCGCTCTTCGGTCCGTTGCGGTGCCTGTGGCAGGTGCCTCTGGCCGGACCGGAAGTGGGCTTCGTTTGCCTCAAAGAGGAGGAGGAGGAGGAGGAGTGAGGAGGAAGGGAGAGGGGGAAGGGGAAGGAGGGAGGAA	>E00495:125:HKLHCALXX:5:1104:13474:27503	GGGAAGGAGGGAGGGAATGGGGGAGGGTGGGAGGGTGAGAGGGAGGTGTGGGCACCCCAGGGAGGAGCAGTGCGTTCTTGCGTGTTCCTCCGAAAGGCGGGCTGTCGGTCACGCCGCCCGTTTCCTCCCTCCTTCCCCTTCCCCCTCTCC
E00495:125:HKLHCALXX:5:1104:13200:63560	CAGTCTAAAACTTTGATTTATGCATGG	63	TCACATTACTTCTCATCTATTACATTTCC	214	ATT(18)	>E00495:125:HKLHCALXX:5:1104:13200:63560	ATTAATATAATGATTATTGTGAATGTTTAATTTTTCAGTCTAAAACTTTGATTTATGCATGGAATAATAATAATAATAATGTTGGCGGAGCAGAATGTATAATGAAGAACACTTTTTTGAGGTTATTAAAAAAATATTATTGTATATCTTCTCGACGTTTTTAGACTGAAAAATTCACCATTCACAATAAGAATTATAATATGATAGATGTGAGGAAATGTAATAGATGAGAAGTAATGTGATAGATGAGAAGTAATGTGATAGATGTGAAAT	>E00495:125:HKLHCALXX:5:1104:13200:63560	ATTAATATAATGATTATTGTGAATGTTTAATTTTTCAGTCTAAAACTTTGATTTATGCATGGAATAATAATAATAATAATGTTGGCGGAGCAGAATGTATAATGAAGAACACTTTTTTGAGGTTATTAAAAAAATATTATTGTATATCTT	>E00495:125:HKLHCALXX:5:1104:13200:63560	ATTTCACATCTATCACATTACTTCTCATCTATCACATTACTTCTCATCTATTACATTTCCTCACATCTATCATATTATAATTCTTATTGTGAATGGTGAATTTTTCAGTCTAAAAACGTCGAGATGATATACAATAATATTTTTTTAATA
E00495:125:HKLHCALXX:5:1104:13149:60132	ACGGCGAATGCATAAAATCC	69	TTGTCGCTCTTTATCCGTGC	226	TCC(18)	>E00495:125:HKLHCALXX:5:1104:13149:60132	ATGAGAATGAGAAAGAAAAAGAGAAAGAGAAAGAGAGAAGAAAAGTACACGGCGAATGCATAAAATCCTCAATACCCAACCCGTCGCTACAAACACGACAGCACAGCGCTCTGGCGGATTATTGCGACCTGTATCAAATACGGGAGCTCATCCCTCGTCCACGGAGGAGGAGGAGGAGGATGAGGAGGAGGAGGAAGAGGTGGAGGAGGAGCGGGAGAAGAGAGCGCACGGATAAAGAGCGACAAAAACGCTGGCACAAGCGGCGCCGAAATCC	>E00495:125:HKLHCALXX:5:1104:13149:60132	ATGAGAATGAGAAAGAAAAAGAGAAAGAGAAAGAGAGAAGAAAAGTACACGGCGAATGCATAAAATCCTCAATACCCAACCCGTCGCTACAAACACGACAGCACAGCGCTCTGGCGGATTATTGCGACCTGTATCAAATACGGGAGCTCA	>E00495:125:HKLHCALXX:5:1104:13149:60132	GGATTTCGGCGCCGCTTGTGCCAGCGTTTTTGTCGCTCTTTATCCGTGCGCTCTCTTCTCCCGCTCCTCCTCCACCTCTTCCTCCTCCTCCTCATCCTCCTCCTCCTCCTCCGTGGACGAGGGATGAGCTCCCGTATTTGATACAGGTCG
E00495:125:HKLHCALXX:5:1104:13058:25587	ATGTAGGTTTCGGCCACAGG	88	GTCGAGGACAAGGGTGACG	214	ACG(18)	>E00495:125:HKLHCALXX:5:1104:13058:25587	TGTAAATTTTGGTATGAATTTTCTATTTAAGATCGTATCACGATTATTAGTAGAGATGGATAAATTGATGTAGGTTTCGGCCACAGGCATTTGCCTCGACGTCGTCGTCGTCGTCGTCGCCCTCGTCCTCGACGTCGTCGCCCACGTCCTTGACGTCGTCGCCCTCGTCCTCGACGTCGTTGCCCTCGTCCTCGACGCCGTCATCCTCGATGTCGTCACCCTTGTCCTCGACGCCGTCGCCCTTGACGTCGTCG	>E00495:125:HKLHCALXX:5:1104:13058:25587	TGTAAATTTTGGTATGAATTTTCTATTTAAGATCGTATCACGATTATTAGTAGAGATGGATAAATTGATGTAGGTTTCGGCCACAGGCATTTGCCTCGACGTCGTCGTCGTCGTCGTCGCCCTCGTCCTCGACGTCGTCGCCCACGTCCT	>E00495:125:HKLHCALXX:5:1104:13058:25587	CGACGACGTCAAGGGCGACGGCGTCGAGGACAAGGGTGACGACATCGAGGATGACGGCGTCGAGGACGAGGGCAACGACGTCGAGGACGAGGGCGACGACGTCAAGGACGTGGGCGACGACGTCGAGGACGAGGGCGACGACGACGACGA
E00495:125:HKLHCALXX:5:1104:11931:37313	AAAGACAATGACGGGAACCG	60	CCCAACCTCCATTGTCGC	240	TCC(24)	>E00495:125:HKLHCALXX:5:1104:11931:37313	TGGAGTCGGTCCGGCAGACGCTTCCCCTTCATCGGTCCAAAAGACAATGACGGGAACCGGACAGGAAGGAGATGGAGGAGGAGGAGGAGGAGGAGGAGGGGGCTGAATTTCGTCACGCGGATCCTCCTATAGGCAAAGGCCTTCAAGATTTATGCTTGATATATGCCGTAAATGAGCCACGTTCGAATCCAGAGCAGGGCGCGTGTATGGTGAGTGACTTATGAGCAGACCCAGCGGTCGCGACAATGGAGGTTGGGCGGGGGTGGAGGG	>E00495:125:HKLHCALXX:5:1104:11931:37313	TGGAGTCGGTCCGGCAGACGCTTCCCCTTCATCGGTCCAAAAGACAATGACGGGAACCGGACAGGAAGGAGATGGAGGAGGAGGAGGAGGAGGAGGAGGGGGCTGAATTTCGTCACGCGGATCCTCCTATAGGCAAAGGCCTTCAAGATT	>E00495:125:HKLHCALXX:5:1104:11931:37313	CCCTCCACCCCCGCCCAACCTCCATTGTCGCGACCGCTGGGTCTGCTCATAAGTCACTCACCATACACGCGCCCTGCTCTGGATTCGAACGTGGCTCATTTACGGCATATATCAAGCATAAATCTTGAAGGCCTTTGCCTCTAGGAGGAT
E00495:125:HKLHCALXX:5:1104:11779:5968	TCTTACCGTCCTCCTGAGCC	35	ACACCGATCTACCAAATGCG	210	ACG(18)	>E00495:125:HKLHCALXX:5:1104:11779:5968	TAACAACAAAGGCATCTTACCGTCCTCCTGAGCCAGAGGGCCGAATATCGGCTCATTTACATGCTCCGAATGCCAACGTGTGGTCCGATCACGCATTGGCCTCTCGAATCACCAAACGTGCCCTGAAAGCATCAGCAACAGCAGATTCGGGTGAACTGATTAAGGACCTTAAAAACTATGAAGAAACCTGACGACGACGACGACGACTGCGCATTTGGTAGATCGGTGTTCGAATCCCGACCGGCTACCCTGACTCGGGGTGTTCTAAGGTTTCC	>E00495:125:HKLHCALXX:5:1104:11779:5968	TAACAACAAAGGCATCTTACCGTCCTCCTGAGCCAGAGGGCCGAATATCGGCTCATTTACATGCTCCGAATGCCAACGTGTGGTCCGATCACGCATTGGCCTCTCGAATCACCAAACGTGCCCTGAAAGCATCAGCAACAGCAGATTCGG	>E00495:125:HKLHCALXX:5:1104:11779:5968	GGAAACCTTAGAACACCCCGAGTCAGGGTAGCCGGTCGGGATTCGAACACCGATCTACCAAATGCGCAGTCGTCGTCGTCGTCGTCAGGTTTCTTCATAGTTTTTAAGGTCCTTAATCAGTTCACCCGAATCTGCTGTTGCTGATGCTTT
E00495:125:HKLHCALXX:5:1104:11657:64263	TTTGTGCACGAGAATATGAACG	32	GGTGAACTAGCACGGAGAAGG	212	ATC(24)	>E00495:125:HKLHCALXX:5:1104:11657:64263	TTAATATTTTTTGTGCACGAGAATATGAACGACATAAAAGGGTTGCATAATTATCAATGACACCCAAGTTTTCTAATCGATTTTTAGTTGGGCTATGTATGTACGTGAAGTGGAAACTAATATATACCAATAATATATTTACTATCACCAGCAACATCTTCTCATCATTCTTAATTATCATTATCATCATCATCATCATCATCATCAGATACCTTCTCCGTGCTAGTTCACCACAAATCTGTAGGTATTATTTCCAAAGAGTTTGCCA	>E00495:125:HKLHCALXX:5:1104:11657:64263	TTAATATTTTTTGTGCACGAGAATATGAACGACATAAAAGGGTTGCATAATTATCAATGACACCCAAGTTTTCTAATCGATTTTTAGTTGGGCTATGTATGTACGTGAAGTGGAAACTAATATATACCAATAATATATTTACTATCACCA	>E00495:125:HKLHCALXX:5:1104:11657:64263	TGGCAAACTCTTTGGAAATAATACCTACAGATTTGTGGTGAACTAGCACGGAGAAGGTATCTGATGATGATGATGATGATGATGATAATGATAATTAAGAATGATGAGAAGATGTTGCTGGTGATAGTAAATATATTATTGGTATATATT
E00495:125:HKLHCALXX:5:1104:10896:26343	CACAGGCTCTGATGATGTGG	21	CTTCTCTTTAATTGCGCCCG	161	ATT(24)	>E00495:125:HKLHCALXX:5:1104:10896:26343	CACAGGCTCTGATGATGTGGTTATTTCGTGTTGCTTTCGTAGTATGTTAGTTAACATACTGTTATTGGTGTTGTTTATGACTTCACATCATCATCATCGTCATTATTATTATTATTATTATTATTATATGAGGGTGCATCGTTAAATCACATTTAAAAGACGGGCGCAATTAAAGAGAAGAAGTCCACCTTAGTTTTGGACGAAAAGTCGGGAGTGGGAAACTCACGAATACAACCAAGATCCCGAAATGGAGTTAACATAGG	>E00495:125:HKLHCALXX:5:1104:10896:26343	CACAGGCTCTGATGATGTGGTTATTTCGTGTTGCTTTCGTAGTATGTTAGTTAACATACTGTTATTGGTGTTGTTTATGACTTCACATCATCATCATCGTCATTATTATTATTATTATTATTATTATATGAGGGTGCATCGTTAAATCAC	>E00495:125:HKLHCALXX:5:1104:10896:26343	CCTATGTTAACTCCATTTCGGGATCTTGGTTGTATTCGTGAGTTTCCCACTCCCGACTTTTCGTCCAAAACTAAGGTGGACTTCTTCTCTTTAATTGCGCCCGTCTTTTAAATGTGATTTAACGATGCACCCTCATATAATAATAATAAT
E00495:125:HKLHCALXX:5:1104:10632:41005	GGTAGACGAACCGTTTGATGC	59	AAAATTGAAATTGGTGCGTGG	214	AAG(18)	>E00495:125:HKLHCALXX:5:1104:10632:41005	ATTGAGAAAGGGTACATCCACTGAAGACGTCTACAGAGGTAGACGAACCGTTTGATGCTTATAGCTCCTGTATGCAGCCTACAAACCCAGAAAACTCCGTAAAACCATTTACCACACCCGGTTGCAAAATCCTACATAATACAAATTTTACTGTGTTGCTTTGGTATTTTTATACTTCTTCTTCTTCTTCTTTTCGTTTGGGTCATCTTGGGACCACGCACCAATTTCAATTTTTCTTCCTTTGTTCTTTCCTCATTTTATGCTAT	>E00495:125:HKLHCALXX:5:1104:10632:41005	ATTGAGAAAGGGTACATCCACTGAAGACGTCTACAGAGGTAGACGAACCGTTTGATGCTTATAGCTCCTGTATGCAGCCTACAAACCCAGAAAACTCCGTAAAACCATTTACCACACCCGGTTGCAAAATCCTACATAATACAAATTTTA	>E00495:125:HKLHCALXX:5:1104:10632:41005	ATAGCATAAAATGAGGAAAGAACAAAGGAAGAAAAATTGAAATTGGTGCGTGGTCCCAAGATGACCCAAACGAAAAGAAGAAGAAGAAGAAGTATAAAAATACCAAAGCAACACAGTAAAATTTGTATTATGTAGGATTTTGCAACAGGG
E00495:125:HKLHCALXX:5:1104:10094:61732	TGCAGTTGATCGACGGAGG	80	GGGCACCATAAAAGAGGTGG	253	TGG(18)	>E00495:125:HKLHCALXX:5:1104:10094:61732	TGTCGGAATTAATCTAATCAGACAGGGCTAGTGTGAAATACTGTCACACTCCGTCATAACTGCAGTTGATCGACGGAGGAAATATATCACAAACGGCATGAATACGTAGAATTCTTAAGTAGCTTTGTAAGTATCGATTATTTGTTATAAAACAAAATATGACATTTCTAGTAGGGTGCCAACAGTCTTAAAAAACACAGTCACAGATACAAGTTATTGCCATCATTACCACCACCACCACCACCTCCACCTCCACCTCTTTTATGGTGCCCCT	>E00495:125:HKLHCALXX:5:1104:10094:61732	TGTCGGAATTAATCTAATCAGACAGGGCTAGTGTGAAATACTGTCACACTCCGTCATAACTGCAGTTGATCGACGGAGGAAATATATCACAAACGGCATGAATACGTAGAATTCTTAAGTAGCTTTGTAAGTATCGATTATTTGTTATAA	>E00495:125:HKLHCALXX:5:1104:10094:61732	AGGGGCACCATAAAAGAGGTGGAGGTGGAGGTGGTGGTGGTGGTGGTAATGATGGCAATAACTTGTATCTGTGACTGTGTTTTTTAAGACTGTTGGCACCCTACTAGAAATGTCATATTTTGTTTTATAACAAATAATCGATACTTACAA
E00495:125:HKLHCALXX:5:1103:9688:4421	CACGCAACAGGACAAAGTGC	51	TTGTTTCGGTGGAGAGGAGC	223	TCC(18)	>E00495:125:HKLHCALXX:5:1103:9688:4421	TTCCCGCGACAGACAGCTCCGTCGACACAGCACGCAACAGGACAAAGTGCATTAAGCCGCGTCGCTCGTTAAACGGGCGTTAATCACCGGCAACGGCCGTTAACTCTCACGCGCCGCGACCTGTTTCATTACGCTCTCCTTGCCTCCCTCACTCCGTCCTCTTCGTCCCCTGCACCTTCCTCCTTCTCCTCCTCCTCCTCCTCACCCACCCAGCGACCTCCAGCTCCTCTCCACCGAAACAATTATTTCGCAGGAGTTGGTGCGGAATTAAAA	>E00495:125:HKLHCALXX:5:1103:9688:4421	TTCCCGCGACAGACAGCTCCGTCGACACAGCACGCAACAGGACAAAGTGCATTAAGCCGCGTCGCTCGTTAAACGGGCGTTAATCACCGGCAACGGCCGTTAACTCTCACGCGCCGCGACCTGTTTCATTACGCTCTCCTTGCCTCCCTC	>E00495:125:HKLHCALXX:5:1103:9688:4421	TTTTAATTCCGCACCAACTCCTGCGAAATAATTGTTTCGGTGGAGAGGAGCTGGAGGTCGCTGGGTGGGTGAGGAGGAGGAGGAGGAGAAGGAGGAAGGTGCAGGGGACGAAGAGGACGGAGTGAGGGAGGCAAGGAGAGCGTAATGAAA
E00495:125:HKLHCALXX:5:1103:8126:4561	CCCAAAACGGAGAACACACC	37	CACGCAACTCTCTACCTTCCG	223	ATC(21)	>E00495:125:HKLHCALXX:5:1103:8126:4561	TGTATGAACTATAGCGCCCAAAACGGAGAACACACCTGATGATGATGATGATGATGAAAACGATTGGAGTGATATCACGAAAATTCGTGTTTCGTCGATCTAGACCTGGGACGAAAGTGTGGTTGACGGTGATCCGGGTGTTATCTTTAGCGGTGCGCCTCCAAAAGTCGCGCTCGTCGTTTCCGCATAGTTTCTGAAAACGTTTGGTACATTTCTCCATAACGGAAGGTAGAGAGTTGCGTGCAAACCTCCTGTTACATAGATC	>E00495:125:HKLHCALXX:5:1103:8126:4561	TGTATGAACTATAGCGCCCAAAACGGAGAACACACCTGATGATGATGATGATGATGAAAACGATTGGAGTGATATCACGAAAATTCGTGTTTCGTCGATCTAGACCTGGGACGAAAGTGTGGTTGACGGTGATCCGGGTGTTATCTTTAG	>E00495:125:HKLHCALXX:5:1103:8126:4561	GATCTATGTAACAGGAGGTTTGCACGCAACTCTCTACCTTCCGTTATGGAGAAATGTACCAAACGTTTTCAGAAACTATGCGGAAACGACGAGCGCGACTTTTGGAGGCGCACCGCTAAAGATAACACCCGGATCACCGTCAACCACACT
E00495:125:HKLHCALXX:5:1103:7547:15725	TATACTGCCTCCGTGGTTGG	107	GCTAACATAATATACACCCGGTATGG	229	ACG(21)	>E00495:125:HKLHCALXX:5:1103:7547:15725	TGTAGAAGAAAAAGAAGTTGATTTGTGTAACAAAATGTGAAAGTTAGTTACAAGTAATCTGGAAGATTCAGTTATATCCACTACCATATACTGCCTCCGTGGTTGGCCACGCCCAGGTATATGATAGGGACTATATTTTATTCTATCATCATCATCGTCGTCGTCGTCGTCGTCGTCTTCATTACCATCATCAACATCCTTAATTGCCTTCTCCATTTTCATCGGTTTCCATACCGGGTGTATATTATGTTAGCTTACCCTTCCCAG	>E00495:125:HKLHCALXX:5:1103:7547:15725	TGTAGAAGAAAAAGAAGTTGATTTGTGTAACAAAATGTGAAAGTTAGTTACAAGTAATCTGGAAGATTCAGTTATATCCACTACCATATACTGCCTCCGTGGTTGGCCACGCCCAGGTATATGATAGGGACTATATTTTATTCTATCATC	>E00495:125:HKLHCALXX:5:1103:7547:15725	CTGGGAAGGGTAAGCTAACATAATATACACCCGGTATGGAAACCGATGAAAATGGAGAAGGCAATTAAGGATGTTGATGATGGTAATGAAGACGACGACGACGACGACGACGATGATGATGATAGAATAAAATATAGTCCCTATCATATA
E00495:125:HKLHCALXX:5:1103:6948:48160	ATCGATTTGTTGAACTCGGG	54	GATTGGCATGAGGAGGAAGG	192	AAG(24)	>E00495:125:HKLHCALXX:5:1103:6948:48160	TTCAGAATCGATGTATGAAACTTGCGAGTGCTTATCGATTTGTTGAACTCGGGAAGTTAATTGCTCCTTACGTAGCTGTGTCAAAAGATTTTATATATTCCATGAGAACTGAAGATGCCTAGAACATACATCATTTCCTTTTCTCTCATTTTCCTAATTTTCTTCTTCTTCTTCTTCTTCTTCTCATTGACCCTTCCTCCTCATGCCAATCTCCTCTCTCTCCACCTCCTCATCCAACTCCACCTCCTCACTCCCCT	>E00495:125:HKLHCALXX:5:1103:6948:48160	TTCAGAATCGATGTATGAAACTTGCGAGTGCTTATCGATTTGTTGAACTCGGGAAGTTAATTGCTCCTTACGTAGCTGTGTCAAAAGATTTTATATATTCCATGAGAACTGAAGATGCCTAGAACATACATCATTTCCTTTTCTCTCATT	>E00495:125:HKLHCALXX:5:1103:6948:48160	AGGGGAGTGAGGAGGTGGAGTTGGATGAGGAGGTGGAGAGAGAGGAGATTGGCATGAGGAGGAAGGGTCAATGAGAAGAAGAAGAAGAAGAAGAAGAAAATTAGGAAAATGAGAGAAAAGGAAATGATGTATGTTCTAGGCATCTTCAGT
E00495:125:HKLHCALXX:5:1103:5507:27767	TTCGATGCTGATGTTCACCC	32	AGGTGGCTGTGATGTAGGGG	191	ACT(18)	>E00495:125:HKLHCALXX:5:1103:5507:27767	TCAAAATATTTTTCGATGCTGATGTTCACCCAAATTCATTCCTAAAATCCATTGCCAATATTTGGTATATACCGAGCGGCGTAGTTATTGAAACACACTCTTCTCACTTTCATGGGAATCGCTCATTCTCCTCGCCTTCCTAGAATCTTTCACGAAAAGTAGTAGTAGTAGTAGTCGTAGTAATGCTGAACCCCTACATCACAGCCACCTAAATAAGGACATCCACTCAAGCTGGTATGTAAGGCGAGTTCTACTAA	>E00495:125:HKLHCALXX:5:1103:5507:27767	TCAAAATATTTTTCGATGCTGATGTTCACCCAAATTCATTCCTAAAATCCATTGCCAATATTTGGTATATACCGAGCGGCGTAGTTATTGAAACACACTCTTCTCACTTTCATGGGAATCGCTCATTCTCCTCGCCTTCCTAGAATCTTT	>E00495:125:HKLHCALXX:5:1103:5507:27767	TTAGTAGAACTCGCCTTACATACCAGCTTGAGTGGATGTCCTTATTTAGGTGGCTGTGATGTAGGGGTTCAGCATTACTACGACTACTACTACTACTACTTTTCGTGAAAGATTCTAGGAAGGCGAGGAGAATGAGCGATTCCCATGAAA
E00495:125:HKLHCALXX:5:1103:5335:46560	TTTGTGTGTATTTCACTTTACATGCC	90	GAGAGTTATGAAGGACGCGG	201	ATC(18)	>E00495:125:HKLHCALXX:5:1103:5335:46560	TTAGAACAACTCTGTATCTAATATTTACCATTCACAGAATATAATACGAAGATTTGTTTCATATTTGTGTGTATTTCACTTTACATGCCAAAGATATCCACACAAAAATAAATTAGAAATATCCAAGATATAAAAAAGTACTTTCTAATTTCATCATCATCATCATCATAGGTTCTGCCATCCGGCAGGTCCAGTCATGGCCGCGTCCTTCATAACTCTCGGTCTTGTGCTCTTTTCTTCACCTCTGCATAATCCTCCT	>E00495:125:HKLHCALXX:5:1103:5335:46560	TTAGAACAACTCTGTATCTAATATTTACCATTCACAGAATATAATACGAAGATTTGTTTCATATTTGTGTGTATTTCACTTTACATGCCAAAGATATCCACACAAAAATAAATTAGAAATATCCAAGATATAAAAAAGTACTTTCTAATT	>E00495:125:HKLHCALXX:5:1103:5335:46560	AGGAGGATTATGCAGAGGTGAAGAAAAGAGCACAAGACCGAGAGTTATGAAGGACGCGGCCATGACTGGACCTGCCGGATGGCAGAACCTATGATGATGATGATGATGAAATTAGAAAGTACTTTTTTATATCTTGGATATTTCTAATTT
E00495:125:HKLHCALXX:5:1103:5010:49584	ATACATCGGCCGAAAATTGG	103	CATTCTCAACATATTCTTCAATTCCG	227	ATT(21)	>E00495:125:HKLHCALXX:5:1103:5010:49584	ACCATTTGTTCATTACCAGCACTTAGAAATTACGTCTTACAAGTGAGGATACTAAACATATGCTCTATGAAGATAACTGCAGATACATCGGCCGAAAATTGGTAAATATACTGATACAGGGACAAATACAGAAAAAATTAAAAAATATTCTCTGAAAATATTAAATATTATTATTATTATTATTATAAAACTTGATGTATCATTGATATTGATAGTACTTTTTTTCCGGAATTGAAGAATATGTTGAGAATGAATG	>E00495:125:HKLHCALXX:5:1103:5010:49584	ACCATTTGTTCATTACCAGCACTTAGAAATTACGTCTTACAAGTGAGGATACTAAACATATGCTCTATGAAGATAACTGCAGATACATCGGCCGAAAATTGGTAAATATACTGATACAGGGACAAATACAGAAAAAATTAAAAAATATTC	>E00495:125:HKLHCALXX:5:1103:5010:49584	CATTCATTCTCAACATATTCTTCAATTCCGGAAAAAAAGTACTATCAATATCAATGATACATCAAGTTTTATAATAATAATAATAATAATATTTAATATTTTCAGAGAATATTTTTTAATTTTTTCTGTATTTGTCCCTGTATCAGTATA
E00495:125:HKLHCALXX:5:1103:4168:63279	GGACAGGGTCAAGATGGTCC	85	GCCATTTATTGTACTGCGTCG	240	AAG(18)	>E00495:125:HKLHCALXX:5:1103:4168:63279	GAAGGAGAGATGTTGAAGAAGAAAGTGTTAAAAATGGAAGGACTTAAAGACAGGAAGGAAAAGAGGACAGGGTCAAGATGGTCCGAAGAGAGAAAAAGGATACATAGTCAGAAGATGAAAGAGTAAAGAAGAACAAAGGAAGAATCATTGAAATTGGTGCGTGCTCCCAAGATAACCCAAAAGAAGAAGAAGAAGAAGAAAGGAAAATATAAATAAAATAACTACAACGTCAGACTTCCCGACGCAGTACAATAAATGGCAATAATGATGA	>E00495:125:HKLHCALXX:5:1103:4168:63279	GAAGGAGAGATGTTGAAGAAGAAAGTGTTAAAAATGGAAGGACTTAAAGACAGGAAGGAAAAGAGGACAGGGTCAAGATGGTCCGAAGAGAGAAAAAGGATACATAGTCAGAAGATGAAAGAGTAAAGAAGAACAAAGGAAGAATCATTG	>E00495:125:HKLHCALXX:5:1103:4168:63279	TCATCATTATTGCCATTTATTGTACTGCGTCGGGAAGTCTGACGTTGTAGTTATTTTATTTATATTTTCCTTTCTTCTTCTTCTTCTTCTTTTGGGTTATCTTGGGAGCACGCACCAATTTCAATGATTCTTCCTTTGTTCTTCTTTACT
E00495:125:HKLHCALXX:5:1103:4066:32197	TTGATAATCGCTTAATTGATAATGGC	44	TCAGAATTGTCTTTGTAAGCTGCC	239	ATC(18)	>E00495:125:HKLHCALXX:5:1103:4066:32197	TTTCATCTTGCAGTGGATTGATAATCGCTTAATTGATAATGGCTTAATTGATGATGATGATGATGATGGCTTAATTGATATATGTGTATATATAAGAATATGACATTATGATTTAATTACAGAGAGAAATAGAATAGTGAAACACGCCTTATGGCAAGGAAATACGCGTTTTGATTTTCAACTGAGAATTCTGAAGATATAGCTACAGACACATTTTCATAAAATGAAAACTAATCATGGCAGCTTACAAAGACAATTCTGAAGAAAATATA	>E00495:125:HKLHCALXX:5:1103:4066:32197	TTTCATCTTGCAGTGGATTGATAATCGCTTAATTGATAATGGCTTAATTGATGATGATGATGATGATGGCTTAATTGATATATGTGTATATATAAGAATATGACATTATGATTTAATTACAGAGAGAAATAGAATAGTGAAACACGCCTT	>E00495:125:HKLHCALXX:5:1103:4066:32197	TATATTTTCTTCAGAATTGTCTTTGTAAGCTGCCATGATTAGTTTTCATTTTATGAAAATGTGTCTGTAGCTATATCTTCAGAATTCTCAGTTGAAAATCAAAACGCGTATTTCCTTGCCATAAGGCGTGTTTCACTATTCTATTTCTCT
E00495:125:HKLHCALXX:5:1103:3711:48107	CCGATAACCCGGAAAAGTCG	22	GAGGAATCGCCTGTAGACGG	240	ATC(24)	>E00495:125:HKLHCALXX:5:1103:3711:48107	ACCGATAACCCGGAAAAGTCGAGTTCACTACAATTGTGTAGTTCGTAAGAACGAACCGAGAGTAGGAAAAGTGCAGTATGTAACAAAAAACTTATCAGCGTCATATGATGATGATGATGATGATGATGTTGGTAATAGCAGAAACGGGAAACAGTTTCTATAGAACTTCGCAGCGTCAATTCACTTTGAATTCTCTGAAGTACGTATAGAGAAAAGTGGCCATCGCTGAATGTGTGGCACCGTCTACAGGCGATTCCTCGAACT	>E00495:125:HKLHCALXX:5:1103:3711:48107	ACCGATAACCCGGAAAAGTCGAGTTCACTACAATTGTGTAGTTCGTAAGAACGAACCGAGAGTAGGAAAAGTGCAGTATGTAACAAAAAACTTATCAGCGTCATATGATGATGATGATGATGATGATGTTGGTAATAGCAGAAACGGGAA	>E00495:125:HKLHCALXX:5:1103:3711:48107	AGTTCGAGGAATCGCCTGTAGACGGTGCCACACATTCAGCGATGGCCACTTTTCTCTATACGTACTTCAGAGAATTCAAAGTGAATTGACGCTGCGAAGTTCTATAGAAACTGTTTCCCGTTTCTGCTATTACCAACATCATCATCATCA
E00495:125:HKLHCALXX:5:1103:3234:52942	CGTCCCGAATGTTGAAATCC	70	TGTGAGTAAATGAGCCCATGC	220	TTG(21)	>E00495:125:HKLHCALXX:5:1103:3234:52942	GGCAATTAACAAAGCAACAAAACTAGCAATTGTCATCAATGGGGGTAAACGTCCCGAATGTTGAAATCCCAAAAGATGTTCAATCATGTATGTGTGTGTATGTTGTTGTTGTTGTTGTTGTTGACGGAGGAAGTGCGAGTAGTGCGAATATTTCCTCGATAAACCCTGCCCCTAAGTCTAAGCTTACATCCAAGAATCTTCATATAGATTTACTCCAGTGCATGGGCTCATTTACTCACAAACATAGTTCCATAGTTCCATGA	>E00495:125:HKLHCALXX:5:1103:3234:52942	GGCAATTAACAAAGCAACAAAACTAGCAATTGTCATCAATGGGGGTAAACGTCCCGAATGTTGAAATCCCAAAAGATGTTCAATCATGTATGTGTGTGTATGTTGTTGTTGTTGTTGTTGTTGACGGAGGAAGTGCGAGTAGTGCGAATA	>E00495:125:HKLHCALXX:5:1103:3234:52942	TCATGGAACTATGGAACTATGTTTGTGAGTAAATGAGCCCATGCACTGGAGTAAATCTATATGAAGATTCTTGGATGTAAGCTTAGACTTAGGGGCAGGGTTTATCGAGGAAATATTCGCACTACTCGCACTTCCTCCGTCAACAACAAC
E00495:125:HKLHCALXX:5:1103:31933:3612	TTTCCTTCTCAACACTTTGGG	38	AAATTCGCTGATTGACGGG	218	TGG(18)	>E00495:125:HKLHCALXX:5:1103:31933:3612	ATTACTATTATTAATATTTCCTTCTCAACACTTTGGGATAATATTTTTTTTCTTTTTCAGTGATTTTTAAGTTGTTACCGAGGACCTGGGTTTTCATATACAAGAAGTTGAAAATTCTCAGAAGCGGTGGGTGTCTTCTCCAGTTATTGCTACTGTCACCACACCCACAACCACAACCACCACCACCACCACCGCCACCACCGCCACCTCTACCACCCCCGTCAATCAGCGAATTTTGCATCGTAAAATATGCTCATCGCAGAGCCACGAAGTT	>E00495:125:HKLHCALXX:5:1103:31933:3612	ATTACTATTATTAATATTTCCTTCTCAACACTTTGGGATAATATTTTTTTTCTTTTTCAGTGATTTTTAAGTTGTTACCGAGGACCTGGGTTTTCATATACAAGAAGTTGAAAATTCTCAGAAGCGGTGGGTGTCTTCTCCAGTTATTGC	>E00495:125:HKLHCALXX:5:1103:31933:3612	AACTTCGTGGCTCTGCGATGAGCATATTTTACGATGCAAAATTCGCTGATTGACGGGGGTGGTAGAGGTGGCGGTGGTGGCGGTGGTGGTGGTGGTGGTTGTGGTTGTGGGTGTGGTGACAGTAGCAATAACTGGAGAAGACACCCACCG
E00495:125:HKLHCALXX:5:1103:31253:28031	TCTTCTTCTCCGCCACCG	21	TTAAAATGTGATGTAAATGCCGC	208	TGG(24)	>E00495:125:HKLHCALXX:5:1103:31253:28031	CTTCTTCTTCTCCGCCACCGCCACCACCATCACCACCACCACCACCACCACCACCCTCGCCACCCACTTTCCTCTTACCCCCGCCATACCCTGTTTGCGTCCCCATGACGCGGCGACTTTGTGGATTCGGCGAGTTTGTTTGACTGTCTGTTTATGTTAATAAGTTTCGTTACACCACGCTCGTGGCGCGGGGCTCGCGAAGCAAATGCGGCATTTACATCACATTTTAAATGGAAATACATGCAAATTTAATCCATGTCCATTGCCGTTAAAA	>E00495:125:HKLHCALXX:5:1103:31253:28031	CTTCTTCTTCTCCGCCACCGCCACCACCATCACCACCACCACCACCACCACCACCCTCGCCACCCACTTTCCTCTTACCCCCGCCATACCCTGTTTGCGTCCCCATGACGCGGCGACTTTGTGGATTCGGCGAGTTTGTTTGACTGTCTG	>E00495:125:HKLHCALXX:5:1103:31253:28031	TTTTAACGGCAATGGACATGGATTAAATTTGCATGTATTTCCATTTAAAATGTGATGTAAATGCCGCATTTGCTTCGCGAGCCCCGCGCCACGAGCGTGGTGTAACGAAACTTATTAACATAAACAGACAGTCAAACAAACTCGCCGAAT
E00495:125:HKLHCALXX:5:1103:29457:43026	TAAGCGAATAGGGCTGGTGG	64	GCCCTCGTAATCGTCAGTGG	218	AGC(24)	>E00495:125:HKLHCALXX:5:1103:29457:43026	GAGAGATAGAAATAAGGATAAAAACGATTGGAGAAAGAGAGAATAAGCGAATAGGGCTGGTGGGAGTAAGGGGAGTATGAGTGCGAGAGACGCGAGCAGAGCATGACCAGCAGCTAGCAGTGGCGGTGGCGGTGGCGCCGTCGTTGCGCTTCCGTGCTAGGTAGAGAGCAGCTGCTGCTGCTGCTGCTGCTGCTAGCGTATGCGAGTCGACGCGTTTCCACTGACGATTACGAGGGCGCCGGAGCAAGACGTTCGGAGCCGCCACGGAGAA	>E00495:125:HKLHCALXX:5:1103:29457:43026	GAGAGATAGAAATAAGGATAAAAACGATTGGAGAAAGAGAGAATAAGCGAATAGGGCTGGTGGGAGTAAGGGGAGTATGAGTGCGAGAGACGCGAGCAGAGCATGACCAGCAGCTAGCAGTGGCGGTGGCGGTGGCGCCGTCGTTGCGCT	>E00495:125:HKLHCALXX:5:1103:29457:43026	TTCTCCGTGGCGGCTCCGAACGTCTTGCTCCGGCGCCCTCGTAATCGTCAGTGGAAACGCGTCGACTCGCATACGCTAGCAGCAGCAGCAGCAGCAGCAGCTGCTCTCTACCTAGCACGGAAGCGCAACGACGGCGCCACCGCCACCGCC
E00495:125:HKLHCALXX:5:1103:29173:8816	CAGGTGGATTGGCCATTAGC	27	CATTCATCTCAGCCCTCTGC	187	AAG(21)	>E00495:125:HKLHCALXX:5:1103:29173:8816	GAGAATCAGGTGGATTGGCCATTAGCATTGAATGCCAGAAACTCGGATAGTTAAGAAGATATTTACAGGAAAGCTGGGACGGAAGAAGAAGAAGAAGAAGAAGAGGACAACCCAGGAAAAGATTGTTAGATGATATGGAGGAAGACCTGAGAGAGCTGAGGATCGGTCAAAAACTGGAGAAGGAAAGCAGAGGGCTGAGATGAATGGAGACTGGCTATTAAGGAGGCCAAGGACCTGCATGGTCTGTAGCGCCGACCAAGAATATATATA	>E00495:125:HKLHCALXX:5:1103:29173:8816	GAGAATCAGGTGGATTGGCCATTAGCATTGAATGCCAGAAACTCGGATAGTTAAGAAGATATTTACAGGAAAGCTGGGACGGAAGAAGAAGAAGAAGAAGAAGAGGACAACCCAGGAAAAGATTGTTAGATGATATGGAGGAAGACCTGA	>E00495:125:HKLHCALXX:5:1103:29173:8816	TATATATATTCTTGGTCGGCGCTACAGACCATGCAGGTCCTTGGCCTCCTTAATAGCCAGTCTCCATTCATCTCAGCCCTCTGCTTTCCTTCTCCAGTTTTTGACCGATCCTCAGCTCTCTCAGGTCTTCCTCCATATCATCTAACAATC
E00495:125:HKLHCALXX:5:1103:27844:23143	TCGAGAGACAGCGACACACC	93	GGAACGAGCCCACACAGC	235	AAG(24)	>E00495:125:HKLHCALXX:5:1103:27844:23143	AGAATATTAGAACAGAGAAAAGTTAGGGAATGGTTTAAGTCTTTTACCGGTTCTTGTGACGGCTCGCCGCTATCGAGAGACAGCGACACACCCGCAATCCCCGGGTCCAGAGTTGGAAGAAAAGAGAGTAGAGTTAGCTTTAGAAGAAGAAGAAGAAGAAGAAGAAGTATGAGAATTAAAGAGAAGAGAGAAGTTAAAGATTGAAGTAAGTGATAGGTCAAACTCTATACCGGTGCTGTGTGGGCTCGTTCCC	>E00495:125:HKLHCALXX:5:1103:27844:23143	AGAATATTAGAACAGAGAAAAGTTAGGGAATGGTTTAAGTCTTTTACCGGTTCTTGTGACGGCTCGCCGCTATCGAGAGACAGCGACACACCCGCAATCCCCGGGTCCAGAGTTGGAAGAAAAGAGAGTAGAGTTAGCTTTAGAAGA	>E00495:125:HKLHCALXX:5:1103:27844:23143	GGGAACGAGCCCACACAGCACCGGTATAGAGTTTGACCTATCACTTACTTCAATCTTTAACTTCTCTCTTCTCTTTAATTCTCATACTTCTTCTTCTTCTTCTTCTTCTTCTAAAGCTAACTCTACTCTCTTTTCTTCCAACTCTGG
E00495:125:HKLHCALXX:5:1103:27803:4649	AGGCGCTTCAGAAAGAAAGC	42	TCTATCAGGAAATTGGCCGC	226	AGG(18)	>E00495:125:HKLHCALXX:5:1103:27803:4649	TTCGGAAGATCTGCGACGCTCAGGCGCTTCAGAAAGAAAGCGACGTGTTACTTTTGGGACAAACTATGTAACATGTCACGTGTAAATCGTTGACTCTATTCTGGAGCATTCCTACAGCGAATGTCTGTCTATCTCTTGCCTTGGACGACGTCGTCGTCGGAGGAGGAGGAGGAGGAAGCGCGTCGGGTGATTTATGCGTCTCTGGGTCCAACGAGCCAGTCCACTGCGGCCAATTTCCTGATAGACCCGCTCTGGGAGCGCCTCATGAATA	>E00495:125:HKLHCALXX:5:1103:27803:4649	TTCGGAAGATCTGCGACGCTCAGGCGCTTCAGAAAGAAAGCGACGTGTTACTTTTGGGACAAACTATGTAACATGTCACGTGTAAATCGTTGACTCTATTCTGGAGCATTCCTACAGCGAATGTCTGTCTATCTCTTGCCTTGGACGACG	>E00495:125:HKLHCALXX:5:1103:27803:4649	TATTCATGAGGCGCTCCCAGAGCGGGTCTATCAGGAAATTGGCCGCAGTGGACTGGCTCGTTGGACCCAGAGACGCATAAATCACCCGACGCGCTTCCTCCTCCTCCTCCTCCGACGACGACGTCGTCCAAGGCAAGAGATAGACAGACA
E00495:125:HKLHCALXX:5:1103:27559:34641	TATTGCTACATTTGAACTGACACTTGG	120	TGGGCATTTGCGAGAACG	250	ATC(18)	>E00495:125:HKLHCALXX:5:1103:27559:34641	ATAAGCACATTTCGCAAGGGAAGATTATTTTATTCACATAACATATTTTTAAATCAAACAGGCATTCTTCTTAGTCTTCTTTTTTAAATATGTATTGCTACATTTGAACTGACACTTGGTCTTTTCAATTTTAATCATTCTAAATCCATTAGTAACTTAGATAATAAAAGGCGATGATGTTGATGATGATGATGATGATATTTGTAGATTTACGAGATGAAGGTGTTTGTATAAACAATTTGTAAGAAACGTTCTCGCAAATGCCCA	>E00495:125:HKLHCALXX:5:1103:27559:34641	ATAAGCACATTTCGCAAGGGAAGATTATTTTATTCACATAACATATTTTTAAATCAAACAGGCATTCTTCTTAGTCTTCTTTTTTAAATATGTATTGCTACATTTGAACTGACACTTGGTCTTTTCAATTTTAATCATTCTAAATCCATT	>E00495:125:HKLHCALXX:5:1103:27559:34641	TGGGCATTTGCGAGAACGTTTCTTACAAATTGTTTATACAAACACCTTCATCTCGTAAATCTACAAATATCATCATCATCATCATCAACATCATCGCCTTTTATTATCTAAGTTACTAATGGATTTAGAATGATTAAAATTGAAAAGACC
E00495:125:HKLHCALXX:5:1103:27093:58163	TGTCATCAGTTTTCGTGGTCG	71	GAATACGACGAAGGCGAAGG	232	ACG(21)	>E00495:125:HKLHCALXX:5:1103:27093:58163	AGTTCGTCAGCGGCGTCGTTATCGTCGTTCGTTGTCCGTCTTGGTCCCTTGTCATCAGTTTTCGTGGTCGTCCGTAGTCGAACGTCGTCGTCGTCGTCGTCGTACAAAGTCCATCTTCGTCGTCCGGGTTCCCCGTCGTCCTTCGTCCGTCTTCGTCAGTCGTCTTTTTCGTCCGTAGTCTTCGTCGTCCGTCGCCTACTTCGTCGCCTACTTCGTCGCCTACTTCGCCCACCTTCGCCTTCGTCGTATTCGTCGTCGTCATCGT	>E00495:125:HKLHCALXX:5:1103:27093:58163	AGTTCGTCAGCGGCGTCGTTATCGTCGTTCGTTGTCCGTCTTGGTCCCTTGTCATCAGTTTTCGTGGTCGTCCGTAGTCGAACGTCGTCGTCGTCGTCGTCGTACAAAGTCCATCTTCGTCGTCCGGGTTCCCCGTCGTCCTTCGTCCGT	>E00495:125:HKLHCALXX:5:1103:27093:58163	ACGATGACGACGACGAATACGACGAAGGCGAAGGTGGGCGAAGTAGGCGACGAAGTAGGCGACGAAGTAGGCGACGGACGACGAAGACTACGGACGAAAAAGACGACTGACGAAGACGGACGAAGGACGACGGGGAACCCGGACGACGAA
E00495:125:HKLHCALXX:5:1103:26687:40583	GTAAATCACGTGGGCCTTGC	62	GGCGTAGTACCTGCTCTGACG	243	ATC(24)	>E00495:125:HKLHCALXX:5:1103:26687:40583	TTTAAATCATATAGGTTACGTAATATCGGCCGACGATTTTAGTAAATCACGTGGGCCTTGCCAGGTGTCAATCTATTCTGGTATGATGATTTTGATGATGATGATGATGATGATGAGGCGAATGAGTTCCTGATTCAACCTCGTGCCCACTCAAGGAGCGTTCGCCGCCGCCGCCTCCGTCGATTACGCAACGCCCAACCAAGCGCACGCCTCCGTCGGAGCGCGTGGTCGCGTGCGCGTGACGTCAGAGCAGGTACTACGCCCTT	>E00495:125:HKLHCALXX:5:1103:26687:40583	TTTAAATCATATAGGTTACGTAATATCGGCCGACGATTTTAGTAAATCACGTGGGCCTTGCCAGGTGTCAATCTATTCTGGTATGATGATTTTGATGATGATGATGATGATGATGAGGCGAATGAGTTCCTGATTCAACCTCGTGCCCAC	>E00495:125:HKLHCALXX:5:1103:26687:40583	AAGGGCGTAGTACCTGCTCTGACGTCACGCGCACGCGACCACGCGCTCCGACGGAGGCGTGCGCTTGGTTGGGCGTTGCGTAATCGACGGAGGCGGCGGCGGCGAACGCTCCTTGAGTGGGCACGAGGTTGAATCAGGAACTCATTCGCC
E00495:125:HKLHCALXX:5:1103:26423:41532	CGCTTTCCAAGAAACAAACG	42	CAGGGCGACTATCGATTTCC	194	TCC(18)	>E00495:125:HKLHCALXX:5:1103:26423:41532	CGCGTGGATGATGGATGGACGCGCTTTCCAAGAAACAAACGAGATTGAATGTAATTGGAACGGAATATTCGAGAAATGCGCGTCGACGAATGAGAGGGGGAGGAGGAGGAGGAGGAAGTAGAGAGGGAGGGAGAGGGGGAGGGAGAGGGAGAAGGGAGGGGTACAAACGACCTCTTTCCCTCTCGAAGAATGCGGAAATCGATAGTCGCCCTGCAGGAGAGTCTGCGGAGGCGCGTTTGAGCCCAGAGTACACCCAACGAACTCCTTCACGCAA	>E00495:125:HKLHCALXX:5:1103:26423:41532	CGCGTGGATGATGGATGGACGCGCTTTCCAAGAAACAAACGAGATTGAATGTAATTGGAACGGAATATTCGAGAAATGCGCGTCGACGAATGAGAGGGGGAGGAGGAGGAGGAGGAAGTAGAGAGGGAGGGAGAGGGGGAGGGAGAGGGA	>E00495:125:HKLHCALXX:5:1103:26423:41532	TTGCGTGAAGGAGTTCGTTGGGTGTACTCTGGGCTCAAACGCGCCTCCGCAGACTCTCCTGCAGGGCGACTATCGATTTCCGCATTCTTCGAGAGGGAAAGAGGTCGTTTGTACCCCTCCCTTCTCCCTCTCCCTCTCCCTCTCCCTCCC
E00495:125:HKLHCALXX:5:1103:26078:54858	TACACCCCTAAATGCACCCC	33	ATGGATACGGCAGTTAGGGC	211	TGG(18)	>E00495:125:HKLHCALXX:5:1103:26078:54858	CTCTGAACTCATTACACCCCTAAATGCACCCCACCGTCTCAATTATATTCGATGACCACCATTACCACCACCACCACCACCACTACTACTAAAACCATGGAAAGGACCCCGTGTGGTGTCGGGACCACCTGGAGAATAGCACCACGGGATCTCCCCCTGTCGTAAGAGGCGACTATTCGGAGTAGCTGCCCGCTATCCTTAATCTTAATAGCCCTAACTGCCGTATCCATCTATCCACTCCTGCACCCGCTCTGGTTTCGAGGAACC	>E00495:125:HKLHCALXX:5:1103:26078:54858	CTCTGAACTCATTACACCCCTAAATGCACCCCACCGTCTCAATTATATTCGATGACCACCATTACCACCACCACCACCACCACTACTACTAAAACCATGGAAAGGACCCCGTGTGGTGTCGGGACCACCTGGAGAATAGCACCACGGGAT	>E00495:125:HKLHCALXX:5:1103:26078:54858	GGTTCCTCGAAACCAGAGCGGGTGCAGGAGTGGATAGATGGATACGGCAGTTAGGGCTATTAAGATTAAGGATAGCGGGCAGCTACTCCGAATAGTCGCCTCTTACGACAGGGGGAGATCCCGTGGTGCTATTCTCCAGGTGGTCCCGAC
E00495:125:HKLHCALXX:5:1103:25499:41057	TGCAGTAGGATTACACGGCG	85	GTATCGGAAACGCAACAGCG	224	ATC(18)	>E00495:125:HKLHCALXX:5:1103:25499:41057	GATTCCAGGAGATGTGAAGCGCCCAAGGAGGAGACAAACACGTTGGATTGACGAGATTGTTAGGTGCAGTAGGATTACACGGCGGATAAAGGCCCAGAACCGAATATGTTAAAAGCATGCTGATGAGGCATTCATCCTGCAGTGGACTGACAATTGTTAACTACGACAACGACGACGATGATGATGATGATGATTATAATGATGAAGAACTTGTGAACACACTCGCTGTTGCGTTTCCGATACGTAGAGACGGACAAAAC	>E00495:125:HKLHCALXX:5:1103:25499:41057	GATTCCAGGAGATGTGAAGCGCCCAAGGAGGAGACAAACACGTTGGATTGACGAGATTGTTAGGTGCAGTAGGATTACACGGCGGATAAAGGCCCAGAACCGAATATGTTAAAAGCATGCTGATGAGGCATTCATCCTGCAGTGGACTGA	>E00495:125:HKLHCALXX:5:1103:25499:41057	GTTTTGTCCGTCTCTACGTATCGGAAACGCAACAGCGAGTGTGTTCACAAGTTCTTCATCATTATAATCATCATCATCATCATCGTCGTCGTTGTCGTAGTTAACAATTGTCAGTCCACTGCAGGATGAATGCCTCATCAGCATGCTTTT
E00495:125:HKLHCALXX:5:1103:25438:11804	CGAAGATGATGGCGAAGACG	94	GCCGTCGCCATTATTATCACC	215	ATC(18)	>E00495:125:HKLHCALXX:5:1103:25438:11804	ATGATGGTGATAACGACGATGATGATAACGACGACGATGATGATAACGACGACGATGATGATAATGGCGACGACGAAGATGATGGCGAAGACGATGATGATAATGGCGACGACGAAGAAGATGATGGCGAAGACGATGATGATGATGATGATGTTGATGGCGATGACGATGAGATGATAATGGCGATGATGATGGTGATAATGGCGATGACGATGGTGATAATAATGGCGACGGCGATGATAATATTGACAACGATTGTGATTATTATGATT	>E00495:125:HKLHCALXX:5:1103:25438:11804	ATGATGGTGATAACGACGATGATGATAACGACGACGATGATGATAACGACGACGATGATGATAATGGCGACGACGAAGATGATGGCGAAGACGATGATGATAATGGCGACGACGAAGAAGATGATGGCGAAGACGATGATGATGATGATG	>E00495:125:HKLHCALXX:5:1103:25438:11804	AATCATAATAATCACAATCGTTGTCAATATTATCATCGCCGTCGCCATTATTATCACCATCGTCATCGCCATTATCACCATCATCATCGCCATTATCATCTCATCGTCATCGCCATCAACATCATCATCATCATCATCGTCTTCGCCATC
E00495:125:HKLHCALXX:5:1103:25144:67340	CACTTACGCTCACTTGCTTGC	43	AGAGGCAAACCTCGAAAGGG	169	ATC(18)	>E00495:125:HKLHCALXX:5:1103:25144:67340	AATAGTTCGCGTGAGCATTTTCACTTACGCTCACTTGCTTGCTTACTTCCCAGCTTAGCTTCATTATCATCTTTATCATCATCATCATCATCTTCTCCAGAGGTTGAATATCTCCTGTTGGATCTGCCCTCTACTATGCCCTTCATCTTGTTTCTTGTCTTTTTAAATCCCTTTCGAGGTTTGCCTCTTTTCTTTCCTTCTCGCGCTTTAATATTCTTCTTTCCTTACGATCCTCAGAGGTCACGTCCGGTCTATTTTC	>E00495:125:HKLHCALXX:5:1103:25144:67340	AATAGTTCGCGTGAGCATTTTCACTTACGCTCACTTGCTTGCTTACTTCCCAGCTTAGCTTCATTATCATCTTTATCATCATCATCATCATCTTCTCCAGAGGTTGAATATCTCCTGTTGGATCTGCCCTCTACTATGCCCTTCAT	>E00495:125:HKLHCALXX:5:1103:25144:67340	GAAAATAGACCGGACGTGACCTCTGAGGATCGTAAGGAAAGAAGAATATTAAAGCGCGAGAAGGAAAGAAAAGAGGCAAACCTCGAAAGGGATTTAAAAAGACAAGAAACAAGATGAAGGGCATAGTAGAGGGCAGATCCAACAGG
E00495:125:HKLHCALXX:5:1103:25104:33691	CTCAAGCTCCTCCACCACG	79	ACAATACTTTTGTGACTCCTAGGTCC	222	ATT(18)	>E00495:125:HKLHCALXX:5:1103:25104:33691	CAATATAATTTTCTGATATAGTGTACCTTTTCAGCACAGCTCTTGGTATCATCAGATTACTCAAGCTCCTCCACCACGACAAACTTATGTTTCATTGGAGAGGTTATTATTTAGTACTATTATTATTATTATTATTACTATTATATAGATTATACAAATTAGTATGCACTTTCAAATTATTTGACTGGATTTTATAACTTTGAGACTTGAGCCTTGACCTAGGACCTAGGAGTCACAAAAGTATTGTATTATGTAATTCTAAGAAT	>E00495:125:HKLHCALXX:5:1103:25104:33691	CAATATAATTTTCTGATATAGTGTACCTTTTCAGCACAGCTCTTGGTATCATCAGATTACTCAAGCTCCTCCACCACGACAAACTTATGTTTCATTGGAGAGGTTATTATTTAGTACTATTATTATTATTATTATTACTATTATAT	>E00495:125:HKLHCALXX:5:1103:25104:33691	ATTCTTAGAATTACATAATACAATACTTTTGTGACTCCTAGGTCCTAGGTCAAGGCTCAAGTCTCAAAGTTATAAAATCCAGTCAAATAATTTGAAAGTGCATACTAATTTGTATAATCTATATAATAGTAATAATAATAATAATA
E00495:125:HKLHCALXX:5:1103:24444:59657	GTGCGTTTTCCGTTTTAGCC	27	AAGAGCGACATAGCCAAGCC	251	TCC(24)	>E00495:125:HKLHCALXX:5:1103:24444:59657	CCTTGCGTGCGTTTTCCGTTTTAGCCGCGTTACGTAATGGCCATCGCCGAAGTCTCCGCCTTGCCTCTTGGCGTGGAGGAGGAGGAGGAGGAGGAGGAGCGCAGGCAGTATACCACTCACATCTGGCTCCAGGAAGGAAACGAATGCCAAGCACCTTCCTTATCGAGCCTGATAACGCGTTTGCCCGAGGTTGGGGAGAGGCAGCCAGGCAGCAAGCCAGCAGGTCCAGTAAATGCGCTACACCAAACATGGCTTGGCTATGTCGCTCTTCC	>E00495:125:HKLHCALXX:5:1103:24444:59657	CCTTGCGTGCGTTTTCCGTTTTAGCCGCGTTACGTAATGGCCATCGCCGAAGTCTCCGCCTTGCCTCTTGGCGTGGAGGAGGAGGAGGAGGAGGAGGAGCGCAGGCAGTATACCACTCACATCTGGCTCCAGGAAGGAAACGAATGCCAA	>E00495:125:HKLHCALXX:5:1103:24444:59657	GGAAGAGCGACATAGCCAAGCCATGTTTGGTGTAGCGCATTTACTGGACCTGCTGGCTTGCTGCCTGGCTGCCTCTCCCCAACCTCGGGCAAACGCGTTATCAGGCTCGATAAGGAAGGTGCTTGGCATTCGTTTCCTTCCTGGAGCCAG
E00495:125:HKLHCALXX:5:1103:23784:46595	GACGCCATAATAAGCGTCCG	51	ATATAAAGCCGGACCCATCG	250	TTG(18)	>E00495:125:HKLHCALXX:5:1103:23784:46595	AAGACAATTGACAGGACTAAAACAAGACTGGACGCCATAATAAGCGTCCGCTAGGCCACGAGGCCGACGAGACTATAACAAGGGACTCCATCCCCAACGCGATCATACTCTAGAATCACGGATGCCTCCTAACGGAGAATATCAAGACGAGAGGCCGCAGCCCTGAAAAACGGGTGAGAACTCTCCAAAGGCCGACGTCACAGTCGGCCTAATAACAAGATGGATGTTGTTGTTGTTGTTGTTTGTGTGCGATGGGTCCGGCTTTATAT	>E00495:125:HKLHCALXX:5:1103:23784:46595	AAGACAATTGACAGGACTAAAACAAGACTGGACGCCATAATAAGCGTCCGCTAGGCCACGAGGCCGACGAGACTATAACAAGGGACTCCATCCCCAACGCGATCATACTCTAGAATCACGGATGCCTCCTAACGGAGAATATCAAGACGA	>E00495:125:HKLHCALXX:5:1103:23784:46595	ATATAAAGCCGGACCCATCGCACACAAACAACAACAACAACAACATCCATCTTGTTATTAGGCCGACTGTGACGTCGGCCTTTGGAGAGTTCTCACCCGTTTTTCAGGGCTGCGGCCTCTCGTCTTGATATTCTCCGTTAGGAGGCATCC
E00495:125:HKLHCALXX:5:1103:23713:9976	CTCATCCCCTTCTCTCCACG	31	TTGCGTGTTAGGAATGTGCC	185	ATC(18)	>E00495:125:HKLHCALXX:5:1103:23713:9976	CTTATAAAAGCTCATCCCCTTCTCTCCACGACCAATCATCATCATCATCATCATATTTTCAAAACTGTTCTCAGACCAATCATAACCTACGGTGCTCAAATATGGGGAAGTGCCGCCCCATCTAACATGAAACCCCTCCAGACGTTTCAAAACGGTATCCTCCGTCTCGTCATCAAAGCCCAATGGCACATTCCTAACACGCAACTTTACACAGAACTTCAAATTCCTTCCATTTCCAAATTTATATCCCACTT	>E00495:125:HKLHCALXX:5:1103:23713:9976	CTTATAAAAGCTCATCCCCTTCTCTCCACGACCAATCATCATCATCATCATCATATTTTCAAAACTGTTCTCAGACCAATCATAACCTACGGTGCTCAAATATGGGGAAGTGCCGCCCCATCTAACATGAAACCCCTCCAGACGTTTCAA	>E00495:125:HKLHCALXX:5:1103:23713:9976	AAGTGGGATATAAATTTGGAAATGGAAGGAATTTGAAGTTCTGTGTAAAGTTGCGTGTTAGGAATGTGCCATTGGGCTTTGATGACGAGACGGAGGATACCGTTTTGAAACGTCTGGAGGGGTTTCATGTTAGATGGGGCGGCACTTCCC
E00495:125:HKLHCALXX:5:1103:2321:54242	AAGGAAATAACAAGTAAGTACATTCTCC	50	CACACATGATGCGGAAGC	251	ATC(21)	>E00495:125:HKLHCALXX:5:1103:2321:54242	ACAACATGTAAATATACGTATAAGGAAATAACAAGTAAGTACATTCTCCTTTTTTAAATAGCCAACCATTTAAATTTGTTTACCAAAAAATAAATTTTGAGAAAAGTTATGTCTTGTTTTCTAAGGAGGACAAATTGACTAAGAAAAATTCGGGCCATAGGTGTTGAAACATTTTCGTTATGTAGTAGATTTTAATACAAAGGTATAATACTGATGATGATGATGATGATGAAGATGACTATATCTACAAGCTTCCGCATCATGTGTGGTTTAT	>E00495:125:HKLHCALXX:5:1103:2321:54242	ACAACATGTAAATATACGTATAAGGAAATAACAAGTAAGTACATTCTCCTTTTTTAAATAGCCAACCATTTAAATTTGTTTACCAAAAAATAAATTTTGAGAAAAGTTATGTCTTGTTTTCTAAGGAGGACAAATTGACTAAGAAAAATT	>E00495:125:HKLHCALXX:5:1103:2321:54242	ATAAACCACACATGATGCGGAAGCTTGTAGATATAGTCATCTTCATCATCATCATCATCATCAGTATTATACCTTTGTATTAAAATCTACTACATAACGAAAATGTTTCAACACCTATGGCCCGAATTTTTCTTAGTCAATTTGTCCTCC
E00495:125:HKLHCALXX:5:1103:22374:28927	CATGTGTGCAAATATTGCTATTACG	38	AATCCGAAAACGAACAAGGC	151	ATC(18)	>E00495:125:HKLHCALXX:5:1103:22374:28927	TAAAGAAAACAACATGTGTGCAAATATTGCTATTACGAGAACAAAACTAGAATTATAAAAAAATTTGGGAATTTTAGGACGGGTGATGACACTGTCATTAGTATCATCATCATCATCTTCATCATCATCATCATCACTGGTCATCATCGTGCCTTGTTCGTTTTCGGATTATGGTCTTCATGGGTCTCAAGACTATCACGTCTTCCTGAATCTAATAATATTCACACAACACCCCAAGAAAAACAACACCCCTAACACTAGAAAACATTTAT	>E00495:125:HKLHCALXX:5:1103:22374:28927	TAAAGAAAACAACATGTGTGCAAATATTGCTATTACGAGAACAAAACTAGAATTATAAAAAAATTTGGGAATTTTAGGACGGGTGATGACACTGTCATTAGTATCATCATCATCATCTTCATCATCATCATCATCACTGGTCATCATCGT	>E00495:125:HKLHCALXX:5:1103:22374:28927	ATAAATGTTTTCTAGTGTTAGGGGTGTTGTTTTTCTTGGGGTGTTGTGTGAATATTATTAGATTCAGGAAGACGTGATAGTCTTGAGACCCATGAAGACCATAATCCGAAAACGAACAAGGCACGATGATGACCAGTGATGATGATGATG
E00495:125:HKLHCALXX:5:1103:21714:22792	AAGAGAAGTAAATAAACGATACATATCACC	80	GGAGACAGAAGACACGTCGG	213	ATC(21)	>E00495:125:HKLHCALXX:5:1103:21714:22792	TCAAAAAGTATTTATTTTTCATGCAAATAAATATTTAGAGGATTGAAATAAGAGAAGTAAATAAACGATACATATCACCATCATCATCATCATCATCATAATCAACCATTATCAATCCATTGCAGGATGAAGACTTCAGGATGCTTCCAACACACGTGGTCCAGTGCCTTTCTCTGCCACTTGTTCCTACTGTATTTAACAATCTCTTCAATCCGACGTGTCTTCTGTCTCCTACTCGGGTGTTTCACATTTTTTTGGGATCTAT	>E00495:125:HKLHCALXX:5:1103:21714:22792	TCAAAAAGTATTTATTTTTCATGCAAATAAATATTTAGAGGATTGAAATAAGAGAAGTAAATAAACGATACATATCACCATCATCATCATCATCATCATAATCAACCATTATCAATCCATTGCAGGATGAAGACTTCAGGATGCTTCCAA	>E00495:125:HKLHCALXX:5:1103:21714:22792	ATAGATCCCAAAAAAATGTGAAACACCCGAGTAGGAGACAGAAGACACGTCGGATTGAAGAGATTGTTAAATACAGTAGGAACAAGTGGCAGAGAAAGGCACTGGACCACGTGTGTTGGAAGCATCCTGAAGTCTTCATACTGCAATGGA
E00495:125:HKLHCALXX:5:1103:21582:71541	ACGTATCTTTCCACCCCACC	22	GAAATGGAAACTTGCCCTGG	208	TCC(18)	>E00495:125:HKLHCALXX:5:1103:21582:71541	CACGTATCTTTCCACCCCACCGGACGCGCGCCCAGTCTAACACGTTCTTCGCCTCCTCCTCCTCCTCCTTACGACCCTTCCACATCGACCGGCCGAGCGGACAGCCAGTCTGCCCGCAAAGGGGAGCTCACACTAGTGTAATGATCTCGCTAGCCCTCTCTGGACGCCACTGCGCCGCCTTGGGTTTCCTTTCGTGCGTGTGCGTCACCAGGGCAAGTTTCCATTTCTAGATAAGACACTTTCATTATCATCACAAGCGTCAAATTTTTCGT	>E00495:125:HKLHCALXX:5:1103:21582:71541	CACGTATCTTTCCACCCCACCGGACGCGCGCCCAGTCTAACACGTTCTTCGCCTCCTCCTCCTCCTCCTTACGACCCTTCCACATCGACCGGCCGAGCGGACAGCCAGTCTGCCCGCAAAGGGGAGCTCACACTAGTGTAATGATCTCGC	>E00495:125:HKLHCALXX:5:1103:21582:71541	ACGAAAAATTTGACGCTTGTGATGATAATGAAAGTGTCTTATCTAGAAATGGAAACTTGCCCTGGTGACGCACACGCACGAAAGGAAACCCAAGGCGGCGCAGTGGCGTCCAGAGAGGGCTAGCGAGATCATTACACTAGTGTGAGCTCC
E00495:125:HKLHCALXX:5:1103:21237:65599	GAACGCTGTAAAACGAGCCC	69	CTCCTTCACTTGGTCCTCGG	241	AAG(18)	>E00495:125:HKLHCALXX:5:1103:21237:65599	CGCTCCGAGATCCCTGTAAAGGAGGGCTTCGCAAGGGCTCTGTAAAGCGAACGCTGTAAAACGAGCCCTTTCCCTCCCTCGCCCTTCCAGCACCTGCTCGCTCCCTGTGCCCATTGGGCCTCTGCGCACCGAGTCACTCGGAGAAGAAGAAGAAGAAGAATCGAGGCTGTTGCTTCAACACCCGACCACACGTCCAGGTGCTCTCCTCCCAGACCACGACGGCGGAGGTCCTTAGATGGCCCGAGGACCAAGTGAAGGAGGAA	>E00495:125:HKLHCALXX:5:1103:21237:65599	CGCTCCGAGATCCCTGTAAAGGAGGGCTTCGCAAGGGCTCTGTAAAGCGAACGCTGTAAAACGAGCCCTTTCCCTCCCTCGCCCTTCCAGCACCTGCTCGCTCCCTGTGCCCATTGGGCCTCTGCGCACCGAGTCACTCGGAGAAGA	>E00495:125:HKLHCALXX:5:1103:21237:65599	TTCCTCCTTCACTTGGTCCTCGGGCCATCTAAGGACCTCCGCCGTCGTGGTCTGGGAGGAGAGCACCTGGACGTGTGGTCGGGTGTTGAAGCAACAGCCTCGATTCTTCTTCTTCTTCTTCTCCGAGTGACTCGGTGCGCAGAGGCC
E00495:125:HKLHCALXX:5:1103:21024:69590	GGTCATCCTTCACATTCTTCCC	34	AAATGCGGTTAGTTTTGTGCC	218	AAG(18)	>E00495:125:HKLHCALXX:5:1103:21024:69590	CAAAGGATTTTGGTCATCCTTCACATTCTTCCCTATCTTTCATATCAAAATCACCATTTTGTAACTGTCTAAACTAAAACTCACAAGTTGAAATTGATGGAGCATAGTTCCTGATTACACAACAATCGATGACCTTCAGGTTGTTGTCATTTTTATTTTAAAAAATGGAAGAAGAAGAAGAAGAAAAGAAAAGCTTTCCTCAAATTTGAATTTTGTTGGCACAAAACTAACCGCATTTGGAGTTCAAAAATACTTACCGCTT	>E00495:125:HKLHCALXX:5:1103:21024:69590	CAAAGGATTTTGGTCATCCTTCACATTCTTCCCTATCTTTCATATCAAAATCACCATTTTGTAACTGTCTAAACTAAAACTCACAAGTTGAAATTGATGGAGCATAGTTCCTGATTACACAACAATCGATGACCTTCAGGTTGTTGTCAT	>E00495:125:HKLHCALXX:5:1103:21024:69590	AAGCGGTAAGTATTTTTGAACTCCAAATGCGGTTAGTTTTGTGCCAACAAAATTCAAATTTGAGGAAAGCTTTTCTTTTCTTCTTCTTCTTCTTCCATTTTTTAAAATAAAAATGACAACAACCTGAAGGTCATCGATTGTTGTGTAATC
E00495:125:HKLHCALXX:5:1103:20791:40284	TGGGCGGATCCCTAATCC	32	CGTAGTCCCAAACCATTCCC	212	ATC(18)	>E00495:125:HKLHCALXX:5:1103:20791:40284	GTTTTTCTACACTTGGGCGGATCCCTAATCCCAAAAAGTGGCATTCTCTACTCCAACATATTTTCCTGTATATCCTATATCATCATCATCATCATCATTATCCATTATCAATTCACTACAGGATGAAAGCCTCTTAAGTGAGTTGAAGGTATTGGACCTTAGTCTGCCACGCTGTCCAATGCGTGTTGGCAGATATGAATAATGATATATTGGGAATGGTTTGGGACTACGACATGAAAAGTAACGATATGGAA	>E00495:125:HKLHCALXX:5:1103:20791:40284	GTTTTTCTACACTTGGGCGGATCCCTAATCCCAAAAAGTGGCATTCTCTACTCCAACATATTTTCCTGTATATCCTATATCATCATCATCATCATCATTATCCATTATCAATTCACTACAGGATGAAAGCCTCTTAAGTGAGTTGAAGGT	>E00495:125:HKLHCALXX:5:1103:20791:40284	TTCCATATCGTTACTTTTCATGTCGTAGTCCCAAACCATTCCCAATATATCATTATTCATATCTGCCAACACGCATTGGACAGCGTGGCAGACTAAGGTCCAATACCTTCAACTCACTTAAGAGGCTTTCATCCTGTAGTGAATTGATAA
E00495:125:HKLHCALXX:5:1103:20040:2417	GAGCGTCATGTTCATTATCAGC	64	GGCTACCTTCACAGAGCACG	230	ATC(24)	>E00495:125:HKLHCALXX:5:1103:20040:2417	TGCCGTTGTTATGAAGATTATCATCATAATCACTTCTATGAGAGCGTCATGTTCATTATCAGCAGTCATTTCTGTCATCATCATCATCATCATCATCATAATTCATCTTAATGTATTTGATAATCGCCAGTATGGCTGTACTTTCCCCCCGACATTTCGGTCGACATATCTGCGGCCATCGTCATAGAGCTCTAACCGGTTATTTGAATATTTGTGTGGATAGAGAACTCGTGCTCTGTGAAGGTAGCCGAAAAACGGCGATCAGAACGT	>E00495:125:HKLHCALXX:5:1103:20040:2417	TGCCGTTGTTATGAAGATTATCATCATAATCACTTCTATGAGAGCGTCATGTTCATTATCAGCAGTCATTTCTGTCATCATCATCATCATCATCATCATAATTCATCTTAATGTATTTGATAATCGCCAGTATGGCTGTACTTTCCCCCC	>E00495:125:HKLHCALXX:5:1103:20040:2417	ACGTTCTGATCGCCGTTTTTCGGCTACCTTCACAGAGCACGAGTTCTCTATCCACACAAATATTCAAATAACCGGTTAGAGCTCTATGACGATGGCCGCAGATATGTCGACCGAAATGTCGGGGGGAAAGTACAGCCATACTGGCGATTA
E00495:125:HKLHCALXX:5:1103:19908:28031	GCAATAACAATGTGCAGATAGAACG	34	TGCAGATTTGAAGTCGGAGG	242	AAG(21)	>E00495:125:HKLHCALXX:5:1103:19908:28031	AGTTATACGCAATAACAATGTGCAGATAGAACGTCTTAATTTTATGTCCTGTTTCTTGAATATAAATTAGAAAGGTAAATACGTCCTCTCTTCCACATAATTTCAGATAAGAACACGATGATAGCCATTAGAATGCCACACGTCCACATAAAAAAACTCCCTTGCAAATGAGACAACGTTAAAATGTGTGCTTCATCGTCCGATGCTTCTTCTTCTTCTTCTTCTTCATGTTCGTGTACAACCTCCGACTTCAAATCTGCA	>E00495:125:HKLHCALXX:5:1103:19908:28031	AGTTATACGCAATAACAATGTGCAGATAGAACGTCTTAATTTTATGTCCTGTTTCTTGAATATAAATTAGAAAGGTAAATACGTCCTCTCTTCCACATAATTTCAGATAAGAACACGATGATAGCCATTAGAATGCCACACGTCCACATA	>E00495:125:HKLHCALXX:5:1103:19908:28031	TGCAGATTTGAAGTCGGAGGTTGTACACGAACATGAAGAAGAAGAAGAAGAAGAAGCATCGGACGATGAAGCACACATTTTAACGTTGTCTCATTTGCAAGGGAGTTTTTTTATGTGGACGTGTGGCATTCTAATGGCTATCATCGTGTT
E00495:125:HKLHCALXX:5:1103:19898:35748	CACTTCCACGAATACACGGC	92	GACGAAAGCGCCAATTCC	246	CCG(21)	>E00495:125:HKLHCALXX:5:1103:19898:35748	CGTCCCGCGCAAAACCGAATGCTCAGGCGCTCTTCCCGCTTTGCTCTTCGAACTCGACCTCCTTCTATTCCCACTTCCACGAATACACGGCTCTAAACACAGACCTGCAAGGAGGCAAGGTGCACCCCCGCGCCCGTGACGAAACGCGTGACGTAGCAAAATACCGGCATCGGTGGCTGCAGCGGCGGCGGCGGCGGCGGCGACGACGGCGGCGTCAGTGACGCGAGCACCGACCGAGGCGGGCGGGAATTGGCGCTTTCGTCAGAATCGGC	>E00495:125:HKLHCALXX:5:1103:19898:35748	CGTCCCGCGCAAAACCGAATGCTCAGGCGCTCTTCCCGCTTTGCTCTTCGAACTCGACCTCCTTCTATTCCCACTTCCACGAATACACGGCTCTAAACACAGACCTGCAAGGAGGCAAGGTGCACCCCCGCGCCCGTGACGAAACGCGCG	>E00495:125:HKLHCALXX:5:1103:19898:35748	GCCGATTCTGACGAAAGCGCCAATTCCCGCCCGCCTCGGTCGGTGCTCGCGTCACTGACGCCGCCGTCGTCGCCGCCGCCGCCGCCGCCGCTGCAGCCACCGATGCCGGTATTTTGCTACGTCACGCGTTTCGTCACGGGCGCGGGGGTG
E00495:125:HKLHCALXX:5:1103:19887:66566	TAGCTTTTGCGGAATATGCG	75	GTAACACTTATATTTCCAATCATCATTACC	226	ATC(21)	>E00495:125:HKLHCALXX:5:1103:19887:66566	ATGAAAGTATCTTTGAGGTTTTTACGACCGGATAACATTTGTGATATCTCACCGTAGCTTTTGCGGAATATGCGTCTGGCAGTTATATATTACCTTTATACGACCAAGAAACCCGAAAATGGAGTTATCACAAAAAAAAACTATTTGCACCTAAATCCAAGAGTATGAAAGCCAATCTCCAAAACGGAGAAGGCACTCGATGATGATGATGATGATGATGAAGATGGTAATGATGATTGGAAATATAAGTGTTACGTAGGTTTCTACGG	>E00495:125:HKLHCALXX:5:1103:19887:66566	ATGAAAGTATCTTTGAGGTTTTTACGACCGGATAACATTTGTGATATCTCACCGTAGCTTTTGCGGAATATGCGTCTGGCAGTTATATATTACCTTTATACGACCAAGAAACCCGAAAATGGAGTTATCACAAAAAAAAACTATTTGCAC	>E00495:125:HKLHCALXX:5:1103:19887:66566	CCGTAGAAACCTACGTAACACTTATATTTCCAATCATCATTACCATCTTCATCATCATCATCATCATCATCGAGTGCCTTCTCCGTTTTGGAGATTGGCTTTCATACTCTTGGATTTAGGTGCAAATAGTTTTTTGTTGTGATAACTCCA
E00495:125:HKLHCALXX:5:1103:19593:10257	AGAGCAACTGGAGGAGAGGG	34	AACAAAGACAGAAGCCACCG	237	ATC(18)	>E00495:125:HKLHCALXX:5:1103:19593:10257	ATGTACAAGTTGCAGAGCAACTGGAGGAGAGGGTATTGAGGAATATGAAAGGACTGTCTAGATAAGATTTCTAAGATAAGCTGGAGATGAGAATAGATTCTGTCGAAATTAAAAATGTTACGCAGACTATTTTCGTGGAAAGGATGATGATGATGATGATGAATCTTGGAATACTCTGCTATTGGTGATGTTGTCAGTCCATGGTATTTTCTATATTCGTCTCTAGAGCCACATTTCGGTGGCTTCTGTCTTTGTTATTG	>E00495:125:HKLHCALXX:5:1103:19593:10257	ATGTACAAGTTGCAGAGCAACTGGAGGAGAGGGTATTGAGGAATATGAAAGGACTGTCTAGATAAGATTTCTAAGATAAGCTGGAGATGAGAATAGATTCTGTCGAAATTAAAAATGTTACGCAGACTATTTTCGTGGAAAGGATGATGA	>E00495:125:HKLHCALXX:5:1103:19593:10257	CAATAACAAAGACAGAAGCCACCGAAATGTGGCTCTAGAGACGAATATAGAAAATACCATGGACTGACAACATCACCAATAGCAGAGTATTCCAAGATTCATCATCATCATCATCATCCTTTCCACGAAAATAGTCTGCGTAACATTTTT
E00495:125:HKLHCALXX:5:1103:19147:47281	TGCGAAAATACCTGAGCACC	60	TGAATTGAAATTCTTTTCGAGGC	233	ATC(18)	>E00495:125:HKLHCALXX:5:1103:19147:47281	TCGCGGTGATTATTAAGTGTTCGAAAGCACCAAGAGATTTGCGAAAATACCTGAGCACCTTAGGACTCAGGACGAGCCTCTAATACTAGGTAGTGGGCACTACACACATTCTGCGAAGGCACCTTTGATTTTCCAGGTCCTTCAAAAGGATTCGAACGCAAAAGGGGGAAAGAAAACTAGCTTTAACTGCTGCTAACATGATGATGATGATGATGATAATATATTCCAATAAGCCTCGAAAAGAATTTCAATTCAACT	>E00495:125:HKLHCALXX:5:1103:19147:47281	TCGCGGTGATTATTAAGTGTTCGAAAGCACCAAGAGATTTGCGAAAATACCTGAGCACCTTAGGACTCAGGACGAGCCTCTAATACTAGGTAGTGGGCACTACACACATTCTGCGAAGGCACCTTTGATTTTCCAGGTCCTTCAAAAGGA	>E00495:125:HKLHCALXX:5:1103:19147:47281	AGTTGAATTGAAATTCTTTTCGAGGCTTATTGGAATATATTATCATCATCATCATCATCATGTTAGCAGCAGTTAAAGCTAGTTTTCTTTCCCCCTTTTGCGTTCGAATCCTTTTGAAGGACCTGGAAAATCAAAGGTGCCTTCGCAGAA
E00495:125:HKLHCALXX:5:1103:19076:40337	TCAAATTCCTGGTTTAGCATTCC	24	TCAAAACGCTTAGAGGGTGG	225	TGG(24)	>E00495:125:HKLHCALXX:5:1103:19076:40337	TCAAATTCCTGGTTTAGCATTCCTATTTAATCTGACTATCACCACCACCACCACCACCACCACCATCGAAGTGGACCGAGTAGGGGTGCCTACGTGGAGAACCTGTTCTATGGGTTTGCTGGACCCACCAGGATATCAGACATGGATTAAAAGAAACATATTTACAGTTTATTTACACTCTTAACTGAATATGACATATACACACATAACTCTATACATGGACTCCACCCTCTAAGCGTTTTGAGTCCCCAGCAGGACTTG	>E00495:125:HKLHCALXX:5:1103:19076:40337	TCAAATTCCTGGTTTAGCATTCCTATTTAATCTGACTATCACCACCACCACCACCACCACCACCATCGAAGTGGACCGAGTAGGGGTGCCTACGTGGAGAACCTGTTCTATGGGTTTGCTGGACCCACCAGGATATCAGACATGGATTAA	>E00495:125:HKLHCALXX:5:1103:19076:40337	CAAGTCCTGCTGGGGACTCAAAACGCTTAGAGGGTGGAGTCCATGTATAGAGTTATGTGTGTATATGTCATATTCAGTTAAGAGTGTAAATAAACTGTAAATATGTTTCTTTTAATCCATGTCTGATATCCTGGTGGGTCCAGCAAACCC
E00495:125:HKLHCALXX:5:1103:18852:40126	CTGGTGGCTCTATGCCTGC	96	GGTAGCCGGTGGTGGTAGC	223	TGG(18)	>E00495:125:HKLHCALXX:5:1103:18852:40126	CCGGCGACCAGGCTTCCGCTGAGCCAGGCAGTGAGGGGCGGGGCTCGCGGCTCGCACCATGGACATGCGCGGCGTGCTGGTGGCTCTATGCCTGCTCCTCGTGTCGCCCATCACCGGACACTGGTGGTAAGTACAGGCGCGAGCGCTCCGACCCGCACCGCCACCGCTACCACCACCACCACCACCACTACCGCCACCGCCACCGCCACCGCCACCGCCGCAGCTACCACCACCGGCTACCACCCCCGCTCCCCGCCC	>E00495:125:HKLHCALXX:5:1103:18852:40126	CCGGCGACCAGGCTTCCGCTGAGCCAGGCAGTGAGGGGCGGGGCTCGCGGCTCGCACCATGGACATGCGCGGCGTGCTGGTGGCTCTATGCCTGCTCCTCGTGTCGCCCATCACCGGACACTGGTGGTAAGTACAGGCGCGAGCGCTCCG	>E00495:125:HKLHCALXX:5:1103:18852:40126	GGGCGGGGAGCGGGGGTGGTAGCCGGTGGTGGTAGCTGCGGCGGTGGCGGTGGCGGTGGCGGTGGCGGTAGTGGTGGTGGTGGTGGTGGTAGCGGTGGCGGTGCGGGTCGGAGCGCTCGCGCCTGTACTTACCACCAGTGTCCGGTGATG
E00495:125:HKLHCALXX:5:1103:18507:6478	GGGTTGTTGTCACCTATTTGG	22	GAACGTGGAAGTGCTAAGCG	191	ATC(18)	>E00495:125:HKLHCALXX:5:1103:18507:6478	GGGTTGTTGTCACCTATTTGGTCAGAAACTTTTTCTCCTGTATGTGATATTTACATTTCAAAGCGAAGAATATACTTAATGACGATGATGATGATGATGATGAGCATCCAATATGACTGTATGGAGATAAATAGTCACAACATATACTGCACTATATGTCTCAACAGCCAATGATTCCAAATAATTTCATCGCTTAGCACTTCCACGTTCCATTCCAGGATTGTCGGTATCACCTTCAAACGGAAAGAAACGTTTTG	>E00495:125:HKLHCALXX:5:1103:18507:6478	GGGTTGTTGTCACCTATTTGGTCAGAAACTTTTTCTCCTGTATGTGATATTTACATTTCAAAGCGAAGAATATACTTAATGACGATGATGATGATGATGATGAGCATCCAATATGACTGTATGGAGATAAATAGTCACAACATATACTGC	>E00495:125:HKLHCALXX:5:1103:18507:6478	CAAAACGTTTCTTTCCGTTTGAAGGTGATACCGACAATCCTGGAATGGAACGTGGAAGTGCTAAGCGATGAAATTATTTGGAATCATTGGCTGTTGAGACATATAGTGCAGTATATGTTGTGACTATTTATCTCCATACAGTCATATTGG
E00495:125:HKLHCALXX:5:1103:1844:29367	TCCTACAAATCTTCCCTCGC	46	CACGATTGATTGGATGAACG	192	ATT(18)	>E00495:125:HKLHCALXX:5:1103:1844:29367	ATTATGAAATATTTATGGAAACTAGTCCTACAAATCTTCCCTCGCAGATATCGCATGATCAATTCTAAAAAATCAATGATAATAATAATAATAATAACGATAATAGTAAAAATACTGTCCTACCGCATAGTTGGATATTTTGGAGAGTTGGAAGAGGTTAGAAATGTTGGGAGTAAACAAGGAGAGAAAAACGTTCATCCAATCAATCGTGGATACCAGAAATACCAGTCTGGTAATGAGGTCACAACCTTGAAAACAGCATTCGCTGAGG	>E00495:125:HKLHCALXX:5:1103:1844:29367	ATTATGAAATATTTATGGAAACTAGTCCTACAAATCTTCCCTCGCAGATATCGCATGATCAATTCTAAAAAATCAATGATAATAATAATAATAATAACGATAATAGTAAAAATACTGTCCTACCGCATAGTTGGATATTTTGGAGAGGTG	>E00495:125:HKLHCALXX:5:1103:1844:29367	CCTCAGCGAATGCTGTTTTCAAGGTTGTGACCTCATTACCAGACTGGTATTTCTGGTATCCACGATTGATTGGATGAACGTTTTTCTCTCCTTGTTTACTCCCAACATTTCTAACCTCTTCCAACTCTCCAACATATCCAACTATGCGGT
E00495:125:HKLHCALXX:5:1103:17868:63208	GCTGTTTTCATTATCACATGCC	85	TGTTGGAAACAGCATTGAAGC	229	AAG(18)	>E00495:125:HKLHCALXX:5:1103:17868:63208	GTTATATTGTCACTATCAGTTACAACTTCAGATACAGCTGTATCCATTAGAGTGGACTGCATGCTGTTTTCATTATCACATGCCTCTTCTTCTTCTTCTTCTTGTTTATCATCTTCTTCAGGATCTGCATTTAAAATTGTTGCTTTTTCTTTAGATTCGGTTGAAGTAACTTCTTCTATTTCCTTATTAGTGCTCTTTGTAATATCTCCACTGGAACTTTCAACAGAAGCTTCAATGCTGTTTCCAACAATATCTTCAACTGATTTACTG	>E00495:125:HKLHCALXX:5:1103:17868:63208	GTTATATTGTCACTATCAGTTACAACTTCAGATACAGCTGTATCCATTAGAGTGGACTGCATGCTGTTTTCATTATCACATGCCTCTTCTTCTTCTTCTTCTTGTTTATCATCTTCTTCAGGATCTGCATTTAAAATTGTTGCTTTTTCT	>E00495:125:HKLHCALXX:5:1103:17868:63208	CAGTAAATCAGTTGAAGATATTGTTGGAAACAGCATTGAAGCTTCTGTTGAAAGTTCCAGTGGAGATATTACAAAGAGCACTAATAAGGAAATAGAAGAAGTTACTTCAACCGAATCTAAAGAAAAAGCAACAATTTTAAATGCAGATCC
E00495:125:HKLHCALXX:5:1103:17766:36838	CGCGTTTTACAGAGTAATTCGG	28	CAGTGGGTTGATTGATAGTGGC	179	ATC(24)	>E00495:125:HKLHCALXX:5:1103:17766:36838	GGAGCCGCGTTTTACAGAGTAATTCGGTTTTCTGAAGGACAGAGAAGTTGCAGATTCTCGTATTCAAAAGATCAGATCTACGGACTCGTATGACTCATCTTACATGCGTGTATATGTATATATAAGAATGTGTATGTACGTAGATATATATGTATCATCATCATCATCATCATCATCAGCCACTATCAATCAACCCACTGCAGGATAAATGTCTCCAACAAGATGTAAGTAATGGAACTTAATCTGCCACACTGGTCCAATACTAAT	>E00495:125:HKLHCALXX:5:1103:17766:36838	GGAGCCGCGTTTTACAGAGTAATTCGGTTTTCTGAAGGACAGAGAAGTTGCAGATTCTCGTATTCAAAAGATCAGATCTACGGACTCGTATGACTCATCTTACATGCGTGTATATGTATATATAAGAATGTGTATGTACGTAGATATATA	>E00495:125:HKLHCALXX:5:1103:17766:36838	ATTAGTATTGGACCAGTGTGGCAGATTAAGTTCCATTACTTACATCTTGTTGGAGACATTTATCCTGCAGTGGGTTGATTGATAGTGGCTGATGATGATGATGATGATGATGATACATATATATCTACGTACATACACATTCTTATATAT
E00495:125:HKLHCALXX:5:1103:17706:41936	GTCACTTCCCCGAATGTTGC	96	GAGTTGTACCGGGTGGCG	246	AAG(24)	>E00495:125:HKLHCALXX:5:1103:17706:41936	AATTGAAGAAATCAATTTGTCTCGGGTATTTCATGTAAATGTACACGTCAAATGTAAAATATTGTTCTCTCCTTAGTCACTTCCCCGAATGTTGCGTAGTCGTGATTCCACGTGCCAAGGTCGGTACCGGGTGATACAGAAATTATTGATAAATAAAATCTTCTTCTTCTTCTTCTTCTTCTTTTAGTGCCATATTAGGTCTCCCCGATGATAGCTATCACTTCTTTAAAGGCCCTTCTGTCCAGCGCCACCCGGTACAACTCCCCCACACGTCT	>E00495:125:HKLHCALXX:5:1103:17706:41936	AATTGAAGAAATCAATTTGTCTCGGGTATTTCATGTAAATGTACACGTCAAATGTAAAATATTGTTCTCTCCTTAGTCACTTCCCCGAATGTTGCGTAGTCGTGATTCCACGTGCCAAGGTCGGTACCGGGTGATACAGAAATTATTGAT	>E00495:125:HKLHCALXX:5:1103:17706:41936	AGACGTGTGGGGGAGTTGTACCGGGTGGCGCTGGACAGAAGGGCCTTTAAAGAAGTGATAGCTATCATCGGGGAGACCTAATATGGCACTAAAAGAAGAAGAAGAAGAAGAAGAAGATTTTATTTATCAATAATTTCTGTATCACCCGGT
E00495:125:HKLHCALXX:5:1103:17655:49302	CCTATTATCTGCCAACCCGC	91	GAGACGGGCAGTAAACAAGG	251	ATC(24)	>E00495:125:HKLHCALXX:5:1103:17655:49302	CACGACTATTTATGCTTCCCGATCATTACTTTGCATATCATAGACTAAACTCTTCCCAGTACATAATCACCCTATTATCTGCCAACCCGCATTGGACCAGCGTGACATATTAAGGTTCGCTACCTTCAACTTGTTGAAGAGACATTCATCCTGCAGTAAAATGATGATGATGATGATGATGATGATTTCATTCGTAGTTTTCTGTTTTTGGACGGGTACTTCACCACAGAATCTGACATTGTTAATTCAACCTTGTTTACTGCCCGTCTCT	>E00495:125:HKLHCALXX:5:1103:17655:49302	CACGACTATTTATGCTTCCCGATCATTACTTTGCATATCATAGACTAAACTCTTCCCAGTACATAATCACCCTATTATCTGCCAACCCGCATTGGACCAGCGTGACATATTAAGGTTCGCTACCTTCAACTTGTTGAAGAGACATTCATC	>E00495:125:HKLHCALXX:5:1103:17655:49302	AGAGACGGGCAGTAAACAAGGTTGAATTAACAATGTCAGATTCTGTGGTGAAGTACCCGTCCAAAAACAGAAAACTACGAATGAAATCATCATCATCATCATCATCATCATTTTACTGCAGGATGAATGTCTCTTCAACAAGTTGAAGGT
E00495:125:HKLHCALXX:5:1103:17310:41532	CCTCTCCAGAACCGTGAACC	58	GCTTTCTCTTTCGCAATCCG	235	ACG(39)	>E00495:125:HKLHCALXX:5:1103:17310:41532	GGCCAAAACTTCTGAAAAGAACACAAGCACGCCGTCTCCTCTCCAGAACCGTGAACCATGGGTACTCGAAAATTCTACTAGCGTTTTGAGTGGATTCGTGGAGTAGAGGGGAGGTGGGGGGGGGGGCGAGAGTCGCGGAAGTGTTTTGGCCGAGCACGAGCGGCGTCGGTCGCTTCAAGACGACGACGACGACGACGACGACGACGACGACGACGACGTAGTCGCTGGCCGCGACGGATTGCGAAAGAGAAAGCCTGCTTGGG	>E00495:125:HKLHCALXX:5:1103:17310:41532	GGCCAAAACTTCTGAAAAGAACACAAGCACGCCGTCTCCTCTCCAGAACCGTGAACCATGGGTACTCGAAAATTCTACTAGCGTTTTGAGTGGATTCGTGGAGTAGAGGGGAGGTGGGGGGGGGGGCGAGAGTCGCGGAAGTGTTTTGGC	>E00495:125:HKLHCALXX:5:1103:17310:41532	CCCAAGCAGGCTTTCTCTTTCGCAATCCGTCGCGGCCAGCGACTACGTCGTCGTCGTCGTCGTCGTCGTCGTCGTCGTCGTCGTCTTGAAGCGACCGACGCCGCTCGTGCTCGGCCAAAACACTTCCGCGACTCTCGCCCCCCCCCCCCC
E00495:125:HKLHCALXX:5:1103:17208:26554	TTCATATGACCGTCTATCCCG	90	CATAGAGGATAAATTGGACGCC	212	ATT(24)	>E00495:125:HKLHCALXX:5:1103:17208:26554	AGGTGCGAGTTTCTCACTGAAGAGTTTCTCACCATAGTTTGTGAACGAAACGTATGAGATTAATCTCATTCATATGACCGTCTATCCCGAAAAATGGACTCCAGTGCAATTATTATTATTATTATTATTATTAATATTAATATAATCAGGTGCCAGAAGATGGCCTTTGCCGATCTCCACTTGATAAGACTCTCCCGATAATTTTCTTGAAGGCGTCCAATTTATCCTCTATGTTTACTTGATAACTATTTGTTTTTTCGTGTCTAGTTTTACTG	>E00495:125:HKLHCALXX:5:1103:17208:26554	AGGTGCGAGTTTCTCACTGAAGAGTTTCTCACCATAGTTTGTGAACGAAACGTATGAGATTAATCTCATTCATATGACCGTCTATCCCGAAAAATGGACTCCAGTGCAATTATTATTATTATTATTATTATTAATATTAATATAATCAGG	>E00495:125:HKLHCALXX:5:1103:17208:26554	CAGTAAAACTAGACACGAAAAAACAAATAGTTATCAAGTAAACATAGAGGATAAATTGGACGCCTTCAAGAAAATTATCGGGAGAGTCTTATCAAGTGGAGATCGGCAAAGGCCATCTTCTGGCACCTGATTATATTAATATTAATAATA
E00495:125:HKLHCALXX:5:1103:16944:6196	TGGTTCGTATGCGAGAGTGG	62	TCGGACGAAAGAAAACTGGC	226	ATT(30)	>E00495:125:HKLHCALXX:5:1103:16944:6196	CTTCAAGCAATGTGGGCAGTGCTCAAGAGCGCTGTCTTTTGTGGTTCGTATGCGAGAGTGGTCCTAAGACCTAAGGTGCTCAGATGTTTCGTATTTATTATTATTATTATTATTATTATTATTATTTTATCATCATCATTATTATCATCGCATTAAGCAGTATGAGCAGTCACTTTTTGGAGTTTTTCCTTATTGTGCCAATACTCCTTCATCTTGTTGGAGAATGCCAGTTTTCTTTCGTCCGACCATTTAGGTCATTTAGGT	>E00495:125:HKLHCALXX:5:1103:16944:6196	CTTCAAGCAATGTGGGCAGTGCTCAAGAGCGCTGTCTTTTGTGGTTCGTATGCGAGAGTGGTCCTAAGACCTAAGGTGCTCAGATGTTTCGTATTTATTATTATTATTATTATTATTATTATTATTTTATCATCATCATTATTATCATCG	>E00495:125:HKLHCALXX:5:1103:16944:6196	ACCTAAATGACCTAAATGGTCGGACGAAAGAAAACTGGCATTCTCCAACAAGATGAAGGAGTATTGGCACAATAAGGAAAAACTCCAAAAAGTGACTGCTCATACTGCTTAATGCGATGATAATAATGATGATGATAAAATAATAATAAT
E00495:125:HKLHCALXX:5:1103:16650:7515	TGGTGTCTATGAAAATAAGCCTCG	64	TCACACTCCTTTCGCTTCCC	228	ATT(21)	>E00495:125:HKLHCALXX:5:1103:16650:7515	GTCCATATGCGATTTTTTTCTGCGAGGCTTTCTTAAGTCTGGTGTCTATGAAAATAAGCCTCGTACTTTAGAAAACTAATGATTGTATTATTATTATTATTATTATTTCAAAGTCACTTAGTTCTCGTGACTCACCCAGTATTATCGGTTACTTGTCGGTGTCGCATCCTTTGATATTTCGGCCATGTGGTGCGACGTGGTCATACTCGAAAAATTGATACTTCAAGGGGAAGCGAAAGGAGTGTGATCAAGAAATAGAGCACCGTTGATATGT	>E00495:125:HKLHCALXX:5:1103:16650:7515	GTCCATATGCGATTTTTTTCTGCGAGGCTTTCTTAAGTCTGGTGTCTATGAAAATAAGCCTCGTACTTTAGAAAACTAATGATTGTATTATTATTATTATTATTATTTCAAAGTCACTTAGTTCTCGTGACTCACCCAGTATTATCGGTT	>E00495:125:HKLHCALXX:5:1103:16650:7515	ACATATCAACGGTGCTCTATTTCTTGATCACACTCCTTTCGCTTCCCCTTGAAGTATCAATTTTTCGAGTATGACCACGTCGCACCACATGGCCGAAATATCAAAGGATGCGACACCGACAAGTAACCGATAATACTGGGTGAGTCACGA
E00495:125:HKLHCALXX:5:1103:1661:63648	GCTGGTAGTGGTGACTGTTGC	94	CCATCTGGTCAACCACGG	228	TTG(18)	>E00495:125:HKLHCALXX:5:1103:1661:63648	GAGTCATCTTCATCTTGATACTGCTGGTATTTATCTCTTCGTTGCATAAAACTATAACTACGAGATAATGGAGCTGGTAGTGGTGACTGTTGCTGTTGTTGTTGTTGTTGTTGCTGATTAGCTTGATGGCACTTTTGTTGTCGCATTGCACGATTTTCCATTAAAGCACTATTACTTTCCACTACATCAAAACTATGTTGTTTTGGAAGTAAACCACTTTGATCTCTCCGTGGTTGACCAGATGGCACAGATAATAATCCATATTTACC	>E00495:125:HKLHCALXX:5:1103:1661:63648	GAGTCATCTTCATCTTGATACTGCTGGTATTTATCTCTTCGTTGCATAAAACTATAACTACGAGATAATGGAGCTGGTAGTGGTGACTGTTGCTGTTGTTGTTGTTGTTGTTGCTGATTAGCTTGATGGCACTTTTGTTGTCGCATTGCA	>E00495:125:HKLHCALXX:5:1103:1661:63648	GGTAAATATGGATTATTATCTGTGCCATCTGGTCAACCACGGAGAGATCAAAGTGGTTTACTTCCAAAACAACATAGTTTTGATGTAGTGGAAAGTAATAGTGCTTTAATGGAAAATCGTGCAATGCGACAACAAAAGTGCCATCAAACT
E00495:125:HKLHCALXX:5:1103:16224:27626	TGGTGGTGCTTATCAGAAGGG	56	AAAGTACTGTTACACTGGAAACGAGC	210	ATC(24)	>E00495:125:HKLHCALXX:5:1103:16224:27626	TTTTAGTAAATGAACCTCTGAAATAGATGATGTTTGGTGGTGCTTATCAGAAGGGAGTGTGTGAGCTAGTAGCATCATCATCATCATCATCATCATGATCATCATTACGTTCATCTGATCATATTTACAAATAGATGACTTCTAGAGATGAAAATGCGTAGAAACCCCCACAAAATATATATCATTGTATGTGACTGAAACAGCTGTCAGCTCGTTTCCAGTGTAACAGTACTTTTGTACTGTTTTGAGCTTCAGCGCACT	>E00495:125:HKLHCALXX:5:1103:16224:27626	TTTTAGTAAATGAACCTCTGAAATAGATGATGTTTGGTGGTGCTTATCAGAAGGGAGTGTGTGAGCTAGTAGCATCATCATCATCATCATCATCATGATCATCATTACGTTCATCTGATCATATTTACAAATAGATGACTTCTAGAGATG	>E00495:125:HKLHCALXX:5:1103:16224:27626	AGTGCGCTGAAGCTCAAAACAGTACAAAAGTACTGTTACACTGGAAACGAGCTGACAGCTGTTTCAGTCACATACAATGATATATATTTTGTGGGGGTTTCTACGCATTTTCATCTCTAGAAGTCATCTATTTGTAAATATGATCAGATG
E00495:125:HKLHCALXX:5:1103:16133:56967	CGGAACAATGAAAGTCAACCC	36	TTGCATTCACATCAGTACCAGG	234	ATC(18)	>E00495:125:HKLHCALXX:5:1103:16133:56967	ATTTACTTAAAATACGGAACAATGAAAGTCAACCCCTAAAGCAAAGAGGTGACTTAATGATGATGATGATGATGACGTATTCACTTTTGGTGGCTTCCTTATGTTTTGAGCATCACTTCTTTAGTGTCCTCAGATAAGTCCTCCATCGGTAAGTCCTATGTCTCTGCAGTTCTCTAGAGATACTGCCTTCTCTCATTATTGTTTGAGATATGTCCATCGTCTTCTGTATTTTTCCTGGTACTGATGTGAATGCAACT	>E00495:125:HKLHCALXX:5:1103:16133:56967	ATTTACTTAAAATACGGAACAATGAAAGTCAACCCCTAAAGCAAAGAGGTGACTTAATGATGATGATGATGATGACGTATTCACTTTTGGTGGCTTCCTTATGTTTTGAGCATCACTTCTTTAGTGTCCTCAGATAAGTCCTCCATCGGT	>E00495:125:HKLHCALXX:5:1103:16133:56967	AGTTGCATTCACATCAGTACCAGGAAAAATACAGAAGACGATGGACATATCTCAAACAATAATGAGAGAAGGCAGTATCTCTAGAGAACTGCAGAGACATAGGACTTACCGATGGAGGACTTATCTGAGGACACTAAAGAAGTGATGCTC
E00495:125:HKLHCALXX:5:1103:15605:55280	TGGCGATCAGGTGTATAGATGC	58	AAGGTGGAACAATAATATAAGAGAGGG	233	ATT(18)	>E00495:125:HKLHCALXX:5:1103:15605:55280	CTCGACCCTGCTGGTCCATCGCTCATGCATGATCATGGCGATCAGGTGTATAGATGCTTCATTATAAACCTAAATGGTTATTATTCGTATCATCGTTATTATTATTATTATTATCATATTTTGCCTTTATTGTCACCACAAATGATTGCAATTTTATTCAATTATGTTTGCTTTGTTTGTGAATTTTTTTCTTTTTACATCATTGTAGTTTTCATTCTTCATGTATTATTTTCCCTCTCTTATATTATTGTTCCACCTT	>E00495:125:HKLHCALXX:5:1103:15605:55280	CTCGACCCTGCTGGTCCATCGCTCATGCATGATCATGGCGATCAGGTGTATAGATGCTTCATTATAAACCTAAATGGTTATTATTCGTATCATCGTTATTATTATTATTATTATCATATTTTGCCTTTATTGTCACCACAAATGATTGCA	>E00495:125:HKLHCALXX:5:1103:15605:55280	AAGGTGGAACAATAATATAAGAGAGGGAAAATAATACATGAAGAATGAAAACTACAATGATGTAAAAAGAAAAAAATTCACAAACAAAGCAAACATAATTGAATAAAATTGCAATCATTTGTGGTGACAATAAAGGCAAAATATGATAAT
E00495:125:HKLHCALXX:5:1103:15311:2135	AGATCATTGGAGAGGAGCCG	30	TCGAGACTGCAGACGAAACG	229	ATT(27)	>E00495:125:HKLHCALXX:5:1103:15311:2135	GCGAATCTTAGATCATTGGAGAGGAGCCGAATTACAATCGTTCCAAATACAGTCGAACATCTGACTTCAGTCAAACAGAAGACGATGCGAGAATAATAATAATAATAATAATAATAATACAAATAATAATAATGAAAATTATCTTTGGGGTTTTTACGACCGGATAACATTTGTGATAACTCTATTTTCGGGTTCTTGGTCGTATAAAGGTAATATATAACTACCAGACGTTTCGTCTGCAGTCTCGAATTGAGCTCACGT	>E00495:125:HKLHCALXX:5:1103:15311:2135	GCGAATCTTAGATCATTGGAGAGGAGCCGAATTACAATCGTTCCAAATACAGTCGAACATCTGACTTCAGTCAAACAGAAGACGATGCGAGAATAATAATAATAATAATAATAATAATACAAATAATAATAATGAAAATTATCTTTGGGG	>E00495:125:HKLHCALXX:5:1103:15311:2135	ACGTGAGCTCAATTCGAGACTGCAGACGAAACGTCTGGTAGTTATATATTACCTTTATACGACCAAGAACCCGAAAATAGAGTTATCACAAATGTTATCCGGTCGTAAAAACCCCAAAGATAATTTTCATTATTATTATTTGTATTATTA
E00495:125:HKLHCALXX:5:1103:15250:62927	GAAGAATTAGAAGATGGGAGTCTGG	105	TGCCTGTCAGAGCTTTCTCC	246	ATC(21)	>E00495:125:HKLHCALXX:5:1103:15250:62927	AAGGAATCAAGATGCTTAGGTTTTACTTTTAGGATAAGTTGTGAGAAAGACACAATTTAAGTAAAATCAGGCACAACTTGAAGAATTAGAAGATGGGAGTCTGGATGATGATGATGATGATGATAAGCAGTGTCAAAACTTCTTGAGACAAAATATACACATCATTGGAAAATTGCAGAACTGTTACGTATGGAGACTTACAACCAAATGTATGGTTCTTAATCAGTTCCTGTATTTATGAGGTTGGAGAAAGCTCTGACAGGCAGTGA	>E00495:125:HKLHCALXX:5:1103:15250:62927	AAGGAATCAAGATGCTTAGGTTTTACTTTTAGGATAAGTTGTGAGAAAGACACAATTTAAGTAAAATCAGGCACAACTTGAAGAATTAGAAGATGGGAGTCTGGATGATGATGATGATGATGATAAGCAGTGTCAAAACTTCTTGAGACA	>E00495:125:HKLHCALXX:5:1103:15250:62927	TCACTGCCTGTCAGAGCTTTCTCCAACCTCATAAATACAGGAACTGATTAAGAACCATACATTTGGTTGTAAGTCTCCATACGTAACAGTTCTGCAATTTTCCAATGATGTGTATATTTTGTCTCAAGAAGTTTTGACACTGCTTATCAT
E00495:125:HKLHCALXX:5:1103:14204:16815	TGTAAAGCAGATGCTCAAAAGG	37	CCTGACATCAAGACCTTTCTTCC	217	ATT(27)	>E00495:125:HKLHCALXX:5:1103:14204:16815	TATCTAAAAAAATATGTAAAGCAGATGCTCAAAAGGAACACAAATTGTACAACAAAATAACAATAATGATAAAATTGATTCGAAAATGTAATTAATGATAATAATAATAATAATAATAATAATATTAAGAAGAAGAAGAAGAAAAACAGGATTTACGATATTACAAGTTAACTTTGACTTTTTTACAGTCTAAAATCTTCAAAAACTGCTTAATTTGGAAGAAAGGTCTTGATGTCAGGAAAATATAAGAAACATTTCTTG	>E00495:125:HKLHCALXX:5:1103:14204:16815	TATCTAAAAAAATATGTAAAGCAGATGCTCAAAAGGAACACAAATTGTACAACAAAATAACAATAATGATAAAATTGATTCGAAAATGTAATTAATGATAATAATAATAATAATAATAATAATATTAAGAAGAAGAAGAAGAAAAACAGG	>E00495:125:HKLHCALXX:5:1103:14204:16815	CAAGAAATGTTTCTTATATTTTCCTGACATCAAGACCTTTCTTCCAAATTAAGCAGTTTTTGAAGATTTTAGACTGTAAAAAAGTCAAAGTTAACTTGTAATATCGTAAATCCTGTTTTTCTTCTTCTTCTTCTTAATATTATTATTATT
E00495:125:HKLHCALXX:5:1103:14113:2381	ATACAAAAGTGGATGCGACTAGC	26	CGTACTTACTTACATGATACGCTTTCG	135	ATC(30)	>E00495:125:HKLHCALXX:5:1103:14113:2381	ATATACAAAAGTGGATGCGACTAGCACAGGACCAACAAGCCTGGAGGAGAGAAGTGGAGGAGACCATAGCTCTGTAAAGAGCTGCTGCGCTAAATGATGATGATGATGATGATGATGATGATGATATTTGTGAACGAAAGCGTATCATGTAAGTAAGTACGTGGTTTGAACCTACAGAAGGGCAGAAAAATACAGAAAATTTAAGTCTTAAAGAACTTAAACTTAATTAGTCTGGGTATTCATACAAAATAATTAAAGTA	>E00495:125:HKLHCALXX:5:1103:14113:2381	ATATACAAAAGTGGATGCGACTAGCACAGGACCAACAAGCCTGGAGGAGAGAAGTGGAGGAGACCATAGCTCTGTAAAGAGCTGCTGCGCTAAATGATGATGATGATGATGATGATGATGATGATATTTGTGAACGAAAGCGTATCATGT	>E00495:125:HKLHCALXX:5:1103:14113:2381	TACTTTAATTATTTTGTATGAATACCCAGACTAATTAAGTTTAAGTTCTTTAAGACTTAAATTTTCTGTATTTTTCTGCCCTTCTGTAGGTTCAAACCACGTACTTACTTACATGATACGCTTTCGTTCACAAATATCATCATCATCATC
E00495:125:HKLHCALXX:5:1103:13555:71418	TGGAGGGAAGAAGGTACACG	110	TTGCCGTTAGATGAGAACAGTAGG	228	ATC(24)	>E00495:125:HKLHCALXX:5:1103:13555:71418	ATGGATAGATAGCATCACAAAATGTGAAGAAGGTTATCATAACATAAAGAAAATGCCAAACGACACTTCTACATGCACATCTAGTGTTCTGGAGGGAAGAAGGTACACGATGTCGATGATGATGATGATGATGATGATTTTTCCACCAGGATGATTTTGTACTGTTCCGTGTATTTTCTTGGATATATTTTAGAAACCACTTTCTCATAATTTCACTCGGAGAACAACCTACTGTTCTCATCTAACGGCAACATCTTTCCAAGCTATGGAGAAC	>E00495:125:HKLHCALXX:5:1103:13555:71418	ATGGATAGATAGCATCACAAAATGTGAAGAAGGTTATCATAACATAAAGAAAATGCCAAACGACACTTCTACATGCACATCTAGTGTTCTGGAGGGAAGAAGGTACACGATGTCGATGATGATGATGATGATGATGATTTTTCCACCAGG	>E00495:125:HKLHCALXX:5:1103:13555:71418	GTTCTCCATAGCTTGGAAAGATGTTGCCGTTAGATGAGAACAGTAGGTTGTTCTCCGAGTGAAATTATGAGAAAGTGGTTTCTAAAATATATCCAAGAAAATACACGGAACAGTACAAAATCATCCTGGTGGAAAAATCATCATCATCAT
E00495:125:HKLHCALXX:5:1103:13555:66390	CATGCTAATATGTTAAGAGTCAATAAGTGG	43	AAAACACAGCCTGAAGAACGG	234	ATC(18)	>E00495:125:HKLHCALXX:5:1103:13555:66390	TTCTACAATTGTCATGCTAATATGTTAAGAGTCAATAAGTGGTCTGACTGAATTCTGAAATCCTAAGAAACTAACATCATCATCATCATCATTATCACCATCATCATCTACCAAACTATCTGCTATTTGTAGCCCATACTTCTCATATAAATTCCAGTGTAGCATTTTTGCTACTTTATCATGGCATTCTATTAATTAAGGGGGAATTATTATTTCCCCTTCCTTCTCTTCCTCCGTTCTTCAGGCTGTGTTTTGACTCCTGACTGAGACCTTT	>E00495:125:HKLHCALXX:5:1103:13555:66390	TTCTACAATTGTCATGCTAATATGTTAAGAGTCAATAAGTGGTCTGACTGAATTCTGAAATCCTAAGAAACTAACATCATCATCATCATCATTATCACCATCATCATCTACCAAACTATCTGCTATTTGTAGCCCATACTTCTCATATAA	>E00495:125:HKLHCALXX:5:1103:13555:66390	AAAGGTCTCAGTCAGGAGTCAAAACACAGCCTGAAGAACGGAGGAAGAGAAGGAAGGGGAAATAATAATTCCCCCTTAATTAATAGAATGCCATGATAAAGTAGCAAAAATGCTACACTGGAATTTATATGAGAAGTATGGGCTACAAAT
E00495:125:HKLHCALXX:5:1103:12834:54067	CACCCTTTTCTGAATAGCACCC	24	CCAAGACGACAACGAAGACG	236	TTG(21)	>E00495:125:HKLHCALXX:5:1103:12834:54067	TCACCCTTTTCTGAATAGCACCCTAGCACTTCTCCAAACTCATTTAAAATGCAACACAATGATAGTAATATAAGAAGTTCTTAAAACAAAAAGGTATAAATAAAGCTCACTAAAATTATACTACACAAACTACCGAACTATGCGGAAATAACGGAAACCGAATGGTTGCTGTTGTTGTTGTTGTTGTTGTCGTTGTCGCTGTCGTTGTCGCCGTCGCCGTCGCCGTCGCCGTCGTCGTCTTCGTTGTCGTCTTGGCCGCCGTGGCCGCCG	>E00495:125:HKLHCALXX:5:1103:12834:54067	TCACCCTTTTCTGAATAGCACCCTAGCACTTCTCCAAACTCATTTAAAATGCAACACAATGATAGTAATATAAGAAGTTCTTAAAACAAAAAGGTATAAATAAAGCTCACTAAAATTATACTACACAAACTACCGAACTATGCGGAAATA	>E00495:125:HKLHCALXX:5:1103:12834:54067	CGGCGGCCACGGCGGCCAAGACGACAACGAAGACGACGACGGCGACGGCGACGGCGACGGCGACAACGACAGCGACAACGACAACAACAACAACAACAACAGCAACCATTCGGTTTCCGTTATTTCCGCATAGTTCGGTAGTTTGTGTAG
[truncated: 917 more rows]
